# Supplementary material for: 2,2,3,3,4,4,5,5-Octa­fluorohexa­ne-1,6-diol
Source: IUCrdata. 2020 Apr 7;5(Pt 4):x200445. doi: 10.1107/S2414314620004459 (PMC9462209; doi:10.1107/S2414314620004459)
Supplement: Supplementary file 1 [file x-05-x200445-sup1.cif]

##############################################################################
#                                                                            #
# This CIF contains the data for a data article accepted for                 #
# publication in IUCrData. It conforms to the requirements of                #
# Notes for Authors for IUCrData, and has been                               #
# peer reviewed under the auspices of IUCrData.                              #
#                                                                            #
# Full details of the Crystallographic Information File format               #
# are given in the paper "The Crystallographic Information File (CIF):       #
# a New Standard Archive File for Crystallography" by S. R. Hall, F. H.      #
# Allen and I. D. Brown [Acta Cryst. (1991), A47, 655-685].                  #
#                                                                            #
# The current version of the core CIF dictionary is obtainable from          #
# ftp://ftp.iucr.org/pub/cif_core.dic.                                       #
#                                                                            #
# Software is freely available for graphical display of the structure(s)     #
# in this CIF. For information consult the CIF software page                 #
# http://www.iucr.org/resources/cif/software.                                #
#                                                                            #
# This file may be used for bona fide research purposes within the           #
# scientific community so long as proper attribution is given to the data    # 
# article from which it was obtained.                                        #
#                                                                            #
##############################################################################
data_I
_database_code_depnum_ccdc_archive 'CCDC 1993931'
_audit_creation_method     'SHELXL-2018/3'
_journal_date_recd_electronic     2020-02-25
_journal_date_accepted     2020-03-31
_journal_name_full     'IUCrData'
_journal_year     2020
_journal_volume     5
_journal_issue      4
_journal_page_first     0
_journal_page_last     0
_journal_paper_category     HO
_journal_paper_doi     10.1107/S2414314620004459
_journal_coeditor_code     LH4054
_publ_contact_author_name     'Christopher M. Burba'
_publ_contact_author_address
;
Department of Natural Sciences
Northeastern State University
611 N. Grand Ave.
Tahlequah, OK 74464
;
_publ_contact_author_email     'burba@nsuok.edu'
_publ_contact_author_fax     ?
_publ_contact_author_phone     '1-918-444-3835'
_publ_section_title
;
2,2,3,3,4,4,5,5-Octafluorohexane-1,6-diol
;
loop_
    _publ_author_name
    _publ_author_footnote
    _publ_author_address
    'Feightner, Kylie' .
;
Department of Natural Sciences
Northeastern State University
611 N. Grand Ave.
Tahlequah, OK 74464
USA
;
    'Powell, Douglas R.' .
;
Department of Chemistry and Biochemistry
University of Oklahoma
101 Stephenson Parkway
Norman, OK 73019
USA
;
    'Burba, Christopher M.' .
;
Department of Natural Sciences
Northeastern State University
611 N. Grand Ave.
Tahlequah, OK 74464
USA
;
_publ_section_synopsis
;
The title compound exhibits <i>gauche</i>--<i>trans</i>--<i>trans</i>
O---C---C---O conformations. The conformational configuration is driven by the
formation of an extended hydrogen-bonding network among the terminal alcohol
groups of each molecule.
;
_chemical_name_systematic
;
2,2,3,3,4,4,5,5-Octafluorohexane-1,6-diol
;
_chemical_name_common     ?
_chemical_formula_moiety     'C6 H6 F8 O4'
_chemical_formula_sum     'C6 H6 F8 O4'
_chemical_formula_iupac     'C6 H6 F8 O4'
_chemical_formula_weight     294.11
_chemical_melting_point     ?
_chemical_absolute_configuration     unk
_space_group_crystal_system     monoclinic
_space_group_name_H-M_alt     'P 21'
_space_group_name_Hall     'P 2yb'
loop_
    _space_group_symop_operation_xyz
    'x, y, z'
    '-x, y+1/2, -z'
_cell_length_a     5.3009(8)
_cell_length_b     8.6250(12)
_cell_length_c     10.6976(14)
_cell_angle_alpha     90
_cell_angle_beta     91.146(5)
_cell_angle_gamma     90
_cell_volume     489.00(12)
_cell_formula_units_Z     2
_cell_measurement_reflns_used     9936
_cell_measurement_theta_min     3.03
_cell_measurement_theta_max     30.51
_cell_measurement_temperature     100(2)
_exptl_crystal_description     plate
_exptl_crystal_colour     colourless
_exptl_crystal_size_max     0.492
_exptl_crystal_size_mid     0.490
_exptl_crystal_size_min     0.052
_exptl_crystal_density_diffrn     1.997
_exptl_crystal_density_meas     ?
_exptl_crystal_density_method     ?
_exptl_crystal_F_000     292
_exptl_absorpt_coefficient_mu     0.251
_exptl_absorpt_correction_type     multi-scan
_exptl_absorpt_process_details
;
(SADABS; Krause <i>et al.</i>,  2015)
;
_exptl_absorpt_correction_T_min     0.5432
_exptl_absorpt_correction_T_max     0.7461
_diffrn_ambient_temperature     100(2)
_diffrn_source     'microfocus sealed tube'
_diffrn_radiation_type     MoK\a
_diffrn_radiation_wavelength     0.71073
_diffrn_measurement_device_type     'Bruker Photon II CMOS'
_diffrn_measurement_method     '\w and \f scans'
_diffrn_detector_area_resol_mean     ?
_diffrn_reflns_number     14748
_diffrn_reflns_av_R_equivalents     0.0492
_diffrn_reflns_av_unetI/netI     0.0396
_diffrn_reflns_theta_min     3.034
_diffrn_reflns_theta_max     30.534
_diffrn_reflns_theta_full     25.242
_diffrn_measured_fraction_theta_max     0.999
_diffrn_measured_fraction_theta_full     0.998
_diffrn_reflns_limit_h_min     -7
_diffrn_reflns_limit_h_max     7
_diffrn_reflns_limit_k_min     -12
_diffrn_reflns_limit_k_max     12
_diffrn_reflns_limit_l_min     -15
_diffrn_reflns_limit_l_max     15
_refine_special_details
;
 Refined as a 2-component inversion twin.
;
_reflns_number_total     2985
_reflns_number_gt     2896
_reflns_threshold_expression     'I > 2\s(I)'
_refine_ls_structure_factor_coef     Fsqd
_refine_ls_matrix_type     full
_refine_ls_R_factor_all     0.0389
_refine_ls_R_factor_gt     0.0379
_refine_ls_wR_factor_gt     0.0982
_refine_ls_wR_factor_ref     0.0998
_refine_ls_goodness_of_fit_ref     1.001
_refine_ls_restrained_S_all     1.001
_refine_ls_number_reflns     2985
_refine_ls_number_parameters     170
_refine_ls_number_restraints     1
_refine_ls_hydrogen_treatment     mixed
_refine_ls_weighting_scheme     calc
_refine_ls_weighting_details
              'w=1/[\s^2^(Fo^2^)+(0.0750P)^2^+0.0780P] where P=(Fo^2^+2Fc^2^)/3'
_atom_sites_solution_hydrogens     mixed
_atom_sites_solution_primary     dual
_atom_sites_solution_secondary     difmap
_refine_ls_shift/su_max     0.000
_refine_ls_shift/su_mean     0.000
_refine_diff_density_max     0.647
_refine_diff_density_min     -0.401
_refine_ls_extinction_method     none
_refine_ls_extinction_coef     .
_refine_ls_abs_structure_details
;
 Refined as an inversion twin
;
_refine_ls_abs_structure_Flack     0.5(6)
loop_
    _atom_type_symbol
    _atom_type_description
    _atom_type_scat_dispersion_real
    _atom_type_scat_dispersion_imag
    _atom_type_scat_source
    'C' 'C' 0.0033 0.0016
                         'International Tables Vol C Tables 4.2.6.8 and 6.1.1.4'
    'H' 'H' 0.0000 0.0000
                         'International Tables Vol C Tables 4.2.6.8 and 6.1.1.4'
    'O' 'O' 0.0106 0.0060
                         'International Tables Vol C Tables 4.2.6.8 and 6.1.1.4'
    'F' 'F' 0.0171 0.0103
                         'International Tables Vol C Tables 4.2.6.8 and 6.1.1.4'
_computing_data_collection
;
APEX3 (Bruker, 2018)
;
_computing_cell_refinement
;
SAINT (Bruker, 2016)
;
_computing_data_reduction
;
SAINT (Bruker, 2016)
;
_computing_structure_solution
;
SHELXT (Sheldrick, 2015a)
;
_computing_structure_refinement
;
<i>SHELXL2018/3</i> (Sheldrick, 2015b)
;
_computing_molecular_graphics
;
Mercury (Macrae et al., 2020)
;
_computing_publication_material
;
<i>SHELXL2018/3</i> (Sheldrick, 2015b)
;
loop_
    _atom_site_type_symbol
    _atom_site_label
    _atom_site_fract_x
    _atom_site_fract_y
    _atom_site_fract_z
    _atom_site_U_iso_or_equiv
    _atom_site_adp_type
    _atom_site_calc_flag
    _atom_site_occupancy
    _atom_site_disorder_assembly
    _atom_site_disorder_group
    F F1 0.7033(3) 0.36867(16) 0.87486(11) 0.0193(3) Uani d 1 . .
    F F2 1.1035(3) 0.40107(18) 0.84955(14) 0.0238(3) Uani d 1 . .
    F F3 0.4638(2) 0.4558(2) 0.65888(13) 0.0241(3) Uani d 1 . .
    F F4 0.7907(3) 0.31004(16) 0.63351(13) 0.0232(3) Uani d 1 . .
    F F5 0.7219(3) 0.68928(15) 0.52189(12) 0.0214(3) Uani d 1 . .
    F F6 1.0050(2) 0.51638(17) 0.48334(12) 0.0192(3) Uani d 1 . .
    F F7 0.7953(2) 0.36716(19) 0.26323(13) 0.0225(3) Uani d 1 . .
    F F8 0.7493(3) 0.61560(17) 0.26968(12) 0.0204(3) Uani d 1 . .
    O O1 0.6422(3) 0.67095(18) 0.95429(14) 0.0166(3) Uani d 1 . .
    H H1O 0.556(6) 0.614(5) 1.001(3) 0.020 Uiso d 1 . .
    O O2 0.8372(3) 0.54080(17) 0.73056(13) 0.0155(3) Uani d 1 . .
    O O3 0.5994(3) 0.46959(19) 0.42741(13) 0.0167(3) Uani d 1 . .
    O O4 0.4017(3) 0.46960(18) 0.10482(13) 0.0155(3) Uani d 1 . .
    H H4O 0.395(6) 0.376(5) 0.081(3) 0.019 Uiso d 1 . .
    C C1 0.8841(4) 0.6040(2) 0.94631(18) 0.0155(3) Uani d 1 . .
    H H1A 0.935916 0.560859 1.028644 0.019 Uiso calc 1 . .
    H H1B 1.007975 0.684471 0.923235 0.019 Uiso calc 1 . .
    C C2 0.8810(3) 0.4762(2) 0.84895(17) 0.0144(3) Uani d 1 . .
    C C3 0.7124(3) 0.4577(2) 0.63955(17) 0.0137(3) Uani d 1 . .
    C C4 0.7627(3) 0.5366(2) 0.51257(17) 0.0130(3) Uani d 1 . .
    C C5 0.6362(3) 0.4807(2) 0.29963(17) 0.0133(3) Uani d 1 . .
    C C6 0.3799(3) 0.4651(2) 0.23611(17) 0.0138(3) Uani d 1 . .
    H H6A 0.301564 0.365806 0.260933 0.017 Uiso calc 1 . .
    H H6B 0.269087 0.550509 0.263425 0.017 Uiso calc 1 . .
loop_
    _atom_site_aniso_label
    _atom_site_aniso_U_11
    _atom_site_aniso_U_22
    _atom_site_aniso_U_33
    _atom_site_aniso_U_12
    _atom_site_aniso_U_13
    _atom_site_aniso_U_23
    F1 0.0299(6) 0.0142(5) 0.0140(6) -0.0041(5) 0.0021(5) 0.0020(4)
    F2 0.0236(6) 0.0300(7) 0.0180(6) 0.0135(5) -0.0003(5) 0.0004(5)
    F3 0.0166(5) 0.0397(8) 0.0161(5) -0.0061(6) 0.0016(4) 0.0022(6)
    F4 0.0426(8) 0.0115(5) 0.0154(6) 0.0009(5) -0.0001(5) 0.0005(4)
    F5 0.0357(7) 0.0126(6) 0.0158(6) 0.0026(5) -0.0025(5) 0.0015(5)
    F6 0.0138(5) 0.0295(7) 0.0145(5) -0.0016(4) 0.0008(4) 0.0025(5)
    F7 0.0183(5) 0.0271(7) 0.0221(6) 0.0067(5) -0.0018(5) -0.0056(6)
    F8 0.0256(6) 0.0218(6) 0.0139(5) -0.0114(5) -0.0010(4) 0.0020(5)
    O1 0.0205(6) 0.0135(6) 0.0157(6) 0.0030(5) 0.0022(5) 0.0021(5)
    O2 0.0229(6) 0.0139(6) 0.0095(6) -0.0027(5) -0.0031(5) 0.0014(5)
    O3 0.0181(6) 0.0235(7) 0.0085(5) -0.0073(6) -0.0021(4) 0.0004(6)
    O4 0.0224(6) 0.0143(6) 0.0097(6) -0.0018(5) -0.0029(5) -0.0011(5)
    C1 0.0178(8) 0.0169(8) 0.0116(7) 0.0003(6) -0.0025(6) -0.0014(6)
    C2 0.0180(7) 0.0147(8) 0.0105(7) 0.0019(7) -0.0017(6) 0.0021(6)
    C3 0.0169(7) 0.0132(8) 0.0111(7) -0.0024(6) -0.0010(6) 0.0011(6)
    C4 0.0149(7) 0.0134(8) 0.0108(7) -0.0009(6) -0.0008(6) 0.0005(6)
    C5 0.0149(7) 0.0151(8) 0.0101(7) -0.0025(6) 0.0004(6) -0.0007(6)
    C6 0.0136(6) 0.0163(8) 0.0116(7) -0.0007(7) -0.0015(5) -0.0010(6)
_geom_special_details
;
 All esds (except the esd in the dihedral angle between two l.s. planes)
 are estimated using the full covariance matrix.  The cell esds are taken
 into account individually in the estimation of esds in distances, angles
 and torsion angles; correlations between esds in cell parameters are only
 used when they are defined by crystal symmetry.  An approximate (isotropic)
 treatment of cell esds is used for estimating esds involving l.s. planes.
;
loop_
    _geom_bond_atom_site_label_1
    _geom_bond_atom_site_label_2
    _geom_bond_site_symmetry_2
    _geom_bond_distance
    _geom_bond_publ_flag
    F1 C2 . 1.354(2) ?
    F2 C2 . 1.345(2) ?
    F3 C3 . 1.338(2) ?
    F4 C3 . 1.342(2) ?
    F5 C4 . 1.338(2) ?
    F6 C4 . 1.339(2) ?
    F7 C5 . 1.354(2) ?
    F8 C5 . 1.351(2) ?
    O1 C1 . 1.410(2) ?
    O1 H1O . 0.84(4) ?
    O2 C3 . 1.368(2) ?
    O2 C2 . 1.399(2) ?
    O3 C4 . 1.372(2) ?
    O3 C5 . 1.388(2) ?
    O4 C6 . 1.412(2) ?
    O4 H4O . 0.85(4) ?
    C1 C2 . 1.517(3) ?
    C1 H1A . 0.9900 ?
    C1 H1B . 0.9900 ?
    C3 C4 . 1.547(3) ?
    C5 C6 . 1.513(2) ?
    C6 H6A . 0.9900 ?
    C6 H6B . 0.9900 ?
loop_
    _geom_angle_atom_site_label_1
    _geom_angle_atom_site_label_2
    _geom_angle_atom_site_label_3
    _geom_angle_site_symmetry_1
    _geom_angle_site_symmetry_3
    _geom_angle
    _geom_angle_publ_flag
    C1 O1 H1O . . 108(2) ?
    C3 O2 C2 . . 120.31(16) ?
    C4 O3 C5 . . 121.70(15) ?
    C6 O4 H4O . . 106(2) ?
    O1 C1 C2 . . 109.99(15) ?
    O1 C1 H1A . . 109.7 ?
    C2 C1 H1A . . 109.7 ?
    O1 C1 H1B . . 109.7 ?
    C2 C1 H1B . . 109.7 ?
    H1A C1 H1B . . 108.2 ?
    F2 C2 F1 . . 106.43(17) ?
    F2 C2 O2 . . 109.02(16) ?
    F1 C2 O2 . . 110.76(15) ?
    F2 C2 C1 . . 110.45(15) ?
    F1 C2 C1 . . 110.80(16) ?
    O2 C2 C1 . . 109.34(16) ?
    F3 C3 F4 . . 107.59(17) ?
    F3 C3 O2 . . 111.10(16) ?
    F4 C3 O2 . . 112.68(16) ?
    F3 C3 C4 . . 109.20(15) ?
    F4 C3 C4 . . 108.44(15) ?
    O2 C3 C4 . . 107.76(16) ?
    F5 C4 F6 . . 107.64(16) ?
    F5 C4 O3 . . 111.28(16) ?
    F6 C4 O3 . . 112.68(16) ?
    F5 C4 C3 . . 109.64(16) ?
    F6 C4 C3 . . 109.31(15) ?
    O3 C4 C3 . . 106.26(15) ?
    F8 C5 F7 . . 105.85(15) ?
    F8 C5 O3 . . 111.40(15) ?
    F7 C5 O3 . . 109.52(16) ?
    F8 C5 C6 . . 111.64(16) ?
    F7 C5 C6 . . 111.42(16) ?
    O3 C5 C6 . . 107.05(14) ?
    O4 C6 C5 . . 110.69(14) ?
    O4 C6 H6A . . 109.5 ?
    C5 C6 H6A . . 109.5 ?
    O4 C6 H6B . . 109.5 ?
    C5 C6 H6B . . 109.5 ?
    H6A C6 H6B . . 108.1 ?
loop_
    _geom_torsion_atom_site_label_1
    _geom_torsion_atom_site_label_2
    _geom_torsion_atom_site_label_3
    _geom_torsion_atom_site_label_4
    _geom_torsion_site_symmetry_1
    _geom_torsion_site_symmetry_2
    _geom_torsion_site_symmetry_3
    _geom_torsion_site_symmetry_4
    _geom_torsion
    _geom_torsion_publ_flag
    C3 O2 C2 F2 . . . . 89.9(2) ?
    C3 O2 C2 F1 . . . . -26.9(2) ?
    C3 O2 C2 C1 . . . . -149.29(17) ?
    O1 C1 C2 F2 . . . . -173.74(16) ?
    O1 C1 C2 F1 . . . . -56.1(2) ?
    O1 C1 C2 O2 . . . . 66.3(2) ?
    C2 O2 C3 F3 . . . . 77.1(2) ?
    C2 O2 C3 F4 . . . . -43.8(2) ?
    C2 O2 C3 C4 . . . . -163.34(16) ?
    C5 O3 C4 F5 . . . . 78.4(2) ?
    C5 O3 C4 F6 . . . . -42.6(2) ?
    C5 O3 C4 C3 . . . . -162.26(17) ?
    F3 C3 C4 F5 . . . . 72.2(2) ?
    F4 C3 C4 F5 . . . . -170.79(16) ?
    O2 C3 C4 F5 . . . . -48.5(2) ?
    F3 C3 C4 F6 . . . . -169.97(16) ?
    F4 C3 C4 F6 . . . . -53.01(19) ?
    O2 C3 C4 F6 . . . . 69.23(19) ?
    F3 C3 C4 O3 . . . . -48.1(2) ?
    F4 C3 C4 O3 . . . . 68.84(19) ?
    O2 C3 C4 O3 . . . . -168.91(15) ?
    C4 O3 C5 F8 . . . . -31.6(2) ?
    C4 O3 C5 F7 . . . . 85.1(2) ?
    C4 O3 C5 C6 . . . . -153.95(17) ?
    F8 C5 C6 O4 . . . . 59.9(2) ?
    F7 C5 C6 O4 . . . . -58.2(2) ?
    O3 C5 C6 O4 . . . . -177.92(15) ?
loop_
    _geom_hbond_atom_site_label_D
    _geom_hbond_atom_site_label_H
    _geom_hbond_atom_site_label_A
    _geom_hbond_site_symmetry_A
    _geom_hbond_distance_DH
    _geom_hbond_distance_HA
    _geom_hbond_distance_DA
    _geom_hbond_angle_DHA
    _geom_hbond_publ_flag
    O1 H1O O4 1_556 0.84(4) 1.87(4) 2.705(2) 172(3) yes
    O4 H4O O1 2_646 0.85(4) 1.82(4) 2.661(2) 173(3) yes
    C6 H6B F4 2_656 0.99 2.52 3.416(2) 150.6 yes
_shelx_space_group_comment
;
The symmetry employed for this shelxl refinement is uniquely defined
by the following loop, which should always be used as a source of
symmetry information in preference to the above space-group names.
They are only intended as comments.
;
_shelx_estimated_absorpt_T_min     0.886
_shelx_estimated_absorpt_T_max     0.987
_shelx_hkl_file
;
   1   0   0 145.249 9.80227   7
   1   0   0 168.774 9.68428   9
   1   0   0 144.948 9.68755   3
   1   0   0 159.711 9.59849   4
  -1   0   0 153.791 9.68202   1
  -1   0   0 156.856 9.61086   4
  -1   0   0 152.154 9.82210   7
  -1   0   0 167.972 9.68793   9
   1   0   0 152.790 9.68386   1
  -2   0   0 1806.34 126.814  10
   3   0   0 43.7453 3.41272   3
   3   0   0 48.5301 3.46740   1
   3   0   0 49.8775 3.86981   7
  -3   0   0 44.2291 3.17337   4
  -3   0   0 50.4654 3.45957   1
   3   0   0 37.3365 4.37901   5
  -3   0   0 45.0993 3.78750   7
  -3   0   0 48.3692 3.37219   9
   4   0   0 1.29217 1.07890   7
   4   0   0 0.59821 0.59647   3
   4   0   0 1.18925 1.22392   5
  -4   0   0 0.77079 0.52368   9
   4   0   0 0.49643 0.71942   1
  -4   0   0 1.40133 0.49324   4
  -4   0   0 0.52720 0.73744   7
  -4   0   0 0.96704 0.71926   1
   5   0   0 51.5117 4.62387   7
   5   0   0 37.1395 5.89778   5
  -5   0   0 46.1530 3.37009   4
  -5   0   0 47.7774 3.82136   1
  -6   0   0 22.5061 2.46367   1
  -6   0   0 20.2796 2.01307   9
   6   0   0 22.2042 3.32818   7
  -6   0   0 19.9175 1.83903   4
   6   0   0 18.1315 3.65247   5
  -7   0   0 6.00137 1.58485   1
   7   0   0 3.53529 2.23580   5
   7   0   0 5.92884 2.29251   7
   0  -1   0 0.25805 0.21191   4
   0  -1   0 -0.1237 0.16587   6
   0  -1   0 0.14694 0.19333   9
   0   1   0 0.09566 0.14093   4
   0   1   0 0.11110 0.10164   2
   0   1   0 0.19084 0.15993   9
   0   1   0 0.14620 0.17139   6
   1  -1   0 6402.28 399.141  10
  -1   1   0 6341.41 394.956  10
   2  -1   0 228.491 14.4369   4
  -2  -1   0 232.917 14.4966   1
  -2  -1   0 239.096 14.2068   4
   2  -1   0 237.820 14.9111   7
   2  -1   0 209.834 14.5474   3
  -2  -1   0 214.170 14.4245   3
  -2  -1   0 222.737 14.6793   7
  -2  -1   0 255.694 14.7005   9
   2  -1   0 242.012 14.4999   1
  -2   1   0 239.093 14.4304   1
   2   1   0 197.263 14.8154   5
   2   1   0 239.314 14.4833   1
   2   1   0 227.645 14.3610   3
  -2   1   0 217.189 14.8088   7
   2   1   0 230.537 14.6027   7
  -2   1   0 249.943 14.2238   9
   2   1   0 248.627 14.6155   9
  -2   1   0 226.703 14.4396   4
  -3  -1   0 1263.66 81.8689   7
   3  -1   0 1368.23 81.3904   4
   3  -1   0 1239.88 81.6297   3
   3  -1   0 1350.03 81.5722   1
  -3  -1   0 1346.79 81.1785   4
  -3  -1   0 1424.09 81.7543   9
  -3  -1   0 1321.55 81.5546   1
   3   1   0 1391.05 81.1884   7
  -3   1   0 1326.73 80.7823   4
   3   1   0 1340.01 80.9014   1
   3   1   0 1114.13 81.5944   5
  -3   1   0 1379.44 80.5650   9
  -3   1   0 1328.99 80.8124   1
  -3   1   0 1335.86 81.4558   7
   3   1   0 1338.40 80.7777   3
  -4  -1   0 97.1015 6.37027   9
   4  -1   0 85.9123 6.80741   7
   4  -1   0 83.6359 6.16480   1
  -4  -1   0 90.7838 6.19365   1
   4  -1   0 73.8143 7.99533   5
  -4  -1   0 93.2618 5.68691   4
   4  -1   0 85.4665 6.25805   3
   4   1   0 87.7231 6.03904   3
  -4   1   0 88.2607 5.71149   9
   4   1   0 94.9417 6.66732   7
   4   1   0 77.5113 7.09048   5
  -4   1   0 84.1774 6.04006   1
  -4   1   0 83.7615 6.72098   7
  -4   1   0 86.9399 5.96142   4
   4   1   0 90.2787 6.21790   1
  -5  -1   0 18.1423 2.09169   1
  -5  -1   0 18.9226 2.09464   9
  -5  -1   0 18.5763 1.51090   4
   5  -1   0 16.4904 3.61949   5
   5  -1   0 20.0878 3.37551   7
   5   1   0 19.9221 2.81405   7
  -5   1   0 17.7987 2.02588   1
   5   1   0 17.0515 1.97077   3
   5   1   0 15.5775 2.79964   5
  -5   1   0 16.2512 1.76408   4
  -5   1   0 16.0417 1.59452   9
   6  -1   0 20.1577 4.06982   5
  -6  -1   0 19.5708 2.30813   9
   6  -1   0 19.5539 3.40856   7
  -6  -1   0 23.4575 2.51617   1
  -6   1   0 16.2274 2.22765   1
  -6   1   0 20.2024 1.63835   9
  -6   1   0 20.6629 2.04816   4
   6   1   0 21.7396 3.12309   7
  -7  -1   0 36.8417 3.70306   1
   7  -1   0 33.3379 4.66495   7
   7  -1   0 35.4495 5.71828   5
   7   1   0 39.0553 4.33661   7
   7   1   0 31.8636 4.50841   5
  -7   1   0 36.1532 3.51941   1
  -7   1   0 29.4691 3.38559   2
  -1  -2   0 229.077 13.7247   9
   1  -2   0 218.451 13.5836   4
   1  -2   0 212.505 13.3453   1
   1  -2   0 213.746 13.2675   9
  -1  -2   0 213.351 13.7919   6
   1  -2   0 216.178 13.7804   7
  -1  -2   0 205.946 13.3277   8
  -1  -2   0 232.530 13.3770   4
  -1  -2   0 210.287 13.3750   7
  -1  -2   0 218.802 13.4111   1
   1  -2   0 204.919 13.4238   2
  -1   2   0 206.123 13.4213   2
  -1   2   0 216.901 13.2910   9
   1   2   0 205.780 13.3724   1
  -1   2   0 235.174 13.5556   6
   1   2   0 212.923 13.3197   8
  -1   2   0 201.617 13.7001   7
   1   2   0 228.554 13.2771   3
  -1   2   0 218.070 13.5762   4
   1   2   0 214.864 13.6573   9
   2  -2   0 1012.84 61.4256   4
  -2  -2   0 1082.31 61.7003   9
   2  -2   0 1001.72 61.2905   1
  -2  -2   0 904.371 61.3623   7
   2  -2   0 1006.26 61.8675   7
   2   2   0 1019.04 61.5588   1
  -2   2   0 1017.26 61.5908   2
   2   2   0 1040.02 61.8461   9
  -2   2   0 1011.07 61.4806   1
  -2   2   0 936.692 62.0026   7
   2   2   0 1023.45 61.5772   7
  -2   2   0 983.512 61.6649   4
  -3  -2   0 115.232 6.63242   4
   3  -2   0 111.881 7.81789   7
   3  -2   0 113.794 7.11611   4
   3  -2   0 86.0522 9.02299   5
   3  -2   0 100.289 7.25142   3
  -3  -2   0 111.115 7.14753   1
  -3  -2   0 107.059 7.34577   7
  -3  -2   0 101.334 6.99255   3
   3  -2   0 105.432 7.08537   1
   3   2   0 118.718 7.65249   9
  -3   2   0 109.327 7.40898   4
   3   2   0 99.6120 7.43111   5
  -3   2   0 108.765 7.27275   1
  -3   2   0 106.610 7.92904   7
   3   2   0 110.543 7.37987   1
   3   2   0 116.157 7.15292   3
   3   2   0 111.923 7.53197   7
  -4  -2   0 131.471 7.97411   4
   4  -2   0 127.019 8.30998   4
  -4  -2   0 145.860 8.94078   9
  -4  -2   0 136.271 8.57426   1
  -4  -2   0 120.619 8.84944   7
   4  -2   0 111.650 8.57841   3
   4  -2   0 102.226 10.7933   5
   4  -2   0 125.141 8.49147   1
   4  -2   0 127.537 9.31083   7
   4   2   0 131.793 8.86277   1
   4   2   0 117.800 8.84160   5
  -4   2   0 126.790 8.36528   1
   4   2   0 117.551 9.42576   7
  -4   2   0 116.827 9.30970   7
   4   2   0 133.971 8.25258   3
  -4   2   0 124.524 8.43144   4
  -5  -2   0 67.9564 5.15880   1
   5  -2   0 56.1287 7.52645   5
  -5  -2   0 73.9003 5.39415   9
   5  -2   0 66.3365 5.98827   7
   5   2   0 62.6734 5.71372   5
  -5   2   0 64.5703 5.12122   1
  -5   2   0 69.9693 5.28590   2
  -5   2   0 70.7207 5.16076   4
   5   2   0 67.3168 5.67542   7
   5   2   0 75.8322 5.07688   3
   6  -2   0 2.49960 1.45504   7
   6  -2   0 0.86015 1.75914   5
  -6  -2   0 0.68046 0.79556   1
  -6   2   0 -0.5041 0.75667   1
  -6   2   0 -0.5690 0.59609   4
   6   2   0 2.12891 1.46839   7
  -6   2   0 -0.4281 0.95435   2
   6   2   0 0.54296 1.10906   5
  -7  -2   0 25.8627 3.03644   1
   7  -2   0 28.1263 4.20372   7
   7  -2   0 20.7440 4.87824   5
  -7   2   0 30.4475 2.69629   4
   7   2   0 28.2628 3.63286   7
  -7   2   0 24.6211 2.96987   1
  -7   2   0 22.5571 3.08022   2
   0  -3   0 0.65234 0.49859   6
   0  -3   0 0.66688 0.45018   4
   0  -3   0 0.46239 0.43447   9
   0  -3   0 -0.1096 0.28213   7
   0  -3   0 0.23751 0.24499   8
   0  -3   0 0.70118 0.34072   2
   0   3   0 0.22844 0.40630   9
   0   3   0 0.23781 0.37524   4
   0   3   0 0.34841 0.27243   8
   0   3   0 0.31199 0.30448   2
   0   3   0 0.01738 0.43791   6
   1  -3   0 1937.98 118.489   4
  -1   3   0 1868.52 114.245   4
   2  -3   0 897.071 58.3185   7
  -2  -3   0 988.832 58.2890   9
  -2  -3   0 919.478 57.7080   1
   2  -3   0 894.545 57.6149   1
  -2  -3   0 988.885 57.5058   4
   2  -3   0 955.018 57.9498   4
   2   3   0 933.174 56.7640   9
  -2   3   0 884.992 56.3931   2
   2   3   0 852.479 56.2959   1
  -2   3   0 881.433 56.5663   4
   2   3   0 921.847 56.2069   8
   2   3   0 1032.50 56.1294   3
   3  -3   0 482.980 29.5305   1
  -3  -3   0 486.580 29.6020   1
   3  -3   0 450.636 30.3094   7
  -3  -3   0 460.278 29.7038   7
  -3  -3   0 528.714 30.1725   9
   3  -3   0 411.585 33.0102   5
   3  -3   0 480.968 29.6882   4
  -3  -3   0 512.819 29.0508   4
  -3  -3   0 453.835 29.3516   3
  -3   3   0 499.865 31.9277   7
   3   3   0 499.708 31.3488   9
   3   3   0 472.164 30.9271   1
  -3   3   0 467.343 30.9784   2
  -3   3   0 501.944 30.8428   1
  -3   3   0 477.881 31.1187   4
   3   3   0 539.676 30.6513   3
   3   3   0 521.314 30.9935   7
   3   3   0 493.105 30.7907   8
  -4  -3   0 99.1552 6.83044   1
  -4  -3   0 110.250 7.40304   9
  -4  -3   0 96.4725 7.11199   7
   4  -3   0 98.4379 7.73375   7
   4  -3   0 82.1217 9.49973   5
  -4   3   0 94.9472 7.29348   2
   4   3   0 114.761 7.23137   8
   4   3   0 107.629 6.95458   3
  -4   3   0 100.329 7.16703   1
  -4   3   0 107.786 7.45855   4
  -5  -3   0 60.7741 4.64744   1
   5  -3   0 63.3157 5.71999   7
   5  -3   0 47.7859 7.23250   5
   5   3   0 63.8431 5.17163   7
  -5   3   0 58.9524 4.73063   1
  -5   3   0 59.4429 4.92183   2
  -5   3   0 58.4272 4.83978   4
   5   3   0 64.5633 4.78143   8
   5   3   0 64.9230 4.52829   3
   6  -3   0 9.95905 3.85835   5
  -6  -3   0 8.52458 1.73453   1
   6  -3   0 10.7201 2.78036   7
  -6   3   0 13.2503 2.28098   2
   6   3   0 9.42105 1.74700   8
   6   3   0 15.6120 2.60720   7
  -6   3   0 9.59369 1.76194   1
  -6   3   0 13.4662 2.04239   4
  -7  -3   0 25.9523 2.98837   1
   7  -3   0 28.8122 4.32488   7
   7  -3   0 18.8425 5.04489   5
   7   3   0 24.8733 3.29000   7
  -7   3   0 30.2709 2.84097   4
   7   3   0 27.5945 3.01344   8
  -7   3   0 20.8345 3.00155   2
  -7   3   0 24.7065 2.89540   1
   0  -4   0 815.137 49.1016   7
   0  -4   0 798.962 49.0579   9
   0  -4   0 810.390 49.0548   4
   0  -4   0 759.191 48.7404   2
   0  -4   0 790.780 49.1311   6
   0   4   0 751.455 46.2517   2
   0   4   0 774.370 46.6215   9
   0   4   0 722.340 46.7276   6
   0   4   0 770.570 46.5544   4
  -1  -4   0 1982.63 119.039   9
  -1  -4   0 1939.35 118.650   4
   1  -4   0 1953.87 119.200   4
   1  -4   0 1891.26 118.543   9
  -1   4   0 1863.91 115.032   7
  -1   4   0 1884.84 114.643   9
   1   4   0 1816.55 114.984   9
   1   4   0 1980.48 114.648   4
  -1   4   0 1835.13 114.875   4
   2  -4   0 1090.15 68.1687   1
  -2  -4   0 1187.12 68.9437   9
  -2  -4   0 1174.44 68.1709   4
   2  -4   0 1103.85 69.0507   7
  -2  -4   0 979.034 68.1735   7
   2  -4   0 1178.44 68.6857   4
  -2  -4   0 1079.42 69.0335   6
  -2  -4   0 1117.89 68.2790   1
   2   4   0 1066.27 66.5738   9
   2   4   0 1092.78 65.9220   8
  -2   4   0 1049.90 66.1313   2
  -2   4   0 1074.69 66.4162   4
  -2   4   0 1156.46 66.2760   6
   2   4   0 1013.42 65.7796   3
  -2   4   0 1085.39 66.7570   7
   3  -4   0 287.618 25.0510   5
   3  -4   0 362.338 22.8911   7
  -3  -4   0 307.637 21.9241   7
  -3  -4   0 391.693 22.6751   9
  -3  -4   0 369.562 21.4397   4
   3  -4   0 355.782 21.8293   1
  -3  -4   0 338.564 21.5950   3
  -3  -4   0 359.158 21.9234   1
  -3  -4   0 357.479 22.9020   6
  -3   4   0 399.055 23.6130   6
  -3   4   0 348.570 24.2051   7
   3   4   0 403.302 23.1007   3
   3   4   0 374.437 23.2566   8
  -3   4   0 359.322 23.7291   4
  -3   4   0 351.385 23.4986   2
   3   4   0 369.590 23.9614   9
  -4  -4   0 223.487 15.1907   7
  -4  -4   0 217.986 14.6332   3
  -4  -4   0 239.497 14.9972   1
   4  -4   0 239.435 15.0886   4
   4  -4   0 203.935 18.6972   5
   4  -4   0 257.593 16.2558   7
  -4   4   0 244.533 15.8557   2
  -4   4   0 246.856 16.0198   4
   4   4   0 237.837 15.4989   8
   5  -4   0 223.725 15.0585   7
  -5  -4   0 207.495 13.6380   1
   5  -4   0 182.310 17.7196   5
  -5   4   0 213.202 14.8548   4
   5   4   0 224.706 14.5010   8
   5   4   0 254.157 14.9518   7
  -5   4   0 215.982 14.5356   1
  -5   4   0 203.828 14.7442   2
   5   4   0 223.194 14.4667   3
   6  -4   0 11.7154 2.76386   7
   6  -4   0 9.78184 3.91276   5
  -6  -4   0 16.8627 2.18804   1
  -6   4   0 15.2551 2.36600   4
  -6   4   0 16.3707 2.63372   2
   6   4   0 17.6165 2.47758   7
   6   4   0 17.4132 2.13884   8
   7  -4   0 12.1040 3.46592   7
   7  -4   0 8.84109 4.00581   5
   7   4   0 19.6261 2.83677   8
  -7   4   0 21.0203 3.66983   2
  -7   4   0 17.9695 2.37907   4
   0  -5   0 1.55781 0.53880   8
   0  -5   0 1.62878 1.00254   6
   0  -5   0 3.74790 0.94130   7
   0  -5   0 3.37778 0.83959   9
   0  -5   0 2.67437 0.63388   2
   0  -5   0 3.40055 0.67997   3
   0  -5   0 3.49649 0.86606   4
   0  -5   0 4.46760 1.84038   5
   0   5   0 2.46522 0.63788   2
   0   5   0 3.24617 0.63069   8
   0   5   0 3.59308 0.91028   9
   0   5   0 3.85250 1.11355   6
   0   5   0 4.64686 1.02686   4
  -1  -5   0 390.730 23.6843   9
  -1  -5   0 342.844 23.6533   6
  -1  -5   0 359.045 22.8818   8
  -1  -5   0 320.084 24.2382   5
   1  -5   0 378.822 23.1562   9
   1  -5   0 422.756 23.4006   6
  -1  -5   0 383.605 23.2644   4
   1  -5   0 348.126 23.0835   2
  -1  -5   0 377.731 22.8653   3
   1  -5   0 378.737 23.7459   7
  -1  -5   0 380.729 23.0346   2
   1  -5   0 309.286 25.6544   5
  -1  -5   0 376.215 23.0025   1
   1  -5   0 386.981 23.0070   8
   1  -5   0 391.948 23.5544   4
  -1   5   0 345.056 22.7768   6
   1   5   0 361.171 22.2649   8
  -1   5   0 345.678 22.7264   4
   1   5   0 387.934 22.5341   4
   1   5   0 363.027 22.9133   9
  -1   5   0 381.058 22.5706   9
  -1   5   0 328.682 22.3413   2
  -2  -5   0 111.212 7.99252   8
  -2  -5   0 106.294 7.94684   5
  -2  -5   0 115.767 8.10902   7
   2  -5   0 126.221 8.06793   1
   2  -5   0 131.148 8.70350   4
  -2  -5   0 127.684 8.21098   1
  -2  -5   0 146.422 7.94544   3
   2  -5   0 125.816 10.3751   7
  -2  -5   0 138.929 8.14505   2
   2  -5   0 116.529 8.44549   2
   2  -5   0 102.167 10.9767   5
   2  -5   0 129.184 7.89762   9
  -2  -5   0 128.844 8.91283   9
  -2  -5   0 129.813 8.17652   4
  -2   5   0 128.159 8.54553   4
   2   5   0 124.259 7.98029   1
   2   5   0 121.615 7.90556   8
  -2   5   0 114.740 8.11897   2
   2   5   0 120.708 8.65601   9
  -2   5   0 120.457 8.34546   6
  -2   5   0 124.587 8.76002   7
  -3  -5   0 20.7030 2.01828   1
  -3  -5   0 19.6884 1.61411   4
  -3  -5   0 15.8445 1.92558   7
   3  -5   0 18.7566 2.14545   4
   3  -5   0 20.4094 2.82402   7
   3  -5   0 18.0042 4.20128   5
  -3  -5   0 19.0537 1.65362   3
   3  -5   0 21.1198 1.91432   1
   3   5   0 18.7604 1.89339   1
  -3   5   0 22.4895 2.20448   2
   3   5   0 20.5879 1.87560   8
   3   5   0 19.8892 2.52746   9
  -3   5   0 24.1511 2.33688   6
   3   5   0 15.8921 1.56628   3
  -3   5   0 21.5342 2.37777   4
  -4  -5   0 252.566 15.8243   1
   4  -5   0 211.196 19.9420   5
   4  -5   0 260.937 17.1596   7
  -4  -5   0 250.464 16.5802   7
  -4  -5   0 236.690 15.3721   3
   4   5   0 272.353 16.6503   8
  -4   5   0 279.050 17.1044   6
   4   5   0 242.912 16.6705   3
  -4   5   0 264.323 17.2552   4
  -4   5   0 242.761 16.9196   2
  -5  -5   0 29.7642 2.97380   1
   5  -5   0 32.8162 4.12832   7
   5  -5   0 27.2477 6.75914   5
   5   5   0 28.6353 2.43490   3
   5   5   0 27.9779 2.73016   8
  -5   5   0 28.6184 3.08452   2
  -5   5   0 27.8765 3.11162   4
  -5   5   0 33.9135 3.30980   6
   6  -5   0 4.12719 2.05363   7
   6  -5   0 2.74915 2.88176   5
  -6  -5   0 5.79755 1.48660   1
   6   5   0 3.90054 1.32506   8
  -6   5   0 1.63360 1.07233   4
  -6   5   0 3.79008 1.46468   2
   0  -6   0 949.150 56.7599   4
   0  -6   0 815.226 56.2572   3
   0  -6   0 928.518 56.1551   8
   0  -6   0 957.239 56.8125   9
   0  -6   0 945.266 56.8891   6
   0  -6   0 1007.53 56.1986   1
   0  -6   0 783.070 58.8062   5
   0  -6   0 884.193 56.3042   2
   0  -6   0 967.899 56.9102   7
   0   6   0 890.028 54.6633   4
   0   6   0 922.247 54.7446   9
   0   6   0 837.904 54.9133   6
   0   6   0 856.973 54.1507   8
   0   6   0 901.212 54.1670   2
  -1  -6   0 687.496 42.4915   2
  -1  -6   0 689.338 42.7921   4
   1  -6   0 720.392 43.1276   4
   1  -6   0 575.109 47.3459   5
  -1  -6   0 709.024 42.3369   3
  -1  -6   0 603.231 44.1641   5
   1  -6   0 709.177 42.5046   8
   1  -6   0 697.302 42.7017   9
  -1  -6   0 704.465 42.4765   1
   1  -6   0 684.363 43.3126   7
  -1  -6   0 683.076 42.3475   8
   1  -6   0 686.103 42.7543   2
   1  -6   0 755.186 42.9351   6
  -1  -6   0 727.119 43.2851   9
  -1   6   0 651.290 41.5674   4
   1   6   0 716.332 41.3502   4
  -1   6   0 686.861 41.3900   9
  -1   6   0 643.015 41.1144   2
   1   6   0 661.021 41.0781   8
   1   6   0 668.504 41.7613   9
  -1   6   0 632.900 41.6650   6
   2  -6   0 170.823 11.1970   7
   2  -6   0 147.220 10.1472   2
  -2  -6   0 156.977 9.89927   8
   2  -6   0 160.828 9.90791   1
  -2  -6   0 139.704 10.2159   5
  -2  -6   0 157.038 11.0585   6
  -2  -6   0 149.223 10.6169   4
  -2  -6   0 149.954 9.95701   7
  -2  -6   0 171.082 10.4422   1
   2  -6   0 160.493 9.81455   9
   2  -6   0 127.965 13.3825   5
  -2  -6   0 141.137 9.87117   5
   2  -6   0 159.947 10.0174   8
  -2   6   0 152.620 10.3111   2
   2   6   0 148.328 10.8686   9
  -2   6   0 151.810 10.6406   6
   2   6   0 163.128 10.1138   8
  -2   6   0 161.323 11.0333   7
  -2   6   0 158.953 10.7722   4
  -3  -6   0 191.146 12.3387   1
   3  -6   0 195.922 13.5683   7
  -3  -6   0 198.872 12.1507   2
  -3  -6   0 190.151 12.0051   4
   3  -6   0 166.839 16.4705   5
  -3  -6   0 169.620 12.2486   7
   3  -6   0 190.748 12.2060   1
  -3  -6   0 193.562 11.9074   3
  -3   6   0 178.970 11.8186   2
   3   6   0 182.340 12.4629   9
   3   6   0 188.118 11.4887   8
   3   6   0 170.748 11.7302   1
   3   6   0 151.082 11.1672   3
  -3   6   0 182.347 12.2246   4
  -3   6   0 192.636 12.0804   6
   4  -6   0 88.5361 11.0911   5
  -4  -6   0 103.304 7.07561   1
  -4  -6   0 92.2880 6.51949   3
  -4  -6   0 94.1378 7.14757   7
  -4  -6   0 101.260 6.17856   4
   4  -6   0 102.629 8.34970   7
  -4   6   0 96.9386 7.13618   2
   4   6   0 85.5730 6.45433   3
  -4   6   0 101.976 7.49724   4
   4   6   0 100.802 6.76534   8
  -4   6   0 104.527 7.32861   6
  -5  -6   0 82.8716 6.15681   1
   5  -6   0 70.2256 10.1200   5
   5  -6   0 85.1781 7.59841   7
  -5   6   0 86.9185 6.58935   2
   5   6   0 79.4550 5.72282   3
   5   6   0 83.4505 6.14234   8
  -5   6   0 89.9205 6.73119   6
   6  -6   0 44.4425 5.51821   7
   6  -6   0 38.9347 7.80200   5
  -6  -6   0 47.2371 4.25082   1
  -6   6   0 44.1145 4.46588   6
   6   6   0 46.0662 3.95400   8
  -6   6   0 41.9963 4.40945   2
  -6   6   0 47.2941 4.42799   4
   0  -7   0 6.11855 0.97431   1
   0  -7   0 7.75800 1.45704   9
   0  -7   0 4.39017 1.02872   2
   0  -7   0 6.90593 1.27700   4
   0  -7   0 4.24972 0.94643   3
   0  -7   0 2.45536 1.10683   6
   0   7   0 7.17797 1.65501   6
  -1  -7   0 93.1664 6.51193   2
  -1  -7   0 92.2411 6.83193   4
  -1  -7   0 105.002 7.05379   7
   1  -7   0 105.470 7.50444   7
  -1  -7   0 97.1353 6.34444   3
   1  -7   0 96.2504 6.43611   8
   1  -7   0 106.078 7.03213   6
   1  -7   0 80.5103 9.48099   5
  -1  -7   0 101.657 6.51615   1
  -1  -7   0 87.9565 7.28876   6
  -1  -7   0 85.4239 8.27202   5
  -1  -7   0 89.3817 6.32237   8
   1  -7   0 87.5381 6.65981   9
  -1   7   0 95.6496 6.63644   9
  -1   7   0 88.4044 6.76704   4
  -1   7   0 88.6624 6.30417   2
  -1   7   0 90.9463 7.00151   6
   1   7   0 94.6367 7.00482   9
   1   7   0 90.1814 6.20389   8
  -2  -7   0 230.659 14.7053   2
  -2  -7   0 234.030 14.7070   7
   2  -7   0 224.515 14.5804   1
  -2  -7   0 235.141 14.8956   4
   2  -7   0 206.065 19.0547   5
  -2  -7   0 204.526 15.2438   5
   2  -7   0 244.214 16.0295   7
  -2  -7   0 247.738 14.8366   1
   2  -7   0 236.042 14.5911   9
  -2   7   0 224.562 14.6263   2
   2   7   0 222.658 15.3192   9
  -2   7   0 234.537 15.1967   4
  -2   7   0 216.425 15.0902   6
   2   7   0 228.822 14.4083   8
  -3  -7   0 3.96098 1.12529   7
  -3  -7   0 4.35160 0.83243   3
  -3  -7   0 4.38354 1.09316   1
   3  -7   0 5.46745 1.92893   7
   3  -7   0 5.33154 3.16407   5
  -3  -7   0 4.86492 0.99038   4
   3   7   0 5.70971 1.17389   8
  -3   7   0 4.22473 1.48992   6
  -3   7   0 4.38031 1.25943   2
   3   7   0 4.16922 1.51923   9
  -3   7   0 3.46911 1.29701   4
   4  -7   0 26.5640 6.01087   5
  -4  -7   0 26.4139 2.70254   1
   4  -7   0 32.9293 6.46367   7
  -4  -7   0 26.1183 2.18355   3
  -4  -7   0 23.3714 2.64062   7
   4   7   0 25.5425 2.44309   8
  -4   7   0 23.4904 2.82440   2
  -4   7   0 34.5031 5.23773   4
  -4   7   0 26.7445 3.04151   6
  -5  -7   0 3.78063 1.19815   1
   5  -7   0 2.33141 1.77966   7
   5  -7   0 2.79314 2.66590   5
   5   7   0 2.84236 0.78731   3
  -5   7   0 5.57325 1.50574   2
  -5   7   0 3.97246 1.50849   4
  -5   7   0 5.92732 1.59172   6
   5   7   0 5.37299 1.30156   8
  -6  -7   0 18.3512 2.72817   1
   6  -7   0 14.6250 7.96239   5
   6  -7   0 11.4408 4.45140   7
  -6   7   0 13.6052 2.61675   6
  -6   7   0 14.4169 2.66464   4
  -6   7   0 11.0713 2.53687   2
   6   7   0 18.4742 2.19980   8
   0  -8   0 160.067 10.0178   1
   0  -8   0 146.019 10.1321   3
   0  -8   0 168.663 11.0265   7
   0  -8   0 133.214 13.1159   5
   0   8   0 134.345 10.5181   6
   0   8   0 142.304 10.0267   4
   0   8   0 148.448 9.55946   2
   0   8   0 151.250 10.2495   9
  -1  -8   0 265.815 20.5743   5
  -1  -8   0 287.349 18.0684   1
  -1  -8   0 278.342 19.7541   7
   1  -8   0 244.162 22.1178   5
   1  -8   0 295.113 18.4437   9
  -1  -8   0 308.872 17.9555   3
   1  -8   0 298.602 19.2557   7
   1   8   0 275.334 18.0664   9
  -1   8   0 255.006 18.0840   6
   1   8   0 272.427 17.1862   8
  -1   8   0 277.168 17.2784   2
  -1   8   0 268.048 17.8477   4
  -2  -8   0 15.9597 1.48553   3
  -2  -8   0 11.6626 2.04222   5
   2  -8   0 11.3379 4.23961   5
  -2  -8   0 13.2670 1.95258   4
   2  -8   0 14.8357 1.57403   9
  -2  -8   0 15.3589 1.75094   1
   2  -8   0 12.0752 2.50245   7
  -2  -8   0 11.5191 1.60320   7
   2  -8   0 11.5953 1.45255   1
   2   8   0 12.4239 2.32069   9
  -2   8   0 17.4585 2.29343   4
  -2   8   0 13.6065 2.27985   6
   2   8   0 11.4654 1.55555   8
  -2   8   0 13.0593 1.92127   2
   3  -8   0 23.3523 3.94015   7
  -3  -8   0 17.2773 1.66152   3
  -3  -8   0 16.4171 1.88982   4
  -3  -8   0 19.7234 2.14353   1
   3  -8   0 22.5611 9.19075   5
   3   8   0 16.6801 1.87333   8
  -3   8   0 17.2490 2.19477   2
  -3   8   0 14.0030 2.34772   6
  -4  -8   0 27.7735 2.89000   7
  -4  -8   0 31.2702 2.94777   1
  -4  -8   0 25.3210 2.19475   3
   4  -8   0 25.9102 6.26040   5
   4  -8   0 30.8983 4.09514   7
  -4  -8   0 25.6162 2.14804   4
  -4   8   0 26.8801 3.23090   6
   4   8   0 27.5753 2.68608   8
  -4   8   0 32.1001 3.23944   2
  -4   8   0 31.1925 3.56429   4
   5  -8   0 1.23053 1.80938   7
  -5  -8   0 1.46435 0.89913   1
   5  -8   0 -0.0024 2.36940   5
  -5   8   0 0.26237 1.07121   2
  -5   8   0 -0.4709 1.22411   4
   5   8   0 0.37100 0.73119   8
   0  -9   0 -0.1654 0.80118   7
   0  -9   0 1.11595 0.74639   3
   0  -9   0 -0.0909 0.59328   1
   0  -9   0 1.22333 1.63836   5
   0   9   0 0.81201 0.78517   2
   0   9   0 1.41483 1.26315   6
   0   9   0 0.56519 0.95131   4
  -1  -9   0 44.6068 3.69858   1
   1  -9   0 43.3440 4.03030   3
  -1  -9   0 40.5132 5.61499   5
  -1  -9   0 47.7974 4.36615   7
   1  -9   0 50.0782 3.64992   1
  -1  -9   0 49.7644 3.65036   3
   1  -9   0 48.4675 4.74373   7
   1  -9   0 41.6664 6.96911   5
  -1   9   0 46.4754 4.54771   6
  -1   9   0 40.4120 4.06075   4
   1   9   0 46.0604 3.61752   8
  -1   9   0 43.7098 3.65648   2
   2  -9   0 0.97950 1.96148   5
  -2  -9   0 0.40766 0.58657   3
  -2  -9   0 0.24237 0.60834   7
  -2  -9   0 -0.0112 0.67863   1
   2  -9   0 0.60134 1.22193   7
  -2  -9   0 0.51870 0.68875   7
   2  -9   0 0.71400 0.82178   9
  -2  -9   0 0.64954 0.97874   5
   2   9   0 1.35861 0.80145   8
  -2   9   0 3.31878 1.21516   2
  -2   9   0 -0.2499 0.96090   6
  -2   9   0 -0.8201 0.75887   4
   3  -9   0 3.31732 3.14616   5
  -3  -9   0 1.77406 0.78765   4
  -3  -9   0 3.14904 0.76754   3
  -3  -9   0 4.31311 1.15635   1
   3  -9   0 2.50905 1.77677   7
  -3  -9   0 2.87609 0.97405   7
  -3   9   0 3.15232 1.45678   4
   3   9   0 -0.4107 1.00276   8
  -3   9   0 3.69948 1.52413   6
  -3   9   0 1.88407 1.02410   2
   4  -9   0 80.1671 11.9807   5
  -4  -9   0 82.1170 5.76509   3
  -4  -9   0 91.3296 6.69534   1
   4  -9   0 97.9003 8.45410   7
  -4   9   0 92.6921 7.46116   4
   4   9   0 85.4213 6.35709   8
  -4   9   0 92.0662 6.87212   2
  -4   9   0 81.2134 7.13773   6
   5  -9   0 5.19304 4.02611   5
  -5  -9   0 9.43494 1.97457   1
   5  -9   0 5.97163 2.97597   7
  -5   9   0 10.4978 2.57696   6
   5   9   0 8.89033 1.78055   8
  -5   9   0 8.25323 1.92959   2
   0 -10   0 183.224 12.9369   7
   0 -10   0 174.998 11.8933   3
   0 -10   0 189.986 11.7924   1
   0 -10   0 157.476 15.6389   5
   0  10   0 177.304 11.8594   2
  -1 -10   0 240.015 15.1300   1
   1 -10   0 205.643 20.0058   5
   1 -10   0 237.153 14.9615   1
   1 -10   0 217.746 15.4347   3
  -1 -10   0 252.125 14.9757   3
   1 -10   0 242.045 16.5450   7
  -1 -10   0 240.085 16.0287   7
  -1 -10   0 206.971 17.9366   5
  -1  10   0 214.172 14.0617   2
   1  10   0 216.781 14.1197   8
  -1  10   0 210.285 14.7336   4
  -1  10   0 212.637 15.2757   6
  -2 -10   0 1.51696 1.13149   5
   2 -10   0 1.62456 2.02128   7
  -2 -10   0 1.45815 0.86756   1
   2 -10   0 -0.1799 0.85841   3
   2 -10   0 1.34433 2.10827   5
  -2 -10   0 0.23005 0.82011   7
  -2 -10   0 1.13958 0.69061   3
   2  10   0 0.65930 0.70808   8
  -2  10   0 2.46287 1.33213   6
  -2  10   0 1.89618 1.12748   4
  -2  10   0 -0.3509 0.68331   2
   3 -10   0 66.9439 6.75986   7
  -3 -10   0 70.6191 4.79925   3
   3 -10   0 62.9478 10.2311   5
  -3 -10   0 69.2489 5.67894   7
  -3  10   0 58.2580 5.93194   6
  -3  10   0 70.4968 6.10109   4
  -3  10   0 63.4273 5.31324   2
   3  10   0 69.4692 5.07698   8
   4 -10   0 110.350 9.70557   7
  -4 -10   0 102.545 7.86339   1
   4  10   0 94.1722 7.04173   8
  -4  10   0 105.550 7.85238   2
  -4  10   0 93.1136 8.00498   6
   0 -11   0 0.69369 1.93011   5
   0 -11   0 0.12050 0.81875   3
   0 -11   0 0.33890 0.66712   1
   0 -11   0 1.11934 1.03347   7
   1 -11   0 5.90067 3.52253   5
  -1 -11   0 6.28196 2.92098   5
  -1 -11   0 6.70644 1.39916   1
   1 -11   0 8.80111 1.96196   3
  -1 -11   0 6.58666 1.91718   7
   1 -11   0 9.15339 1.54544   1
  -1 -11   0 9.36917 1.50557   3
  -1  11   0 7.79044 1.56397   2
  -1  11   0 8.57069 2.33358   6
  -2 -11   0 35.9145 2.77102   3
   2 -11   0 29.2337 6.77968   5
  -2 -11   0 33.4249 3.11789   1
   2 -11   0 29.4869 2.80603   1
  -2 -11   0 23.7688 3.54543   5
  -2 -11   0 31.3265 3.50561   7
   2 -11   0 31.1881 3.55095   3
   2 -11   0 37.4674 4.46751   7
  -2  11   0 33.5889 3.22892   2
  -2  11   0 30.8479 3.89690   6
   2  11   0 30.7959 2.91476   8
  -2  11   0 21.8186 3.60350   4
   3 -11   0 21.1928 7.19641   5
  -3 -11   0 30.4319 3.40313   7
  -3 -11   0 34.7414 3.21756   1
   3 -11   0 38.0583 4.69244   7
   3  11   0 26.7349 2.78411   8
  -3  11   0 31.3303 3.92291   4
  -3  11   0 29.7173 3.20326   2
  -3  11   0 24.8236 3.54913   6
   0 -12   0 192.302 12.6842   1
   0 -12   0 208.655 14.3002   7
   0 -12   0 192.031 12.8312   3
   0 -12   0 162.871 17.0673   5
   1 -12   0 15.8643 3.25449   7
  -1 -12   0 11.5620 3.73524   5
   1 -12   0 15.6999 2.32894   3
   1 -12   0 10.4515 1.89470   1
  -1 -12   0 18.8760 2.12075   3
   1 -12   0 12.8402 4.94528   5
  -1 -12   0 15.6217 2.92854   7
  -1  12   0 15.9357 2.48807   2
   7   0  -1 17.3279 3.18002   7
  -7   0   1 14.1159 1.44920   4
   7   0  -1 9.84910 3.32848   5
  -7   0   1 10.9959 1.99623   1
   6   0  -1 10.7359 3.33927   5
  -6   0   1 14.0657 2.19813   1
  -6   0   1 14.1432 1.53413   4
   6   0  -1 13.9241 2.94333   7
  -6   0   1 11.8626 1.43311   9
  -5   0   1 513.452 32.6016   1
  -5   0   1 507.999 32.2957   9
   5   0  -1 525.208 33.3300   7
  -5   0   1 527.574 32.2858   4
  -4   0   1 644.460 38.6645   9
   4   0  -1 639.881 39.4505   7
  -4   0   1 613.925 38.8480   1
   4   0  -1 570.899 40.2117   3
   4   0  -1 649.874 38.9855   1
  -4   0   1 629.146 38.6344   4
  -4   0   1 622.073 40.6260   7
  -3   0   1 13.7098 1.83785   7
  -3   0   1 11.6535 1.31815   1
  -3   0   1 11.1332 1.14348   4
   3   0  -1 11.1441 1.61058   3
   3   0  -1 12.1309 1.26909   9
   3   0  -1 12.5084 1.66906   7
   3   0  -1 9.83038 2.03705   5
   3   0  -1 13.2943 1.38347   1
  -3   0   1 11.5380 1.19127   9
  -2   0   1 22.3826 1.72517   4
  -2   0   1 23.9909 2.36051   7
  -2   0   1 23.7991 1.77609   9
   2   0  -1 26.4378 1.90886   1
  -2   0   1 21.7558 1.89558   3
   2   0  -1 21.8350 1.87727   3
   2   0  -1 23.5081 2.08273   7
   2   0  -1 24.8518 1.83584   9
  -2   0   1 23.3948 1.84408   1
   1   0  -1 410.596 24.8838   7
  -1   0   1 410.550 24.7028   9
   1   0  -1 386.856 24.7604   3
  -1   0   1 395.075 24.7324   1
  -1   0   1 420.894 24.8968   7
   1   0  -1 420.514 24.7525   1
  -1   0   1 378.338 24.7663   3
  -1   0  -1 276.558 16.5651   1
   1   0   1 229.553 17.0695   5
   1   0   1 275.071 16.5738   1
  -1   0  -1 262.670 16.7198   7
   1   0   1 294.031 16.5124   4
   1   0   1 275.975 16.7345   7
   2   0   1 217.989 13.2732   4
   2   0   1 222.427 13.7973   7
  -2   0  -1 195.899 13.7029   7
  -2   0  -1 185.554 14.5332   5
   2   0   1 179.544 14.3494   5
  -2   0  -1 242.867 13.3262   4
  -2   0  -1 243.677 13.5456   9
  -2   0  -1 219.984 13.4671   1
   2   0   1 224.334 13.4963   1
  -3   0  -1 -0.5654 0.33086   9
  -3   0  -1 0.01378 0.25862   4
   3   0   1 0.39187 0.25484   4
   3   0   1 0.14408 0.78422   5
  -3   0  -1 0.77371 0.57558   1
   3   0   1 0.62423 0.47362   3
   3   0   1 -0.1226 0.42273   1
   3   0   1 0.12649 0.76905   7
  -3   0  -1 0.38279 0.53189   7
  -4   0  -1 1341.81 88.6225   7
  -4   0  -1 1548.29 87.6765   4
   4   0   1 1430.79 88.6438   7
  -4   0  -1 1480.98 88.0528   1
   4   0   1 1262.02 89.8578   5
   4   0   1 1385.89 88.0520   3
   4   0   1 1470.31 88.1497   1
  -4   0  -1 1550.46 88.0854   9
  -5   0  -1 1.19187 0.89871   1
  -5   0  -1 0.48243 0.62374   9
   5   0   1 -0.4858 1.13128   7
  -5   0  -1 1.02608 0.48179   4
   5   0   1 -0.7576 0.94971   5
  -6   0  -1 4.04334 1.06633   9
  -6   0  -1 3.62886 1.17348   1
   6   0   1 2.52786 2.58580   7
   6   0   1 4.28156 2.22514   5
  -7   0  -1 3.34855 1.34027   1
   7   0   1 2.92701 1.94686   7
   7   0   1 6.28543 2.65024   5
  -7  -1   1 0.92213 1.05041   1
   7  -1  -1 -0.1878 1.49609   5
   7  -1  -1 2.47093 2.02024   7
   7   1  -1 0.56677 1.40351   5
   7   1  -1 -0.2485 1.20591   7
  -7   1   1 0.30877 0.85618   1
  -7   1   1 0.53997 0.76868   4
   6  -1  -1 86.3597 9.82220   5
  -6  -1   1 108.545 6.63060   4
  -6  -1   1 102.328 7.09680   9
  -6  -1   1 98.5534 7.35385   1
  -6   1   1 99.3861 7.48163   1
  -6   1   1 105.917 7.28128   4
   6   1  -1 104.531 8.20783   7
  -5  -1   1 468.798 28.2947   9
  -5  -1   1 457.428 28.3839   1
   5  -1  -1 379.675 31.0330   5
   5  -1  -1 480.465 29.3292   7
  -5  -1   1 456.511 27.8212   4
   5   1  -1 382.719 29.3296   5
   5   1  -1 463.517 28.5001   7
  -5   1   1 463.379 27.7589   4
  -5   1   1 458.040 27.8750   1
   4  -1  -1 41.4649 3.94229   7
   4  -1  -1 42.8695 3.52297   3
   4  -1  -1 42.0905 3.39544   1
   4  -1  -1 33.5492 4.88389   5
  -4  -1   1 42.4006 3.00024   4
  -4  -1   1 44.1459 3.84126   7
  -4  -1   1 42.9933 3.40911   1
  -4  -1   1 43.5727 3.66029   9
  -4   1   1 40.9423 3.40329   1
  -4   1   1 40.4103 3.95455   7
  -4   1   1 42.6968 3.37010   4
   4   1  -1 47.4689 3.61275   1
   4   1  -1 37.1899 4.34142   5
   4   1  -1 52.9505 3.67606   9
  -4   1   1 44.4779 3.00299   9
   4   1  -1 39.7767 4.20653   7
   4   1  -1 46.6679 3.48440   3
  -3  -1   1 854.927 54.5408   1
  -3  -1   1 882.567 54.9161   7
  -3  -1   1 804.387 54.5324   3
   3  -1  -1 936.336 54.6052   1
   3  -1  -1 911.319 55.1445   7
   3  -1  -1 852.026 54.6730   3
  -3  -1   1 965.775 54.7030   9
  -3  -1   1 887.113 54.2479   4
   3   1  -1 911.085 55.7176   1
  -3   1   1 898.449 56.2503   7
  -3   1   1 928.495 55.2787   9
   3   1  -1 909.249 55.7645   9
  -3   1   1 887.838 55.6091   1
  -3   1   1 887.880 55.6162   4
   3   1  -1 871.668 55.8828   7
   3   1  -1 941.431 55.6250   3
   2  -1  -1 40.4854 2.59359   9
  -2  -1   1 40.4261 2.93362   9
   2  -1  -1 36.5892 3.14489   7
  -2  -1   1 38.0938 2.81665   3
  -2  -1   1 39.1033 2.83502   1
  -2  -1   1 40.7191 2.98890   7
   2  -1  -1 38.8681 2.80707   1
   2  -1  -1 38.2849 2.92333   3
   2   1  -1 42.5412 2.90098   1
   2   1  -1 39.2448 2.97054   9
   2   1  -1 40.1306 3.38960   3
  -2   1   1 38.7207 2.80665   1
  -2   1   1 40.5653 3.22128   7
   2   1  -1 38.6843 2.94899   7
  -2   1   1 37.7902 2.84353   4
  -1  -1   1 2952.14 187.371  10
   1  -1  -1 2902.36 187.836  10
  -1   1   1 2860.00 188.135  10
   1   1  -1 3009.88 187.761  10
   0  -1  -1 368.425 21.9314   4
   0  -1  -1 363.446 21.8806   8
   0  -1  -1 331.143 21.8674   3
   0  -1   1 348.195 21.8868   7
   0  -1   1 379.058 21.9643   9
   0   1  -1 316.067 20.4498   9
   0   1   1 352.539 20.2940   8
   0   1   1 350.232 20.4359   4
   0   1   1 308.065 20.2744   3
   1  -1   1 3.42153 0.56195   4
   1  -1   1 4.10270 0.50945   2
  -1  -1  -1 3.22268 0.54657   7
   1  -1   1 3.99493 0.48483   1
   1  -1   1 2.42668 0.53499   7
  -1  -1  -1 3.65820 0.69946   5
  -1  -1  -1 2.80987 0.43500   1
   1  -1   1 2.29935 0.89992   5
  -1   1  -1 5.28215 0.75865   7
   1   1   1 3.86334 0.52007   1
   1   1   1 4.04028 0.52128   8
   1   1   1 4.41238 0.65924   7
  -1   1  -1 3.61992 0.58084   4
  -1   1  -1 3.56054 1.16569   5
  -1   1  -1 4.70612 0.53154   1
  -1   1  -1 4.75104 0.54976   2
   1   1   1 4.16404 0.39985   3
   2  -1   1 609.738 34.5314   4
  -2  -1  -1 601.581 35.0855   9
   2  -1   1 517.704 36.1131   5
  -2  -1  -1 598.537 34.5466   1
  -2  -1  -1 494.625 34.6608   7
   2  -1   1 603.764 34.5542   1
  -2  -1  -1 502.961 35.2169   5
   2   1   1 552.570 34.5904   3
   2   1   1 579.146 34.9041   7
  -2   1  -1 626.508 34.7359   4
   2   1   1 593.774 34.7359   1
  -2   1  -1 600.952 34.8054   1
   2   1   1 506.067 35.1408   5
  -2   1  -1 579.653 35.1321   7
  -2   1  -1 473.268 36.1800   5
  -3  -1  -1 581.471 34.5289   1
  -3  -1  -1 531.723 34.8233   7
  -3  -1  -1 629.509 34.8033   9
   3  -1   1 570.618 34.5344   1
   3  -1   1 585.154 35.1208   7
   3  -1   1 499.262 34.5365   3
   3  -1   1 492.603 36.4480   5
   3  -1   1 568.106 34.3458   4
  -3   1  -1 574.338 35.1703   1
  -3   1  -1 622.178 35.0606   9
   3   1   1 599.494 35.2790   1
  -3   1  -1 522.542 35.6825   7
   3   1   1 565.489 35.1052   3
   3   1   1 573.177 35.5377   7
  -3   1  -1 592.391 35.1199   4
   3   1   1 498.121 35.9861   5
   4  -1   1 204.334 13.5838   7
  -4  -1  -1 222.909 13.1211   9
   4  -1   1 172.235 13.0401   3
   4  -1   1 179.533 15.0965   5
  -4  -1  -1 204.644 12.8524   1
  -4  -1  -1 179.292 13.2295   7
   4  -1   1 207.934 12.5192   4
   4  -1   1 204.306 12.9023   1
   4   1   1 204.659 13.0735   1
  -4   1  -1 187.343 13.6052   7
   4   1   1 199.635 13.4705   7
  -4   1  -1 207.815 12.7857   4
  -4   1  -1 203.730 12.9433   1
   4   1   1 181.748 14.1041   5
   4   1   1 209.839 12.9194   3
   5  -1   1 515.306 31.7717   7
  -5  -1  -1 522.893 30.9686   9
   5  -1   1 425.174 33.4656   5
  -5  -1  -1 492.887 30.7814   1
   5   1   1 513.837 31.2736   3
  -5   1  -1 521.936 31.0156   4
   5   1   1 513.824 32.0045   7
  -5   1  -1 484.684 30.8764   9
  -5   1  -1 506.056 31.3093   1
   5   1   1 447.751 32.7550   5
  -6  -1  -1 69.6686 5.38274   9
   6  -1   1 66.9457 6.38170   7
   6  -1   1 63.2727 7.73659   5
  -6  -1  -1 73.5107 5.51842   1
  -6   1  -1 60.9068 4.52485   9
   6   1   1 67.0385 6.25907   7
  -6   1  -1 68.9216 5.26261   1
  -6   1  -1 63.0644 5.97786   2
   6   1   1 69.8954 6.78645   5
   7  -1   1 179.294 13.4006   7
  -7  -1  -1 182.971 12.2094   1
   7  -1   1 161.218 15.1205   5
   7   1   1 178.203 13.8525   5
   7   1   1 180.931 13.1531   7
  -7   1  -1 165.536 12.2421   2
  -7   1  -1 180.500 12.2596   1
   7  -2  -1 6.16134 3.30158   5
   7  -2  -1 7.65141 2.58015   7
  -7  -2   1 13.3986 2.36049   1
  -7   2   1 9.63937 1.97749   2
  -7   2   1 8.48806 1.58536   4
  -7   2   1 9.26544 1.75417   1
   7   2  -1 8.69897 2.20000   7
   6  -2  -1 44.0937 4.90999   7
  -6  -2   1 46.4602 4.02642   1
   6  -2  -1 43.1233 6.57803   5
   6   2  -1 51.1201 4.58342   7
  -6   2   1 45.0171 3.94430   1
  -6   2   1 47.9359 3.96236   4
   6   2  -1 43.6758 4.53307   5
  -5  -2   1 166.754 11.1600   1
  -5  -2   1 174.962 11.3204   9
   5  -2  -1 148.131 11.8928   7
  -5  -2   1 165.877 10.3834   4
  -5   2   1 153.855 10.6427   4
   5   2  -1 173.194 10.9028   3
  -5   2   1 159.905 10.6043   1
   5   2  -1 166.726 11.1283   7
   5   2  -1 139.907 11.2348   5
   4  -2  -1 297.724 20.2437   3
  -4  -2   1 323.524 19.5469   4
  -4  -2   1 311.961 20.0840   1
  -4  -2   1 347.272 20.4199   9
   4  -2  -1 322.996 20.9505   7
  -4  -2   1 282.406 19.9725   3
  -4  -2   1 315.579 20.5265   7
   4  -2  -1 324.650 20.1094   1
   4   2  -1 318.885 20.3231   7
   4   2  -1 331.218 20.3497   9
   4   2  -1 268.559 20.4689   5
   4   2  -1 351.140 19.9553   3
  -4   2   1 329.060 20.1626   4
  -4   2   1 300.585 20.8692   7
  -4   2   1 313.903 19.9726   1
  -3  -2   1 331.278 20.7093   1
  -3  -2   1 319.196 20.6108   3
   3  -2  -1 325.280 21.3493   7
  -3  -2   1 342.585 20.9471   7
   3  -2  -1 306.163 20.8224   3
   3  -2  -1 326.638 20.8821   4
   3  -2  -1 350.739 20.6851   1
   3   2  -1 336.028 21.3604   7
   3   2  -1 331.372 21.5001   9
  -3   2   1 342.822 21.1815   1
   3   2  -1 337.867 21.3037   1
   3   2  -1 349.172 21.0955   3
  -3   2   1 333.192 21.3461   4
  -2  -2   1 1077.22 66.1189   7
   2  -2  -1 985.128 66.1975   3
   2  -2  -1 1068.31 66.1324   4
   2  -2  -1 1056.21 66.6168   7
  -2  -2   1 1176.86 66.4134   9
   2  -2  -1 1110.39 66.0289   1
  -2   2   1 1140.25 67.9727   7
  -2   2   1 1082.54 67.5405   4
   2   2  -1 1100.66 67.6783   9
   2   2  -1 1090.42 67.4244   1
  -2   2   1 1112.20 67.3257   1
   2   2  -1 1079.25 67.3611   7
  -1  -2   1 317.017 20.4720   6
   1  -2  -1 329.319 19.9984   1
  -1  -2   1 290.630 19.9475   7
  -1  -2   1 340.369 20.1336   1
   1  -2  -1 314.419 20.4733   7
   1  -2  -1 355.352 20.0139   9
  -1  -2   1 340.146 20.3566   9
   1  -2  -1 317.175 20.2139   4
   1   2  -1 326.994 20.8524   9
   1   2  -1 330.377 20.6098   1
  -1   2   1 302.348 20.7320   4
   1   2  -1 323.594 20.5257   8
  -1   2   1 343.332 20.5059   1
  -1   2   1 324.662 20.6236   2
   1   2  -1 359.701 20.5662   3
  -1   2   1 325.309 20.9570   7
  -1   2   1 367.075 20.5943   6
   0  -2  -1 392.224 24.6676   2
   0  -2   1 411.545 24.8571   9
   0  -2  -1 385.712 24.8400   6
   0  -2   1 343.647 25.5106   5
   0  -2   1 432.069 24.8879   4
   0  -2  -1 407.736 24.8146   4
   0  -2   1 418.008 24.7483   2
   0  -2  -1 432.637 24.9235   9
   0  -2   1 416.790 24.9719   6
   0  -2  -1 390.570 24.6873   8
   0   2   1 379.871 23.6695   2
   0   2   1 385.502 23.8322   4
   0   2  -1 411.129 23.7960   7
   0   2  -1 376.394 23.8710   9
   0   2  -1 378.968 23.9955   6
   0   2   1 371.068 23.8634   6
   0   2   1 402.669 23.7239   8
   1  -2   1 16.5048 1.42792   4
  -1  -2  -1 15.0856 0.98377   3
  -1  -2  -1 15.2698 1.17060   1
  -1  -2  -1 16.6699 1.54861   9
  -1  -2  -1 15.0800 1.09629   4
   1  -2   1 13.7229 1.22302   2
  -1  -2  -1 15.7140 1.30800   7
  -1  -2  -1 13.4685 1.15540   8
   1  -2   1 13.5833 1.45835   7
   1   2   1 13.2815 1.12707   4
  -1   2  -1 13.0722 1.07022   9
  -1   2  -1 14.8346 1.34814   4
   1   2   1 12.9120 0.91159   3
  -1   2  -1 15.6822 1.44728   7
  -1   2  -1 17.0332 1.34944   6
  -1   2  -1 11.3087 1.98104   5
   1   2   1 14.6472 1.11485   8
  -1   2  -1 13.8181 1.17324   2
   1   2   1 14.3177 1.10273   1
  -2  -2  -1 877.378 52.4891   1
   2  -2   1 887.714 52.4806   1
  -2  -2  -1 754.232 52.7188   5
   2  -2   1 945.785 52.6830   4
  -2  -2  -1 974.038 52.9452   9
   2  -2   1 908.441 53.0651   7
   2  -2   1 748.920 54.4913   5
  -2  -2  -1 757.448 52.5678   7
  -2   2  -1 919.320 55.5206   1
  -2   2  -1 908.104 55.6928   4
   2   2   1 950.176 55.6766   7
  -2   2  -1 882.729 56.0565   7
  -2   2  -1 872.972 55.5828   2
   2   2   1 903.144 55.5558   1
   3  -2   1 827.496 52.2423   1
  -3  -2  -1 917.287 52.7125   9
  -3  -2  -1 760.033 52.4510   7
  -3  -2  -1 865.804 52.2737   1
   3  -2   1 844.285 52.2579   4
   3  -2   1 879.066 52.9905   7
   3   2   1 872.928 53.2369   7
  -3   2  -1 864.648 53.0778   4
  -3   2  -1 848.072 53.0479   2
   3   2   1 844.325 53.0445   1
   3   2   1 911.921 53.3717   5
  -3   2  -1 854.235 52.9676   1
   3   2   1 848.087 52.7673   3
  -3   2  -1 896.860 52.6465   9
  -3   2  -1 804.804 53.6348   7
  -4  -2  -1 120.278 7.49581   1
   4  -2   1 109.065 8.23580   7
   4  -2   1 109.199 7.23980   4
  -4  -2  -1 123.815 7.89567   9
   4  -2   1 95.5721 9.86795   5
  -4  -2  -1 97.8325 7.71418   7
   4  -2   1 98.3601 7.50248   3
  -4   2  -1 117.978 7.90079   1
  -4   2  -1 114.135 7.95812   2
   4   2   1 120.032 8.34229   7
   4   2   1 114.227 8.01971   1
  -4   2  -1 119.923 7.92146   4
  -4   2  -1 112.747 7.37289   9
   4   2   1 115.995 8.48503   5
   5  -2   1 80.1950 9.40007   5
  -5  -2  -1 100.246 6.88231   1
  -5  -2  -1 98.0005 7.14001   9
   5  -2   1 99.8332 7.85338   7
   5   2   1 100.805 7.26570   7
  -5   2  -1 95.2831 6.87747   4
  -5   2  -1 86.2260 5.80526   9
  -5   2  -1 85.9874 6.53311   1
   5   2   1 94.8307 7.39314   5
   5   2   1 96.7635 6.49751   3
  -5   2  -1 83.4881 6.60816   2
   6  -2   1 10.5504 2.77787   7
   6  -2   1 10.6333 3.88470   5
  -6  -2  -1 8.83001 1.79711   1
  -6   2  -1 12.0459 1.64739   4
   6   2   1 17.3639 2.97820   7
  -6   2  -1 10.0331 1.82702   1
  -6   2  -1 11.3294 2.08555   2
   6   2   1 14.2158 2.51293   5
   7  -2   1 33.0254 6.01541   5
  -7  -2  -1 40.0532 3.84493   1
   7  -2   1 39.2393 5.14669   7
   7   2   1 40.3814 4.54621   7
  -7   2  -1 37.3250 4.04800   2
  -7   2  -1 44.1747 4.03177   1
   7   2   1 45.6173 4.07146   8
  -7  -3   1 1.73639 1.12596   1
   7  -3  -1 2.52527 2.71823   5
   7  -3  -1 2.68744 1.91782   7
   7   3  -1 1.42065 1.52708   7
   7   3  -1 3.24825 1.26802   8
  -7   3   1 0.83120 0.93026   4
  -7   3   1 0.81004 1.02847   1
  -7   3   1 2.11461 1.33605   2
  -6  -3   1 51.2594 4.37518   1
   6  -3  -1 44.8631 7.15937   5
   6  -3  -1 50.1441 5.41161   7
  -6   3   1 53.9452 4.46096   4
  -6   3   1 45.0420 4.18243   1
   6   3  -1 56.8339 4.78527   7
   6   3  -1 55.1039 4.37062   8
  -6   3   1 49.8022 4.50858   2
   5  -3  -1 430.440 26.9110   7
  -5  -3   1 394.100 26.9399   7
   5  -3  -1 363.234 29.6524   5
  -5  -3   1 419.089 25.6633   1
  -5   3   1 404.561 27.7325   2
  -5   3   1 411.328 27.5240   1
   5   3  -1 465.274 27.5786   8
  -5   3   1 417.177 27.8088   4
   5   3  -1 448.963 27.9216   7
   5   3  -1 473.606 27.4556   3
   4  -3  -1 323.583 20.5268   1
  -4  -3   1 318.623 19.8624   4
  -4  -3   1 323.493 20.5682   1
  -4  -3   1 322.337 20.8768   7
   4  -3  -1 336.904 21.6047   7
   4  -3  -1 324.453 20.4860   4
  -4  -3   1 291.211 20.3518   3
  -4  -3   1 341.971 21.0426   9
  -4   3   1 312.638 21.0297   1
   4   3  -1 341.311 21.2982   7
  -4   3   1 325.817 21.2681   2
  -4   3   1 327.137 21.3849   4
   4   3  -1 336.075 21.6082   9
   4   3  -1 351.017 20.9353   3
   4   3  -1 341.045 21.0392   8
  -3  -3   1 456.207 29.8999   3
   3  -3  -1 487.944 30.1448   4
   3  -3  -1 432.677 31.2634   3
   3  -3  -1 506.878 30.9830   7
  -3  -3   1 535.926 30.6155   9
  -3  -3   1 474.681 30.1776   7
   3  -3  -1 483.583 29.9931   1
   3   3  -1 486.411 30.9769   1
  -3   3   1 486.177 30.8137   1
   3   3  -1 561.677 30.7503   3
   3   3  -1 510.290 30.7946   8
  -3   3   1 471.119 31.1441   4
  -3   3   1 473.711 30.9926   2
   3   3  -1 503.981 30.9032   7
   3   3  -1 481.227 31.3311   9
   2  -3  -1 1194.51 69.1742   4
  -2  -3   1 959.487 69.8709   9
   2  -3  -1 1143.85 69.6294   7
  -2  -3   1 1087.00 68.8343   7
   2  -3  -1 1170.70 68.8271   1
  -2  -3   1 1185.47 70.1183   6
   2   3  -1 1202.71 72.6097   1
   2   3  -1 1153.14 72.9731   9
  -2   3   1 1212.60 72.4646   1
  -2   3   1 1147.17 72.8350   4
  -2   3   1 1213.08 73.2944   7
  -2   3   1 1182.05 72.6575   2
   1  -3  -1 781.561 48.5826   2
   1  -3  -1 847.006 48.5937   8
   1  -3  -1 803.963 48.8047   4
   1  -3  -1 742.977 49.0369   7
   1  -3  -1 799.535 48.4250   1
  -1  -3   1 860.130 48.6626   4
  -1  -3   1 809.995 48.9386   9
   1  -3  -1 850.144 48.5902   9
  -1  -3   1 764.566 48.4114   8
  -1  -3   1 783.437 49.0774   6
  -1  -3   1 677.409 48.8179   5
  -1   3   1 801.023 47.1656   6
  -1   3   1 828.224 47.5876   7
   1   3  -1 772.462 47.4356   9
   1   3  -1 720.225 46.9804   3
   1   3  -1 733.822 47.8356   6
  -1   3   1 742.389 47.0737   2
  -1   3   1 777.912 47.3295   4
   0  -3   1 85.8255 6.34090   3
   0  -3   1 106.078 6.72167   4
   0  -3  -1 96.9300 6.55095   6
   0  -3   1 102.030 6.37094   2
   0  -3  -1 99.5379 6.28673   8
   0  -3   1 97.2247 6.51889   9
   0  -3   1 101.939 6.48603   7
   0  -3  -1 96.5018 6.28239   2
   0  -3  -1 105.759 6.62091   9
   0  -3   1 89.1713 7.51168   5
   0  -3   1 102.639 6.70531   6
   0  -3   1 102.702 6.22882   8
   0  -3  -1 99.6301 6.48707   4
   0   3   1 90.4874 6.38381   6
   0   3  -1 91.2700 6.35576   9
   0   3  -1 98.1219 6.15574   2
   0   3   1 93.4097 6.08510   2
   0   3   1 98.2690 6.13928   8
   0   3  -1 92.2546 6.52788   6
   0   3  -1 96.0330 6.06494   8
   0   3  -1 109.909 6.41879   4
   0   3   1 94.6843 6.31332   4
  -1  -3  -1 53.8031 4.35251   6
   1  -3   1 52.0809 5.56851   5
  -1  -3  -1 61.2627 4.40288   9
   1  -3   1 65.3214 4.34144   4
   1  -3   1 57.3043 4.02629   2
  -1  -3  -1 62.0888 3.92466   1
  -1  -3  -1 56.9503 3.90100   8
   1  -3   1 59.6765 4.37148   7
   1  -3   1 60.8823 3.92825   9
  -1  -3  -1 61.0119 3.96152   4
  -1  -3  -1 65.9787 3.89272   2
  -1  -3  -1 55.4769 3.84183   3
  -1   3  -1 55.1262 3.85772   2
  -1   3  -1 60.1626 4.11558   4
   1   3   1 57.8944 3.76239   8
   1   3   1 57.8724 3.81041   4
  -1   3  -1 57.6251 4.07561   6
  -1   3  -1 55.1001 4.16796   7
  -1   3  -1 54.7961 3.82347   9
   1   3   1 55.3848 3.72004   1
   2  -3   1 438.808 26.6273   1
  -2  -3  -1 396.505 26.7244   7
  -2  -3  -1 439.153 26.3913   3
  -2  -3  -1 464.071 26.3538   4
   2  -3   1 460.886 27.3653   7
   2  -3   1 369.020 29.0435   5
   2  -3   1 471.855 27.0135   4
  -2  -3  -1 466.104 26.6916   1
  -2  -3  -1 369.442 26.5412   5
   2   3   1 469.645 27.9337   8
  -2   3  -1 439.853 27.7553   9
  -2   3  -1 392.618 28.9669   7
  -2   3  -1 425.893 28.0541   2
   2   3   1 456.096 27.9864   1
   2   3   1 503.616 27.7071   3
  -2   3  -1 473.134 28.3013   4
  -3  -3  -1 1145.72 70.7172   1
   3  -3   1 1192.05 71.5911   7
  -3  -3  -1 1252.31 71.3730   9
  -3  -3  -1 1015.66 70.8490   7
   3  -3   1 1174.45 70.9077   4
   3  -3   1 1134.05 70.6987   1
   3   3   1 1118.97 72.4870   8
   3   3   1 1268.53 72.0302   3
   3   3   1 1289.49 72.5615   7
  -3   3  -1 1122.39 72.4446   2
   3   3   1 1113.42 72.3605   1
  -3   3  -1 1157.92 72.5658   4
  -4  -3  -1 161.522 10.5783   9
   4  -3   1 130.716 12.9827   5
  -4  -3  -1 152.756 9.98288   1
  -4  -3  -1 129.482 10.1657   7
   4  -3   1 154.548 9.98862   4
   4  -3   1 168.474 11.0973   7
   4   3   1 170.315 10.6297   8
  -4   3  -1 152.638 10.7392   2
   4   3   1 163.086 10.2901   3
  -4   3  -1 154.150 10.8320   4
  -4   3  -1 155.051 10.5935   1
   4   3   1 170.296 10.9706   7
   5  -3   1 114.065 12.4442   5
   5  -3   1 130.783 8.97627   4
  -5  -3  -1 142.526 9.27445   1
   5  -3   1 143.660 10.4291   7
   5   3   1 148.161 9.53944   3
  -5   3  -1 141.364 9.85503   1
   5   3   1 151.537 9.89624   8
   5   3   1 147.805 10.3020   7
  -5   3  -1 145.881 9.95618   4
  -5   3  -1 137.937 10.0133   2
   6  -3   1 14.7017 2.98027   7
   6  -3   1 15.1737 4.87176   5
  -6  -3  -1 14.1080 2.20936   1
   6   3   1 19.0507 2.73734   7
  -6   3  -1 15.1646 2.09259   4
   6   3   1 20.0316 2.34107   8
  -6   3  -1 16.7670 2.39686   2
   6   3   1 19.5969 2.06413   5
  -6   3  -1 18.2511 2.20885   1
  -7  -3  -1 95.8668 7.18393   1
   7  -3   1 100.632 8.84182   7
   7  -3   1 79.4756 10.5875   5
  -7   3  -1 97.0459 7.91945   2
   7   3   1 112.019 7.89963   8
  -7   3  -1 96.7635 7.74051   1
   7   3   1 111.998 8.47044   7
  -7  -4   1 81.9243 7.11542   1
   7  -4  -1 76.5765 10.5738   5
   7  -4  -1 62.8523 8.13226   7
  -7   4   1 93.2628 7.14740   1
  -7   4   1 82.9621 7.36747   2
  -7   4   1 96.9488 7.31395   4
   7   4  -1 94.5460 7.07727   8
   7   4  -1 101.366 7.47247   7
   6  -4  -1 22.3266 3.55402   7
  -6  -4   1 19.1385 2.47817   1
   6  -4  -1 20.1455 5.01729   5
  -6   4   1 22.4342 2.60120   4
   6   4  -1 21.6725 2.64500   7
   6   4  -1 21.4888 2.40587   8
  -6   4   1 20.5149 2.38070   1
  -6   4   1 20.3275 2.63231   2
  -5  -4   1 102.068 7.45805   7
   5  -4  -1 76.9667 10.1445   5
  -5  -4   1 93.8628 6.92388   1
   5  -4  -1 103.909 8.26836   7
   5   4  -1 112.962 7.16768   3
   5   4  -1 102.078 7.29310   8
   5   4  -1 114.055 7.62096   7
  -5   4   1 93.2263 7.53100   2
  -5   4   1 104.067 7.35776   1
  -5   4   1 100.315 7.72205   4
   4  -4  -1 84.6740 10.0634   5
  -4  -4   1 98.0791 6.86526   1
  -4  -4   1 101.107 6.17997   4
   4  -4  -1 100.793 7.92195   7
  -4  -4   1 98.1424 7.04366   7
  -4  -4   1 89.9254 6.57328   3
   4   4  -1 108.634 8.04463   9
   4   4  -1 104.915 7.26141   8
  -4   4   1 101.536 7.74320   4
  -4   4   1 106.874 7.62240   2
  -4   4   1 103.892 7.30785   1
   4   4  -1 117.697 7.17956   3
   3  -4  -1 277.735 19.0595   7
  -3  -4   1 302.171 17.8245   4
  -3  -4   1 298.982 18.7737   9
   3  -4  -1 248.162 18.3380   3
  -3  -4   1 285.549 18.1704   7
   3  -4  -1 285.174 18.3402   4
  -3  -4   1 282.232 19.1022   6
  -3  -4   1 297.894 17.9605   3
   3  -4  -1 290.444 18.0457   1
  -3  -4   1 282.946 18.1723   1
  -3   4   1 274.012 18.5557   2
  -3   4   1 327.817 18.6019   6
   3   4  -1 300.343 18.2293   3
   3   4  -1 293.862 18.5128   1
  -3   4   1 282.016 19.3092   7
  -3   4   1 275.349 18.7963   4
   3   4  -1 283.676 19.0102   9
  -2  -4   1 489.201 33.7657   7
  -2  -4   1 570.800 33.8893   4
   2  -4  -1 543.101 34.2370   4
  -2  -4   1 583.123 34.5612   9
  -2  -4   1 599.201 33.7923   3
   2  -4  -1 548.154 33.5796   9
  -2  -4   1 554.976 33.9898   1
   2  -4  -1 535.526 33.7919   1
  -2  -4   1 525.100 34.6927   6
   2  -4  -1 535.496 34.7384   7
  -2   4   1 516.328 33.2952   2
   2   4  -1 536.528 33.2162   1
   2   4  -1 518.463 33.7249   9
  -2   4   1 567.554 33.3426   6
  -2   4   1 549.752 33.9684   7
  -2   4   1 522.390 33.5870   4
   2   4  -1 541.131 33.0577   8
   2   4  -1 542.227 33.0718   3
  -1  -4   1 350.692 21.2877   4
  -1  -4   1 296.599 21.8022   5
  -1  -4   1 302.092 22.0598   6
   1  -4  -1 323.244 21.1294   2
  -1  -4   1 342.992 21.1423   1
  -1  -4   1 387.891 21.1832   2
  -1  -4   1 373.839 21.0548   3
   1  -4  -1 343.273 21.1338   8
   1  -4  -1 332.929 21.7294   7
  -1  -4   1 330.666 20.9432   8
   1  -4  -1 354.542 21.2193   9
  -1  -4   1 338.852 21.9998   9
   1  -4  -1 335.922 20.9274   1
   1   4  -1 327.757 19.5833   8
  -1   4   1 317.540 19.9418   6
   1   4  -1 299.486 20.3381   6
  -1   4   1 322.035 20.0697   4
   1   4  -1 319.189 20.1802   9
  -1   4   1 313.762 19.7346   2
   0  -4  -1 1944.85 116.312   9
   0  -4  -1 1875.25 116.167   4
   0  -4   1 1824.78 116.191   9
   0  -4   1 1954.04 116.280   4
   0   4  -1 1915.42 109.541   4
   0   4  -1 1709.34 109.517   9
   0   4   1 1744.02 109.456   4
  -1  -4  -1 1216.07 80.7286   8
  -1  -4  -1 1374.34 81.1617   4
   1  -4   1 1364.01 81.3946   7
  -1  -4  -1 1357.83 80.7462   2
  -1  -4  -1 1323.58 81.6881   9
  -1  -4  -1 1338.02 80.6003   3
   1  -4   1 1315.92 80.8522   9
  -1  -4  -1 1286.95 81.3971   6
  -1   4  -1 1218.46 80.0603   9
  -1   4  -1 1322.24 80.4358   7
   1   4   1 1335.96 80.4788   9
   1   4   1 1295.91 80.0511   4
  -1   4  -1 1369.39 80.3819   4
  -2  -4  -1 800.602 51.0923   8
   2  -4   1 888.683 51.6869   4
  -2  -4  -1 893.360 51.9417   9
  -2  -4  -1 779.237 51.9071   6
  -2  -4  -1 850.380 50.8656   3
  -2  -4  -1 907.637 51.1119   5
  -2  -4  -1 778.933 51.2460   7
   2  -4   1 710.701 54.1272   5
   2  -4   1 832.233 51.3070   2
  -2  -4  -1 860.496 51.0100   4
   2  -4   1 852.587 51.9912   7
  -2  -4  -1 836.601 51.1889   1
   2  -4   1 833.240 51.1488   1
  -2   4  -1 832.947 50.3517   4
  -2   4  -1 800.974 50.6379   7
   2   4   1 690.857 49.5829   3
  -2   4  -1 854.913 50.2776   6
  -2   4  -1 835.642 49.7954   9
  -2   4  -1 813.265 50.0679   2
   2   4   1 810.662 49.8995   1
   2   4   1 864.588 49.8988   8
   3  -4   1 25.6601 4.70545   5
  -3  -4  -1 28.5999 2.68228   7
  -3  -4  -1 28.5758 2.17494   3
   3  -4   1 32.0536 2.53624   1
   3  -4   1 29.0295 3.24969   7
  -3  -4  -1 35.7339 3.22962   9
  -3   4  -1 36.0998 3.02988   6
  -3   4  -1 30.0097 2.92748   4
   3   4   1 32.0896 2.56906   8
  -3   4  -1 27.6436 3.12410   7
  -3   4  -1 31.6534 2.77644   2
   3   4   1 28.2966 2.57966   1
   3   4   1 34.5858 2.26685   3
  -4  -4  -1 113.456 8.45989   7
   4  -4   1 131.299 9.39812   7
   4  -4   1 101.415 11.4360   5
  -4  -4  -1 126.507 8.26204   1
   4  -4   1 125.113 8.41132   4
   4   4   1 137.824 8.98689   8
  -4   4  -1 124.311 9.19666   2
   4   4   1 140.440 8.62769   3
  -4   4  -1 134.287 9.36555   4
  -5  -4  -1 65.0379 5.03460   1
   5  -4   1 65.5645 6.15611   7
   5  -4   1 58.1930 8.26880   5
   5   4   1 75.0294 4.85764   3
   5   4   1 71.7056 5.23883   8
  -5   4  -1 65.4978 5.46905   2
  -5   4  -1 63.1119 5.41316   4
   6  -4   1 15.5954 3.54539   7
  -6  -4  -1 13.6119 2.30438   1
   6  -4   1 9.30281 3.92465   5
   6   4   1 11.8646 1.56346   3
   6   4   1 11.4639 2.02631   8
  -6   4  -1 13.9636 2.39809   2
  -6   4  -1 13.2281 2.11699   4
   7  -4   1 1.24277 2.36384   5
   7  -4   1 0.68210 1.72924   7
   7   4   1 0.41518 1.31781   8
  -7   4  -1 2.27935 1.81728   2
  -6  -5   1 -1.4533 0.65642   1
   6  -5  -1 0.18564 1.57899   5
   6  -5  -1 1.22865 1.74924   7
  -6   5   1 1.66423 1.19482   6
   6   5  -1 0.99748 0.93654   8
  -6   5   1 1.57317 1.15775   2
  -6   5   1 -1.4380 0.75413   4
  -5  -5   1 58.7088 6.20654   1
   5  -5  -1 53.3242 10.5624   5
   5  -5  -1 55.6864 5.78029   7
  -5  -5   1 56.3140 4.93568   7
  -5   5   1 54.0654 5.05064   4
   5   5  -1 59.5826 4.55731   8
   5   5  -1 60.4041 4.38778   3
  -5   5   1 65.1836 5.04194   6
  -5   5   1 58.3247 4.93114   2
  -4  -5   1 251.873 15.3362   1
  -4  -5   1 222.577 14.8907   3
  -4  -5   1 236.616 15.3815   7
  -4  -5   1 242.799 14.5822   4
   4  -5  -1 206.388 19.5144   5
  -4   5   1 267.317 16.2123   6
  -4   5   1 226.280 16.1097   2
   4   5  -1 253.029 15.6700   3
   4   5  -1 236.436 16.6576   9
   4   5  -1 245.409 15.7846   8
  -4   5   1 252.875 16.5320   4
  -3  -5   1 428.656 26.9496   1
   3  -5  -1 443.381 26.8171   1
  -3  -5   1 462.167 26.6802   4
   3  -5  -1 438.883 28.0806   7
  -3  -5   1 432.684 26.6394   3
   3  -5  -1 378.823 30.9867   5
  -3  -5   1 410.736 26.8317   7
   3   5  -1 442.275 27.2540   3
  -3   5   1 434.072 27.6481   2
   3   5  -1 426.741 28.1774   9
   3   5  -1 459.818 27.3203   8
  -3   5   1 452.745 27.6524   6
  -3   5   1 430.124 27.9870   4
   3   5  -1 425.309 27.4785   1
   2  -5  -1 677.281 42.3703   9
  -2  -5   1 653.591 43.5013   6
   2  -5  -1 654.378 42.6236   8
  -2  -5   1 744.873 42.6310   2
  -2  -5   1 671.990 43.2938   9
   2  -5  -1 638.527 42.6243   1
  -2  -5   1 760.683 42.4717   3
   2  -5  -1 635.524 43.4931   7
  -2  -5   1 700.621 42.6826   4
   2  -5  -1 694.475 43.0902   4
  -2  -5   1 648.305 42.6537   1
  -2  -5   1 789.304 42.3593   5
   2   5  -1 652.244 38.7785   8
  -2   5   1 632.610 39.4466   4
  -2   5   1 658.448 39.2104   6
   2   5  -1 645.558 39.6354   9
  -2   5   1 644.314 39.0738   2
   2   5  -1 550.256 38.7304   3
  -1  -5   1 686.358 49.1543   5
   1  -5  -1 808.471 48.2034   9
  -1  -5   1 774.843 48.0326   1
   1  -5  -1 779.620 48.7835   7
   1  -5  -1 793.601 48.0068   8
   1  -5  -1 802.289 48.4649   4
  -1  -5   1 821.510 48.6355   9
  -1  -5   1 761.634 47.8248   8
   1  -5  -1 697.838 48.0115   2
  -1  -5   1 730.839 48.6830   6
  -1  -5   1 813.724 48.0631   2
  -1  -5   1 814.308 47.9325   3
  -1  -5   1 801.796 48.2889   4
   1  -5  -1 779.247 47.7957   1
   1  -5  -1 844.007 48.2302   6
   1   5  -1 724.978 45.2501   9
  -1   5   1 742.030 45.1411   4
  -1   5   1 721.704 44.7093   2
   1   5  -1 686.035 45.4631   6
   1   5  -1 747.942 44.5648   8
  -1   5   1 732.801 45.0754   6
   0  -5   1 157.206 9.67628   7
   0  -5  -1 152.853 9.80589   9
   0  -5   1 128.704 11.2311   5
   0  -5  -1 144.764 9.68792   6
   0  -5  -1 158.217 9.90211   7
   0  -5   1 142.004 9.11945   8
   0  -5   1 123.199 9.27911   3
   0  -5   1 145.893 9.78879   6
   0  -5  -1 136.997 9.23665   2
   0  -5   1 134.832 9.30398   2
   0  -5  -1 148.573 9.21174   8
   0  -5   1 151.683 9.70572   4
   0  -5  -1 149.145 9.09137   1
   0  -5  -1 143.195 9.56209   4
   0   5   1 135.660 9.21395   4
   0   5  -1 150.056 9.31269   4
   0   5   1 142.066 8.87042   2
   0   5  -1 127.847 9.52450   6
   0   5  -1 140.344 8.84656   8
   0   5   1 132.172 9.40296   6
   0   5  -1 135.494 9.30750   9
   0   5  -1 145.073 8.94419   2
   0   5   1 136.612 8.91237   8
   1  -5   1 237.311 13.5225   6
   1  -5   1 210.437 13.6903   7
  -1  -5  -1 207.929 13.2026   4
  -1  -5  -1 218.017 13.7541   9
  -1  -5  -1 209.264 12.9653   1
   1  -5   1 212.011 13.1530   9
  -1  -5  -1 206.364 12.8177   3
   1  -5   1 213.955 13.0077   8
   1  -5   1 212.454 13.5891   4
   1  -5   1 172.894 15.5886   5
  -1  -5  -1 198.563 12.9583   2
   1  -5   1 189.511 13.1288   2
  -1  -5  -1 190.787 13.6497   6
  -1  -5  -1 201.223 12.9551   8
  -1   5  -1 192.731 12.7994   9
   1   5   1 201.268 12.5824   8
   1   5   1 214.007 13.2571   9
  -1   5  -1 206.082 13.0753   4
  -1   5  -1 193.488 13.1318   6
  -1   5  -1 182.860 12.6324   2
   1   5   1 200.437 12.7601   4
  -1   5  -1 202.512 13.1139   7
  -2  -5  -1 429.725 24.7693   2
  -2  -5  -1 430.433 24.5134   3
  -2  -5  -1 370.975 24.7958   8
  -2  -5  -1 366.280 25.1921   7
   2  -5   1 399.790 24.8228   1
  -2  -5  -1 442.715 25.8175   9
   2  -5   1 361.925 24.9596   2
   2  -5   1 426.690 26.0716   7
  -2  -5  -1 398.366 24.8586   1
   2  -5   1 341.198 28.2012   5
  -2  -5  -1 402.735 24.7796   4
   2  -5   1 417.627 25.4756   4
  -2   5  -1 398.909 24.6292   6
  -2   5  -1 385.973 24.9236   7
   2   5   1 386.400 24.1255   8
  -2   5  -1 368.207 24.2747   2
  -2   5  -1 402.881 24.6947   4
   2   5   1 377.717 24.0806   1
  -2   5  -1 393.744 24.1090   9
   3  -5   1 84.5445 6.11224   4
  -3  -5  -1 80.5147 5.09001   4
   3  -5   1 78.9853 5.55124   1
  -3  -5  -1 77.7140 5.15229   3
  -3  -5  -1 87.1258 5.66856   1
   3  -5   1 84.3318 6.64792   7
   3  -5   1 67.9653 8.67336   5
  -3  -5  -1 70.4598 5.67659   7
  -3   5  -1 82.4630 6.11156   4
  -3   5  -1 82.0982 5.84641   2
  -3   5  -1 85.5302 6.06605   6
   3   5   1 76.7972 5.60179   1
   3   5   1 70.8162 5.16104   3
   3   5   1 89.5532 5.61878   8
  -4  -5  -1 180.616 13.2419   7
   4  -5   1 180.967 17.2994   5
  -4  -5  -1 217.789 13.1390   1
   4  -5   1 213.657 14.3988   7
  -4   5  -1 208.596 14.4301   2
  -4   5  -1 217.286 14.6728   4
   4   5   1 219.595 13.7129   3
   4   5   1 217.870 14.1398   8
  -4   5  -1 230.561 14.6835   6
   5  -5   1 23.1517 3.57307   7
  -5  -5  -1 19.0716 2.37495   1
  -5   5  -1 21.9312 2.71877   4
  -5   5  -1 29.5254 3.03843   2
  -5   5  -1 25.7592 3.08387   6
   5   5   1 24.5050 2.67205   3
   6  -5   1 6.83279 3.56289   5
   6  -5   1 9.57383 2.73473   7
  -6  -5  -1 8.10746 1.85276   1
   6   5   1 11.0911 1.99965   8
  -6   5  -1 6.79687 2.42886   4
  -6   5  -1 6.22719 1.78855   2
  -6   5  -1 9.24256 2.10059   6
   6  -6  -1 13.6338 5.54648   5
  -6  -6   1 11.5489 2.11386   1
   6  -6  -1 11.1889 3.05204   7
  -6   6   1 12.0870 2.61491   6
  -6   6   1 12.7130 2.38487   4
  -6   6   1 7.94670 1.92757   2
   6   6  -1 8.09798 1.49451   8
  -5  -6   1 2.59025 1.17179   1
  -5  -6   1 1.34803 1.03410   7
   5  -6  -1 3.35213 2.69716   5
   5  -6  -1 0.99383 1.22302   7
  -5  -6   1 2.33451 0.82284   3
   5   6  -1 2.23791 0.79764   3
  -5   6   1 3.77198 1.43803   4
  -5   6   1 4.08463 1.29649   6
  -5   6   1 3.21202 1.43459   2
   4  -6  -1 18.2560 4.86245   5
  -4  -6   1 21.0572 2.05254   3
   4  -6  -1 21.7742 3.30516   7
  -4  -6   1 23.1670 1.85771   4
  -4  -6   1 21.9213 2.36515   7
  -4  -6   1 24.4682 2.46163   1
   4   6  -1 20.8866 2.09320   8
   4   6  -1 20.9269 1.95297   3
  -4   6   1 21.8975 2.75571   4
  -4   6   1 19.2615 2.40916   6
   4   6  -1 26.0154 3.09830   9
  -4   6   1 22.5451 2.52596   2
  -3  -6   1 15.9323 1.57527   3
  -3  -6   1 14.9361 1.67084   7
   3  -6  -1 14.6893 4.02557   5
   3  -6  -1 20.1980 2.85687   7
   3  -6  -1 13.7749 1.61355   1
  -3  -6   1 14.1521 1.59017   4
  -3  -6   1 16.4892 1.89232   1
  -3   6   1 17.1718 2.03900   2
   3   6  -1 13.1970 1.48438   3
  -3   6   1 19.3564 2.40531   4
  -3   6   1 15.8339 2.08493   6
   3   6  -1 21.1177 3.01148   9
   3   6  -1 17.5037 1.68391   8
  -2  -6   1 113.395 8.12225   5
   2  -6  -1 115.957 7.92237   1
  -2  -6   1 132.691 8.32056   4
   2  -6  -1 125.408 7.96401   9
  -2  -6   1 117.687 7.95082   7
   2  -6  -1 119.512 8.12999   8
  -2  -6   1 142.985 7.98966   3
  -2  -6   1 137.070 8.19624   2
   2  -6  -1 103.367 11.4617   5
  -2  -6   1 102.055 8.07113   8
   2  -6  -1 121.315 9.15691   7
  -2  -6   1 126.020 8.23246   1
  -2   6   1 121.641 8.63383   4
  -2   6   1 123.907 8.45894   6
   2   6  -1 117.538 8.76579   9
  -2   6   1 117.271 8.15425   2
   2   6  -1 123.007 7.91259   8
  -1  -6   1 75.7422 4.94314   3
   1  -6  -1 78.4322 5.02993   8
   1  -6  -1 77.2572 5.30224   6
  -1  -6   1 83.1786 6.06547   2
   1  -6  -1 64.9270 5.01528   2
  -1  -6   1 68.0650 5.72822   6
  -1  -6   1 60.9482 6.23152   5
  -1  -6   1 74.2696 5.61955   9
  -1  -6   1 76.2680 5.24355   7
   1  -6  -1 75.9009 5.51123   4
  -1  -6   1 71.5148 5.03436   1
  -1  -6   1 65.9374 5.24225   4
  -1  -6   1 65.5896 4.78573   8
   1  -6  -1 69.4342 5.20102   9
  -1   6   1 63.8866 5.04356   6
   1   6  -1 67.7872 4.46546   8
  -1   6   1 60.9156 4.91154   2
   1   6  -1 62.3789 5.42780   6
   1   6  -1 64.6827 5.14176   9
  -1   6   1 67.9888 5.05463   4
   0  -6  -1 215.210 12.9519   1
   0  -6  -1 212.527 13.6764   9
   0  -6   1 199.878 13.4929   2
   0  -6   1 176.873 15.4386   5
   0  -6   1 214.128 13.7831   6
   0  -6   1 206.396 13.5521   9
   0  -6   1 220.526 13.1290   1
   0  -6  -1 212.501 13.8203   7
   0  -6  -1 208.955 13.5248   4
   0  -6   1 198.048 12.9456   8
   0  -6  -1 197.927 13.1192   2
   0  -6   1 216.998 13.6300   7
   0  -6  -1 211.208 13.1953   8
   0  -6  -1 203.566 13.6261   6
   0  -6   1 189.860 13.1847   3
   0  -6   1 203.504 13.5889   4
   0   6   1 202.142 12.8146   8
   0   6  -1 208.098 13.2941   9
   0   6  -1 207.496 12.7833   2
   0   6   1 181.436 13.3274   6
   0   6   1 206.443 12.7134   2
   0   6  -1 201.435 13.5895   4
   0   6   1 192.503 13.1003   4
  -1  -6  -1 650.188 41.3542   6
   1  -6   1 629.246 40.6952   2
  -1  -6  -1 700.882 40.4892   1
   1  -6   1 558.680 43.9621   5
   1  -6   1 668.021 41.2019   4
   1  -6   1 752.391 41.1488   6
   1  -6   1 669.519 40.4912   8
  -1  -6  -1 641.754 40.7693   4
  -1  -6  -1 654.355 40.3174   3
  -1  -6  -1 643.168 40.5883   8
  -1  -6  -1 630.442 40.4827   2
   1  -6   1 675.972 41.3434   7
  -1  -6  -1 656.152 41.3288   9
  -1   6  -1 659.225 39.4578   4
  -1   6  -1 620.500 39.1812   9
   1   6   1 640.666 39.1208   4
  -1   6  -1 604.052 38.9360   2
  -1   6  -1 611.744 40.2007   6
   1   6   1 641.738 38.8871   8
  -2  -6  -1 84.4432 5.62496   2
  -2  -6  -1 73.1149 6.31913   5
  -2  -6  -1 90.9855 5.35036   3
  -2  -6  -1 75.7257 5.60810   8
  -2  -6  -1 71.9389 6.45849   6
  -2  -6  -1 80.1315 5.79518   7
   2  -6   1 75.1697 9.01771   5
   2  -6   1 78.8836 5.66483   8
  -2  -6  -1 86.8918 5.74496   1
  -2  -6  -1 94.6761 5.91347   5
  -2  -6  -1 82.5838 5.69818   4
   2  -6   1 89.7579 6.75382   7
  -2   6  -1 83.1938 5.61732   9
  -2   6  -1 75.9397 5.72130   2
  -2   6  -1 80.6371 6.13736   4
  -2   6  -1 77.0413 6.12323   6
   2   6   1 86.6901 5.51956   1
  -2   6  -1 79.8499 6.28173   7
   2   6   1 81.7397 5.56249   8
  -3  -6  -1 26.3663 2.75502   7
  -3  -6  -1 30.3387 2.20190   3
  -3  -6  -1 33.0039 2.55995   2
   3  -6   1 27.0382 5.47361   5
   3  -6   1 31.6683 3.62035   7
  -3  -6  -1 30.0840 2.33190   4
  -3  -6  -1 31.3589 2.70771   1
  -3   6  -1 28.3367 2.87031   2
   3   6   1 31.2057 2.63074   1
   3   6   1 32.3152 2.64388   8
  -3   6  -1 30.4722 3.19021   4
  -3   6  -1 30.6907 3.15842   6
   4  -6   1 30.1922 6.10239   5
   4  -6   1 42.5481 4.54367   7
  -4  -6  -1 42.9942 3.37063   1
  -4  -6  -1 32.1821 3.33254   7
  -4   6  -1 36.6628 3.75521   4
  -4   6  -1 41.1347 3.86740   6
   4   6   1 40.2239 3.29922   8
  -4   6  -1 39.7314 3.63292   2
   5  -6   1 16.1339 5.30702   5
  -5  -6  -1 28.3932 4.01362   1
   5  -6   1 13.2145 2.82273   7
  -5   6  -1 21.5866 4.01018   4
  -5   6  -1 17.7476 2.54617   2
   5   6   1 20.8419 1.71942   3
  -5   6  -1 20.6862 2.82452   6
   5   6   1 22.8296 2.35538   8
   6  -6   1 38.9567 5.27849   7
  -6  -6  -1 44.4177 3.86787   1
   6  -6   1 30.0174 6.93650   5
  -6   6  -1 34.4037 3.95140   6
   6   6   1 39.8410 3.50796   8
  -6   6  -1 40.1337 3.86370   4
  -6   6  -1 31.3076 3.70918   2
   6  -7  -1 92.6766 16.9746   5
  -6  -7   1 85.6974 7.02299   1
   6  -7  -1 90.6621 9.02237   7
  -6   7   1 86.6523 7.08477   6
  -6   7   1 80.9872 7.37187   2
  -6   7   1 86.7077 7.27127   4
   6   7  -1 90.2046 6.48723   8
   5  -7  -1 79.2957 11.4976   5
  -5  -7   1 81.2064 6.20650   3
  -5  -7   1 93.2796 6.87110   1
   5  -7  -1 94.6337 8.42432   7
  -5  -7   1 97.2773 7.61467   7
  -5   7   1 89.5745 6.88872   6
   5   7  -1 90.9904 6.30664   8
   5   7  -1 79.1162 5.99443   3
  -5   7   1 78.2576 6.68226   2
  -5   7   1 104.077 7.47045   4
   4  -7  -1 68.7286 9.89826   5
   4  -7  -1 82.6716 7.19530   7
  -4  -7   1 72.8356 5.69665   1
  -4  -7   1 74.2278 5.63161   7
  -4  -7   1 71.3681 5.21692   3
  -4  -7   1 71.6753 5.06987   4
   4   7  -1 69.1584 4.98881   8
   4   7  -1 62.3869 4.78854   3
   4   7  -1 76.0840 6.30172   9
  -4   7   1 72.7604 5.61741   6
  -4   7   1 65.7133 5.42856   2
   3  -7  -1 109.804 9.01190   7
  -3  -7   1 121.364 7.89297   1
  -3  -7   1 107.293 7.59113   4
   3  -7  -1 107.547 7.55985   1
   3  -7  -1 89.9258 11.6440   5
  -3  -7   1 122.349 7.43361   3
  -3   7   1 114.622 8.31555   4
  -3   7   1 109.982 7.96425   6
  -3   7   1 106.737 7.73991   2
   3   7  -1 98.9414 8.30294   9
   3   7  -1 113.279 7.37629   8
  -2  -7   1 205.759 12.4321   1
  -2  -7   1 177.997 12.0477   7
  -2  -7   1 181.066 12.0521   8
  -2  -7   1 193.852 12.5048   4
   2  -7  -1 194.409 12.0731   1
   2  -7  -1 199.613 13.6001   7
  -2  -7   1 176.097 12.5554   5
   2  -7  -1 165.816 16.4089   5
   2  -7  -1 200.531 12.1876   9
   2   7  -1 195.433 12.0916   8
   2   7  -1 175.060 12.9673   9
  -2   7   1 191.272 12.9172   4
  -2   7   1 187.074 12.3376   2
   1  -7  -1 114.622 8.33825   2
  -1  -7   1 125.643 8.68769   4
  -1  -7   1 133.821 8.23196   3
  -1  -7   1 122.424 8.08164   8
  -1  -7   1 134.021 8.66820   7
  -1  -7   1 113.172 10.0497   5
   1  -7  -1 100.725 11.3697   5
   1  -7  -1 138.759 8.73036   6
  -1  -7   1 126.668 8.34258   1
   1  -7  -1 123.115 9.24817   7
  -1  -7   1 120.657 8.34497   2
   1  -7  -1 128.041 8.60603   9
  -1   7   1 116.356 8.18347   4
   1   7  -1 111.147 8.69802   6
  -1   7   1 101.011 8.70622   6
   1   7  -1 120.217 7.52755   8
  -1   7   1 113.770 7.63496   2
   1   7  -1 114.089 8.34273   9
   0  -7   1 331.122 22.1588   2
   0  -7  -1 372.074 22.9582   7
   0  -7   1 372.525 22.8810   6
   0  -7  -1 379.662 21.9137   1
   0  -7   1 343.803 22.1815   3
   0  -7  -1 358.230 22.7064   9
   0  -7   1 377.006 22.7361   7
   0  -7   1 345.399 21.8761   8
   0  -7   1 355.317 22.6536   4
   0  -7  -1 332.725 22.0705   2
   0  -7  -1 350.732 21.9590   8
   0  -7   1 318.849 25.0754   5
   0  -7  -1 360.358 22.5668   4
   0  -7  -1 306.546 21.9917   3
   0  -7   1 360.143 22.6042   9
   0   7  -1 304.965 21.9381   6
   0   7   1 351.610 21.0144   2
   0   7   1 318.142 21.8309   6
   0   7  -1 342.644 21.0603   2
   0   7   1 345.504 21.5326   4
   0   7   1 328.190 21.0716   8
   0   7  -1 358.407 21.5624   4
   0   7  -1 327.929 21.6110   9
   1  -7   1 97.9011 6.40763   8
  -1  -7  -1 82.4072 8.34243   5
  -1  -7  -1 99.0473 6.27272   3
  -1  -7  -1 93.9019 6.37645   1
   1  -7   1 99.3401 7.33072   7
  -1  -7  -1 91.7892 6.47875   2
   1  -7   1 81.0374 9.47631   5
  -1  -7  -1 92.2246 7.29883   6
   1  -7   1 94.4418 6.68091   9
   1  -7   1 110.284 7.18458   6
  -1   7  -1 93.1620 6.31098   2
   1   7   1 90.5710 6.20226   8
  -1   7  -1 89.8380 6.54607   9
  -1   7  -1 85.3300 6.96824   6
   1   7   1 95.2028 6.49753   4
  -1   7  -1 86.6838 6.70396   4
   2  -7   1 363.268 29.1397   5
  -2  -7  -1 351.119 25.3754   5
  -2  -7  -1 413.555 24.4586   1
  -2  -7  -1 388.927 24.4522   4
  -2  -7  -1 402.528 24.5032   7
  -2  -7  -1 394.852 24.3065   2
  -2  -7  -1 359.492 25.0083   5
   2  -7   1 419.274 25.6623   7
   2  -7   1 401.371 24.3344   1
  -2   7  -1 420.578 25.7448   4
   2   7   1 396.409 24.9727   8
  -2   7  -1 395.047 25.1672   2
  -2   7  -1 385.435 25.7282   6
  -2   7  -1 397.112 25.0749   9
  -3  -7  -1 110.234 7.16378   4
   3  -7   1 101.397 11.9500   5
  -3  -7  -1 95.8420 7.54691   7
   3  -7   1 119.821 8.89652   7
  -3  -7  -1 110.512 7.50358   1
  -3  -7  -1 108.552 6.90259   3
  -3   7  -1 113.842 8.21189   4
  -3   7  -1 106.456 8.11738   6
  -3   7  -1 108.045 7.73649   2
   3   7   1 107.025 7.40918   8
  -4  -7  -1 95.9572 6.83720   1
   4  -7   1 89.5743 11.4880   5
  -4   7  -1 91.2428 8.83316   4
  -4   7  -1 91.3585 6.92228   2
  -4   7  -1 90.8250 7.21246   6
   4   7   1 93.8245 6.54390   8
   5  -7   1 13.4000 2.96452   7
   5  -7   1 20.9772 6.86982   5
  -5  -7  -1 16.7599 2.22949   1
   5   7   1 19.6711 2.19847   8
  -5   7  -1 16.6376 2.74513   2
  -5   7  -1 21.4424 4.73227   6
  -5   7  -1 21.1112 2.76030   4
   6  -7   1 23.0745 4.72158   7
  -6  -7  -1 27.2962 3.06473   1
  -6   7  -1 26.5521 3.49405   2
  -6   7  -1 28.6192 3.30908   4
   6   7   1 21.8988 2.70359   8
  -6   7  -1 26.2903 3.46006   6
   5  -8  -1 45.1069 8.77915   5
   5  -8  -1 51.5496 5.93857   7
  -5  -8   1 48.6801 4.41411   1
  -5  -8   1 48.7741 3.84044   3
   5   8  -1 41.9978 3.70855   8
  -5   8   1 47.6321 4.44626   2
  -5   8   1 46.3339 4.46124   6
  -5   8   1 48.6075 4.83736   4
   4  -8  -1 126.113 15.3191   5
  -4  -8   1 147.485 10.1480   7
  -4  -8   1 151.230 10.6510   1
   4  -8  -1 159.190 11.9907   7
  -4  -8   1 148.944 9.70641   4
  -4   8   1 159.080 10.4143   2
  -4   8   1 146.584 10.5191   6
  -4   8   1 154.221 10.9403   4
   4   8  -1 127.202 10.0948   8
  -3  -8   1 15.4409 1.77353   7
  -3  -8   1 15.5161 1.97667   1
  -3  -8   1 16.5939 1.70610   3
   3  -8  -1 11.9792 2.65601   7
  -3  -8   1 13.5559 1.78130   4
   3   8  -1 13.1267 3.37201   9
   3   8  -1 14.3435 1.70146   8
  -3   8   1 15.7394 2.31126   6
  -3   8   1 15.4978 2.04618   2
  -3   8   1 19.1394 3.94185   4
  -2  -8   1 219.175 12.6641   7
   2  -8  -1 191.428 12.2079   9
   2  -8  -1 189.953 13.6519   7
  -2  -8   1 195.509 12.4148   1
  -2  -8   1 171.620 12.1623   7
   2  -8  -1 184.519 12.0205   1
  -2  -8   1 191.429 12.5761   4
   2  -8  -1 161.252 16.8092   5
  -2  -8   1 173.297 12.7842   5
  -2   8   1 189.623 12.7215   4
  -2   8   1 176.040 12.5458   6
   2   8  -1 189.024 11.7947   8
  -2   8   1 174.646 11.9917   2
   2   8  -1 175.856 12.8278   9
  -1  -8   1 266.420 16.5391   3
   1  -8  -1 281.742 17.1634   6
   1  -8  -1 241.695 16.2772   1
  -1  -8   1 227.440 18.7560   5
   1  -8  -1 268.051 17.8573   7
   1  -8  -1 247.191 16.9455   9
  -1  -8   1 270.102 16.7246   1
  -1  -8   1 271.907 17.1253   7
  -1   8   1 238.385 15.0593   2
   1   8  -1 233.531 15.8601   9
   1   8  -1 229.848 14.9215   8
  -1   8   1 228.129 15.8336   6
  -1   8   1 238.496 15.7111   4
   0  -8  -1 141.549 9.89569   7
   0  -8   1 122.494 11.9747   5
   0  -8  -1 118.361 12.0418   5
   0  -8   1 144.713 8.94710   1
   0  -8  -1 124.230 10.2545   6
   0  -8  -1 143.414 8.75693   1
   0  -8   1 133.688 9.05008   3
   0  -8  -1 127.580 8.89909   3
   0   8  -1 138.257 8.52756   2
   0   8   1 108.753 9.20440   6
   0   8   1 132.599 8.41487   2
   0   8  -1 132.087 9.14547   9
   0   8   1 121.949 8.88403   4
   0   8  -1 117.822 9.46675   6
   1  -8   1 220.479 14.6040   7
   1  -8   1 203.760 13.7901   9
  -1  -8  -1 222.772 13.3352   3
   1  -8   1 198.972 13.9028   3
   1  -8   1 191.384 17.6249   5
  -1  -8  -1 227.422 14.4345   7
  -1  -8  -1 187.000 16.0297   5
  -1  -8  -1 216.950 13.5009   1
   1   8   1 199.460 12.9091   8
  -1   8  -1 204.653 13.5508   4
  -1   8  -1 196.554 13.3058   9
  -1   8  -1 211.809 13.0073   2
   1   8   1 194.682 13.1613   4
  -1   8  -1 183.224 13.8019   6
  -2  -8  -1 51.9776 4.31801   4
   2  -8   1 55.5268 5.32461   7
  -2  -8  -1 52.7948 5.29447   5
  -2  -8  -1 58.6268 4.26799   1
  -2  -8  -1 65.3494 3.89476   3
  -2  -8  -1 52.7298 4.51754   5
   2  -8   1 47.5469 7.64774   5
  -2  -8  -1 55.6327 4.39302   7
  -2   8  -1 51.3337 4.86148   6
  -2   8  -1 52.6897 4.65384   4
  -2   8  -1 52.5201 4.11820   9
   2   8   1 55.1791 4.06685   8
  -2   8  -1 48.5942 4.16892   2
  -3  -8  -1 120.107 8.10771   4
  -3  -8  -1 118.720 7.69756   3
  -3  -8  -1 129.897 8.43294   1
  -3  -8  -1 106.900 8.43825   7
   3  -8   1 132.717 9.92693   7
  -3   8  -1 120.928 8.90681   6
  -3   8  -1 117.396 10.6005   4
   3   8   1 112.702 7.99046   8
   4  -8   1 11.4384 2.91848   7
   4  -8   1 12.9717 5.45878   5
  -4  -8  -1 12.2440 1.89486   1
   4   8   1 8.80097 1.54375   8
  -4   8  -1 9.82337 2.02683   4
  -4   8  -1 6.27855 1.59190   2
  -4   8  -1 10.4886 2.19928   6
   5  -8   1 26.8645 6.94168   5
   5  -8   1 34.2518 4.52583   7
  -5  -8  -1 27.7911 3.02685   1
  -5   8  -1 31.9369 3.69006   4
  -5   8  -1 29.6328 3.43394   2
  -5   8  -1 31.0526 3.63709   6
   5   8   1 26.3703 2.84499   8
  -5  -9   1 115.936 8.37155   1
   5  -9  -1 100.207 14.2298   5
   5  -9  -1 112.219 10.2737   7
  -5   9   1 73.0360 9.68721   4
   5   9  -1 104.917 7.29284   8
  -5   9   1 108.894 8.70872   6
   4  -9  -1 65.3358 6.63859   7
  -4  -9   1 49.9288 4.68002   3
   4  -9  -1 68.5318 10.7913   5
  -4  -9   1 70.4544 5.29130   1
  -4   9   1 64.2284 5.79632   6
   4   9  -1 67.8074 5.09318   8
  -4   9   1 72.5563 5.63979   2
  -4   9   1 63.6190 6.11151   4
  -3  -9   1 87.8991 6.68138   7
  -3  -9   1 92.4363 6.99847   1
   3  -9  -1 82.4619 11.6745   5
   3  -9  -1 94.1829 8.38765   7
  -3  -9   1 99.3977 6.51732   3
  -3  -9   1 105.118 7.06863   7
   3   9  -1 92.7397 7.65415   9
  -3   9   1 86.4378 7.18814   6
   3   9  -1 89.1098 6.42017   8
  -3   9   1 94.8798 6.84061   2
  -3   9   1 92.6843 7.43227   4
  -2  -9   1 75.7563 5.64048   1
   2  -9  -1 78.3931 6.92294   7
   2  -9  -1 71.3777 5.50484   1
  -2  -9   1 68.7179 5.28254   7
   2  -9  -1 63.3156 9.49747   5
  -2  -9   1 81.0262 5.87114   7
  -2  -9   1 86.5642 5.36092   3
  -2  -9   1 66.1246 6.10110   5
  -2   9   1 65.6476 5.82546   4
   2   9  -1 71.1333 6.38044   9
   2   9  -1 65.6167 4.95828   8
  -2   9   1 73.7539 5.28778   2
  -2   9   1 64.3107 5.77155   6
   1  -9  -1 4.38300 0.92070   1
  -1  -9   1 5.09845 2.34132   5
   1  -9  -1 3.53035 0.77087   1
   1  -9  -1 2.31564 2.28005   5
  -1  -9   1 2.58974 0.91764   3
  -1  -9   1 2.72117 0.97337   1
   1  -9  -1 4.56883 1.78447   7
   1   9  -1 3.92865 1.05203   8
   1   9  -1 0.72080 1.06689   9
  -1   9   1 3.06225 1.44886   6
  -1   9   1 6.11757 1.69312   4
  -1   9   1 1.45371 0.90871   2
   0  -9   1 159.971 10.6071   7
   0  -9  -1 136.620 9.66136   3
   0  -9  -1 117.454 12.8724   5
   0  -9   1 150.854 9.88199   3
   0  -9  -1 146.906 10.7556   7
   0  -9  -1 152.351 9.52425   1
   0  -9   1 155.521 9.76245   1
   0  -9   1 127.374 12.9524   5
   0   9   1 149.765 9.37182   2
   0   9  -1 120.121 10.4133   6
   0   9  -1 146.285 9.43097   2
   0   9   1 142.844 9.93861   4
   0   9  -1 134.130 10.0201   9
  -1  -9  -1 37.6552 3.68608   3
   1  -9   1 47.7048 4.47447   7
   1  -9   1 34.1415 6.29412   5
  -1  -9  -1 42.6675 5.69342   5
  -1  -9  -1 40.7644 3.33214   1
   1  -9   1 44.5041 3.93350   3
  -1  -9  -1 42.6697 4.15440   7
   1   9   1 37.7114 3.31422   8
  -1   9  -1 42.5959 3.93086   4
  -1   9  -1 38.1568 3.66845   9
  -1   9  -1 39.0123 4.28108   6
  -1   9  -1 41.3628 3.40769   2
  -2  -9  -1 178.819 14.3282   5
  -2  -9  -1 215.209 13.0738   1
   2  -9   1 190.057 18.4876   5
  -2  -9  -1 198.440 13.5174   5
   2  -9   1 209.168 14.5204   7
  -2   9  -1 193.220 13.7029   2
   2   9   1 191.208 12.6872   8
  -2   9  -1 187.792 13.6970   6
  -2   9  -1 198.994 13.5124   4
   3  -9   1 2.02323 2.64341   5
   3  -9   1 2.36056 1.48387   7
  -3  -9  -1 4.31744 0.87904   4
  -3  -9  -1 2.12054 0.47762   3
  -3  -9  -1 2.66713 0.98994   1
  -3   9  -1 0.84212 1.03405   2
  -3   9  -1 2.20837 1.46952   6
   3   9   1 3.92714 1.18074   8
  -3   9  -1 1.86716 1.25864   4
  -4  -9  -1 50.9866 4.45407   1
   4  -9   1 54.4441 5.89765   7
   4  -9   1 45.7342 8.89851   5
   4   9   1 47.1994 3.92789   8
  -4   9  -1 41.9353 4.63150   4
  -4   9  -1 47.7074 4.36746   2
  -4   9  -1 45.4443 4.64776   6
   5  -9   1 97.5921 12.1421   7
  -5  -9  -1 125.195 8.51431   1
   5  -9   1 107.496 14.6094   5
   5   9   1 116.945 8.41560   8
  -5   9  -1 117.641 9.38570   6
  -4 -10   1 53.1102 4.60915   1
  -4 -10   1 44.8623 4.49497   3
   4 -10  -1 56.2497 6.28010   7
   4  10  -1 53.9846 4.29465   8
  -4  10   1 49.2592 4.66153   2
   3 -10  -1 22.1088 5.99748   5
   3 -10  -1 25.8923 3.98969   7
  -3 -10   1 24.6555 2.32105   3
  -3 -10   1 26.9295 2.82097   1
  -3  10   1 25.0304 3.24268   6
   3  10  -1 26.9209 2.57557   8
  -3  10   1 22.7722 3.66592   4
  -3  10   1 29.8155 3.05565   2
  -2 -10   1 45.2025 3.35018   3
   2 -10  -1 33.6758 6.94950   5
  -2 -10   1 37.5114 4.15243   5
  -2 -10   1 38.1025 3.57118   1
  -2 -10   1 40.6166 3.79657   7
   2 -10  -1 40.2284 4.77998   7
  -2  10   1 32.8596 3.81016   6
   2  10  -1 40.4096 4.15069   9
   2  10  -1 31.9731 3.20025   8
  -2  10   1 35.0205 3.25790   2
  -2  10   1 34.0344 3.79297   4
   1 -10  -1 32.2846 3.94783   7
  -1 -10   1 28.0307 4.60505   5
   1 -10  -1 26.2061 2.97003   3
  -1 -10   1 28.6097 2.86560   1
   1 -10  -1 24.9526 2.76314   1
   1 -10  -1 27.6735 5.85698   5
   1 -10  -1 33.0601 2.68532   1
  -1 -10   1 34.5891 2.89665   3
  -1 -10   1 32.1035 3.37807   7
   1  10  -1 31.3086 3.45799   9
  -1  10   1 22.2771 3.18545   6
  -1  10   1 24.1337 3.01490   4
   0 -10   1 65.3428 8.52570   5
   0 -10   1 68.5822 5.30194   1
   0 -10   1 76.3320 5.54016   3
   0 -10  -1 68.6058 5.29552   3
   0 -10  -1 71.1718 5.12305   1
   0 -10  -1 61.3603 8.48206   5
   0 -10   1 70.6237 6.09631   7
   0 -10  -1 74.6581 6.44250   7
   0  10   1 60.4809 7.18605   4
   0  10  -1 63.0324 7.68240   6
   0  10  -1 72.3937 5.25343   2
   0  10  -1 66.7197 5.75601   9
   0  10   1 69.0714 5.11220   2
   1 -10   1 32.8853 6.34080   5
   1 -10   1 32.1752 4.01353   7
  -1 -10  -1 37.4503 4.00616   7
  -1 -10  -1 30.3310 5.14830   5
  -1 -10  -1 38.3264 3.11730   1
   1 -10   1 31.7857 3.03522   1
  -1 -10  -1 37.2655 2.96837   3
   1 -10   1 41.9500 3.75468   3
  -1  10  -1 29.5369 3.90369   6
  -1  10  -1 33.5614 3.07483   2
   1  10   1 32.3659 3.01409   8
  -2 -10  -1 14.3895 2.29454   7
  -2 -10  -1 16.5607 1.55466   3
   2 -10   1 12.0098 2.38682   3
  -2 -10  -1 17.2148 1.90115   1
   2 -10   1 16.2459 5.80317   5
   2 -10   1 19.1767 2.97737   7
  -2 -10  -1 15.1514 2.29130   5
  -2 -10  -1 13.9788 2.69711   5
  -2  10  -1 16.0118 4.88839   6
  -2  10  -1 14.8692 2.04713   2
   2  10   1 14.2325 1.89299   8
  -2  10  -1 14.4426 2.69865   4
  -3 -10  -1 14.7494 1.85725   1
  -3 -10  -1 11.5428 1.06673   3
   3 -10   1 10.8296 2.77833   7
   3 -10   1 13.3105 5.56248   5
  -3  10  -1 12.1873 2.51674   4
   3  10   1 11.4049 1.93724   8
  -3  10  -1 12.1566 2.70165   6
  -3  10  -1 13.4217 2.30255   2
   4 -10   1 18.2564 3.79911   7
  -4 -10  -1 20.7787 2.47653   1
   4  10   1 18.5830 2.34955   8
  -4  10  -1 20.8295 3.23838   6
  -3 -11   1 23.7445 2.72948   1
  -3 -11   1 23.5978 2.25400   3
   3 -11  -1 27.8385 4.92582   7
   3 -11  -1 15.9964 6.06283   5
  -3  11   1 17.6159 2.99763   6
  -3  11   1 18.4681 3.38619   4
  -3  11   1 21.6454 2.68550   2
   3  11  -1 21.3794 2.33310   8
   2 -11  -1 15.3168 1.71019   1
   2 -11  -1 10.3691 4.76428   5
  -2 -11   1 13.5189 2.59516   5
  -2 -11   1 13.8631 2.17913   1
  -2 -11   1 15.4633 1.86771   3
   2 -11  -1 12.8443 2.94460   7
  -2 -11   1 15.2757 2.24056   7
   2 -11  -1 10.4481 2.17279   3
  -2  11   1 11.1203 2.03234   2
  -2  11   1 14.6215 2.82754   4
   2  11  -1 14.6030 1.84271   8
  -1 -11   1 14.4567 1.99332   3
  -1 -11   1 16.2203 2.79700   7
   1 -11  -1 11.9433 4.89624   5
   1 -11  -1 15.5738 3.18995   7
   1 -11  -1 12.9150 1.72257   1
  -1 -11   1 17.0189 2.05475   1
  -1 -11   1 12.3041 3.34131   5
  -1  11   1 10.2065 1.70943   2
  -1  11   1 15.9836 2.78718   4
   0 -11  -1 3.02102 1.58370   7
   0 -11   1 3.73643 1.21339   3
   0 -11   1 3.36294 2.42978   5
   0 -11   1 4.05559 1.62054   7
   0 -11  -1 5.13096 2.76672   5
   0 -11   1 2.48085 1.03646   1
   0 -11  -1 3.04173 0.93370   1
   0 -11  -1 4.46763 1.21906   3
  -1 -11  -1 31.0438 2.80918   1
   1 -11   1 29.8314 2.87887   1
   1 -11   1 28.8079 3.26329   3
  -1 -11  -1 30.8340 3.73323   7
   1 -11   1 30.5284 3.82921   7
  -1 -11  -1 27.4067 4.91181   5
   1 -11   1 25.1362 5.91942   5
  -1 -11  -1 31.6599 2.70462   3
  -1  11  -1 22.4662 3.62702   6
  -1  11  -1 28.6596 2.85364   2
  -2 -11  -1 10.9813 1.69888   1
  -2 -11  -1 8.61173 2.35762   5
   2 -11   1 7.80175 1.90889   3
   2 -11   1 11.3261 4.78886   5
   2 -11   1 14.1284 2.93833   7
  -2 -11  -1 10.2239 2.23608   7
  -2  11  -1 12.0925 1.99778   2
  -2  11  -1 6.90424 2.25124   6
   2  11   1 11.0569 1.95094   8
   3 -11   1 44.4763 4.90300   3
   3 -11   1 46.2706 5.50879   7
   3 -11   1 47.8676 9.54354   5
  -3 -11  -1 45.2286 4.04450   1
  -3 -11  -1 53.5355 4.80232   7
   3  11   1 41.7586 3.71955   8
  -3  11  -1 39.2200 4.62716   6
  -1 -12   1 32.4215 3.41299   1
   1 -12  -1 37.8250 3.23618   1
  -1 -12   1 39.0287 4.14387   7
  -1 -12   1 44.4501 4.68927   3
   1 -12  -1 37.7970 4.75852   7
   1 -12  -1 34.3707 7.20508   5
  -1 -12   1 33.6759 5.39520   5
   1 -12  -1 38.5671 3.77108   3
  -1  12   1 37.5798 3.55441   2
   0 -12   1 24.1885 2.62726   1
   0 -12   1 22.3726 2.71869   3
   0 -12  -1 22.3737 2.30182   1
   0 -12  -1 23.1603 3.44540   7
   0 -12   1 21.1622 5.11352   5
   0 -12  -1 23.5450 2.97509   3
   0 -12   1 20.2086 3.39995   7
   0 -12  -1 18.3420 4.92977   5
  -1 -12  -1 7.89029 1.39537   1
   1 -12   1 6.13240 2.04715   7
   1 -12   1 8.12100 1.81212   3
  -1 -12  -1 8.11069 3.36251   5
   1 -12   1 6.75619 1.39748   1
  -1 -12  -1 7.07350 2.27110   7
  -1 -12  -1 6.55049 1.34602   3
  -1  12  -1 9.95196 1.99956   2
  -1  12  -1 8.03614 2.58443   6
   7   0  -2 11.4809 2.79706   7
   7   0  -2 9.12416 3.28511   5
  -7   0   2 17.1887 2.54959   1
  -7   0   2 12.4313 1.56912   4
   6   0  -2 -0.6933 1.31108   7
  -6   0   2 0.86921 0.90737   1
  -6   0   2 0.87307 0.78791   4
   6   0  -2 0.13396 1.34196   5
  -5   0   2 6.67236 1.35344   1
  -5   0   2 6.57782 1.18470   4
   5   0  -2 5.18384 1.61440   7
  -4   0   2 0.85282 0.72817   7
   4   0  -2 0.57655 0.63068   3
   4   0  -2 1.03478 0.73219   1
  -4   0   2 0.36335 0.40621   9
  -4   0   2 0.69900 0.59989   1
  -4   0   2 -0.2909 0.38414   4
   4   0  -2 1.18666 1.01651   7
   4   0  -2 0.40268 0.51027   9
  -3   0   2 3242.06 198.283   7
  -2   0   2 521.866 29.7018   9
  -2   0   2 432.721 29.8261   3
   2   0  -2 475.005 30.0379   7
  -2   0   2 459.376 29.7525   1
   2   0  -2 481.123 29.7678   9
  -2   0   2 483.735 30.3904   7
   2   0  -2 504.769 29.8159   1
   2   0  -2 500.890 29.8563   3
   1   0  -2 502.132 31.0199   3
   1   0  -2 515.756 30.9870   1
  -1   0   2 499.231 30.9802   1
  -1   0   2 500.941 31.0480   3
  -1   0   2 564.721 31.1758   7
  -1   0   2 500.778 31.0700   6
   1   0  -2 532.508 31.0095   9
   1   0  -2 432.153 31.3737   5
   1   0  -2 502.564 31.1436   7
   0   0   2 60.9520 4.41570   8
   0   0  -2 73.9716 4.55940   6
   0   0  -2 71.0205 4.51791   3
   0   0   2 70.9433 4.51792   3
   0   0  -2 64.0885 4.41608   8
   0   0  -2 81.8342 5.10726   5
   0   0   2 80.4047 5.07668   5
  -1   0  -2 228.339 14.8422   7
   1   0   2 244.943 15.4570   5
  -1   0  -2 226.842 14.5776   2
   1   0   2 224.951 14.6362   1
   1   0   2 264.824 14.8771   7
  -1   0  -2 233.862 14.6324   1
   2   0   2 5369.10 348.093  10
  -2   0  -2 5422.65 347.546  10
   3   0   2 56.3382 4.48184   7
  -3   0  -2 62.7100 4.09313   9
   3   0   2 51.7159 5.22570   5
   3   0   2 59.8452 4.03371   1
  -3   0  -2 43.7251 5.13482   5
  -3   0  -2 58.3644 3.97938   1
  -3   0  -2 48.7432 4.25805   7
   3   0   2 57.4706 3.65298   4
  -4   0  -2 94.9499 6.41621   1
   4   0   2 93.5473 6.52204   1
  -4   0  -2 82.9146 6.85321   7
   4   0   2 96.2456 7.12575   7
  -4   0  -2 104.678 6.55616   9
   4   0   2 82.3222 6.33702   3
   4   0   2 88.0519 8.14594   5
   5   0   2 5.78794 2.42835   5
   5   0   2 6.02367 1.37314   3
   5   0   2 4.45383 1.76954   7
  -5   0  -2 3.74291 1.13050   1
  -5   0  -2 5.94281 1.30328   9
  -6   0  -2 1.07901 0.90772   1
   6   0   2 3.29731 2.19293   5
   6   0   2 3.58433 1.70590   7
   7   0   2 57.2374 7.03250   5
   7   0   2 59.0737 6.14727   7
  -7   0  -2 58.7324 5.11943   1
  -7   0  -2 62.1883 5.14289   2
  -7  -1   2 22.6576 2.69735   1
   7  -1  -2 15.3488 4.20649   5
  -7  -1   2 23.6442 1.90586   4
   7  -1  -2 17.9299 3.44951   7
  -7   1   2 23.9175 2.31989   4
  -7   1   2 21.0085 2.63862   1
   7   1  -2 17.2025 3.32738   5
   7   1  -2 20.2324 3.10769   7
  -6  -1   2 6.35867 1.32513   9
   6  -1  -2 7.21850 2.30583   7
  -6  -1   2 8.20100 1.57019   1
   6  -1  -2 3.28559 2.07041   5
  -6  -1   2 5.15021 1.00194   4
  -6   1   2 4.97865 1.20136   4
   6   1  -2 5.63826 1.89363   7
  -6   1   2 3.36534 1.09512   1
  -5  -1   2 123.729 8.26705   9
  -5  -1   2 123.701 8.05629   4
   5  -1  -2 101.950 10.8113   5
   5  -1  -2 132.257 9.38163   7
  -5  -1   2 125.837 8.50597   1
  -5   1   2 129.135 8.33471   1
   5   1  -2 121.922 8.81491   7
  -5   1   2 125.521 8.24637   4
   5   1  -2 102.817 9.69990   5
  -4  -1   2 385.995 23.5333   9
   4  -1  -2 388.753 23.6489   1
   4  -1  -2 379.738 24.2891   7
  -4  -1   2 328.830 23.5763   3
  -4  -1   2 374.784 23.2504   4
  -4  -1   2 393.623 24.2031   7
   4  -1  -2 368.023 23.7210   3
  -4  -1   2 367.202 23.5670   1
  -4   1   2 371.490 24.3292   4
  -4   1   2 359.500 24.3011   1
   4   1  -2 409.450 24.8697   1
  -4   1   2 375.240 25.1397   7
   4   1  -2 410.347 24.4384   3
   4   1  -2 389.164 24.7687   7
   4   1  -2 395.015 24.4999   9
  -3  -1   2 17.7570 1.86622   3
   3  -1  -2 20.5966 1.62531   9
  -3  -1   2 19.7358 2.03061   7
   3  -1  -2 17.7774 1.93059   3
  -3  -1   2 21.3309 1.86572   9
  -3  -1   2 19.6522 1.87425   1
   3  -1  -2 17.5947 2.16906   7
   3  -1  -2 22.2360 1.87943   1
   3   1  -2 21.6317 1.87383   3
  -3   1   2 20.5960 1.84102   1
  -3   1   2 19.4605 1.85078   4
   3   1  -2 18.5127 2.05006   7
   3   1  -2 20.0388 1.92394   1
   3   1  -2 21.0220 2.02373   9
  -3   1   2 20.9649 2.28927   7
  -2  -1   2 321.990 21.3551   3
   2  -1  -2 346.874 21.1741   9
  -2  -1   2 358.010 21.5156   7
  -2  -1   2 331.662 21.3589   1
   2  -1  -2 341.226 21.4798   3
   2  -1  -2 356.156 21.3416   1
   2  -1  -2 333.358 21.7623   7
  -2  -1   2 359.163 21.4566   9
   2   1  -2 293.379 20.5906   5
  -2   1   2 321.140 20.2840   1
  -2   1   2 295.915 20.4503   3
   2   1  -2 348.070 20.4067   1
   2   1  -2 331.595 20.4385   7
   2   1  -2 332.009 20.4951   9
  -2   1   2 330.605 20.3793   4
   2   1  -2 352.062 20.3400   3
  -2   1   2 341.858 20.7966   7
  -1  -1   2 2255.34 148.043  10
   1   1  -2 2365.43 146.669  10
  -1   1   2 2098.58 146.321  10
   0  -1  -2 335.117 19.0521   8
   0  -1   2 332.384 19.0929   2
   0  -1  -2 294.256 19.5634   5
   0  -1  -2 300.082 19.0311   3
   0  -1   2 305.459 19.1171   3
   0  -1   2 285.843 19.6431   5
   0  -1   2 338.543 19.2601   6
   0  -1   2 294.862 19.0344   7
   0   1  -2 271.950 16.9997   3
   0   1  -2 299.057 17.1576   6
   0   1   2 245.129 17.4129   5
   0   1  -2 247.531 17.5604   5
   0   1   2 311.865 16.9405   8
   0   1  -2 279.015 16.9465   7
   1  -1   2 993.445 60.7424   4
  -1   1  -2 883.970 48.6008   7
  -1   1  -2 696.943 49.3257   5
   2  -1   2 622.332 38.2359   7
  -2  -1  -2 554.862 38.0075   7
   2  -1   2 530.581 39.3229   5
   2  -1   2 680.530 37.8781   4
   2  -1   2 643.287 37.8298   1
  -2  -1  -2 656.155 37.8117   1
  -2   1  -2 644.863 39.1538   2
   2   1   2 652.317 38.8372   4
   2   1   2 642.980 39.8975   5
  -2   1  -2 576.596 39.5092   7
  -2   1  -2 655.795 39.1571   1
   2   1   2 628.475 39.3832   7
   2   1   2 656.038 39.1889   1
   3  -1   2 711.445 42.6263   7
   3  -1   2 679.656 41.8608   4
  -3  -1  -2 711.302 42.0018   1
  -3  -1  -2 755.300 42.3280   9
  -3  -1  -2 632.583 42.3250   7
   3  -1   2 596.302 43.9750   5
   3  -1   2 676.087 42.0146   1
  -3   1  -2 572.855 42.2357   7
   3   1   2 643.274 42.8384   5
   3   1   2 693.542 42.2222   7
   3   1   2 649.787 41.7059   3
  -3   1  -2 704.327 41.8318   2
   3   1   2 689.139 41.8915   1
  -3   1  -2 749.730 41.7561   4
  -3   1  -2 716.882 41.8402   1
  -4  -1  -2 82.4700 5.54921   9
   4  -1   2 64.6482 6.36110   3
  -4  -1  -2 77.4463 5.26126   1
   4  -1   2 74.4336 4.91285   4
   4  -1   2 59.6837 7.86651   5
   4  -1   2 75.1130 5.99078   7
  -4  -1  -2 64.9522 5.57202   7
   4   1   2 78.1475 5.52819   1
  -4   1  -2 83.2743 5.34690   9
   4   1   2 72.7399 5.96432   7
  -4   1  -2 76.4940 5.41812   1
  -4   1  -2 77.0712 5.43228   2
  -4   1  -2 65.6462 6.50935   7
   4   1   2 75.3963 5.33416   3
   4   1   2 72.4159 6.62067   5
   5  -1   2 24.5738 3.45030   7
  -5  -1  -2 25.3325 2.70716   9
   5  -1   2 23.2852 4.26381   5
  -5  -1  -2 28.3803 2.65211   1
  -5   1  -2 25.6627 2.60602   2
   5   1   2 24.4518 3.69977   5
   5   1   2 24.9491 2.46065   3
  -5   1  -2 27.3442 2.59565   1
  -5   1  -2 27.3177 2.36407   9
   5   1   2 27.5393 3.34510   7
   6  -1   2 15.1290 3.65645   5
  -6  -1  -2 19.7951 2.38149   1
   6  -1   2 18.1904 3.39758   7
   6   1   2 19.2772 3.47158   5
  -6   1  -2 18.4525 2.24694   1
   6   1   2 22.2654 3.60577   7
   7  -1   2 36.7475 6.89377   5
   7  -1   2 36.5634 4.81671   7
  -7  -1  -2 38.5375 3.78169   1
   7   1   2 37.2292 4.54098   7
   7   1   2 36.4836 4.95689   5
  -7   1  -2 39.0002 3.80625   2
  -7   1  -2 35.8016 3.68055   1
   7  -2  -2 35.5554 6.38971   5
  -7  -2   2 48.9180 4.15336   1
   7  -2  -2 36.9376 4.89621   7
  -7   2   2 53.8663 4.24986   1
   7   2  -2 43.5527 4.56159   7
  -7   2   2 43.2321 4.28920   2
  -7   2   2 40.7830 3.86290   4
  -6  -2   2 7.33957 0.93559   4
   6  -2  -2 6.23288 2.69431   5
   6  -2  -2 5.74985 2.11068   7
  -6  -2   2 8.37518 1.69572   1
   6   2  -2 7.73181 1.88412   5
   6   2  -2 6.67918 1.91691   7
  -6   2   2 8.17703 1.63098   4
  -6   2   2 4.88552 1.30080   1
   6   2  -2 6.83909 1.80653   5
  -5  -2   2 88.7088 5.88345   4
  -5  -2   2 86.5344 6.43905   1
   5  -2  -2 88.9235 7.33156   7
   5  -2  -2 71.9393 9.00908   5
  -5  -2   2 94.7492 7.12176   7
  -5  -2   2 94.7938 6.54137   9
   5   2  -2 89.1343 6.51390   7
   5   2  -2 81.0307 6.30276   5
   5   2  -2 69.1845 6.68134   5
  -5   2   2 87.9016 6.06251   1
  -5   2   2 88.7262 6.21365   4
   5   2  -2 88.2543 6.35747   9
   4  -2  -2 1.92394 1.19784   7
  -4  -2   2 1.78369 0.83739   9
  -4  -2   2 1.13955 0.78976   7
  -4  -2   2 1.28008 0.72992   3
  -4  -2   2 1.09989 0.42587   4
   4  -2  -2 1.50033 0.67081   1
  -4  -2   2 1.71542 0.74928   1
   4   2  -2 1.45444 0.90244   9
  -4   2   2 1.05306 0.90227   7
   4   2  -2 1.02360 0.67807   5
  -4   2   2 0.89181 0.63757   1
   4   2  -2 1.20738 1.01482   7
   4   2  -2 0.73711 0.71747   5
   3  -2  -2 608.456 36.8935   1
  -3  -2   2 567.125 36.9645   1
   3  -2  -2 596.965 37.6497   7
   3  -2  -2 633.215 36.4004   9
  -3  -2   2 555.545 36.8765   3
  -3  -2   2 622.314 37.1703   7
   3  -2  -2 560.078 37.0830   3
  -3  -2   2 620.356 37.1639   9
  -3   2   2 561.936 36.6213   4
   3   2  -2 579.785 36.7924   9
   3   2  -2 607.071 36.6053   5
  -3   2   2 566.700 36.4097   1
   3   2  -2 624.434 36.4219   3
   3   2  -2 593.015 36.5938   1
  -3   2   2 574.247 37.1944   7
   3   2  -2 605.486 36.5982   7
   2  -2  -2 592.487 35.6602   1
  -2  -2   2 597.528 35.9699   9
  -2  -2   2 565.316 36.2581   6
   2  -2  -2 585.737 36.3321   7
  -2  -2   2 600.432 35.7204   3
  -2  -2   2 566.137 35.7614   1
  -2  -2   2 590.581 35.7288   7
   2  -2  -2 536.052 35.8588   3
  -2   2   2 590.040 35.9934   7
   2   2  -2 653.367 35.3891   3
  -2   2   2 547.433 35.3139   1
  -2   2   2 553.231 35.5716   4
   2   2  -2 559.313 35.4541   1
   2   2  -2 558.639 35.6990   9
   2   2  -2 559.996 35.3300   7
   1  -2  -2 1742.91 106.431   4
   0  -2  -2 2891.95 195.843  10
   0  -2   2 3354.63 196.802  10
   0   2  -2 3462.86 216.961  10
  -1  -2  -2 2.00483 0.44440   8
  -1  -2  -2 1.72129 0.69492   5
   1  -2   2 1.58562 0.60220   7
  -1   2  -2 0.89665 0.44762   7
   1   2   2 0.29645 0.22485   4
  -1   2  -2 1.10927 0.53433   6
   1   2   2 1.82801 0.39355   8
   1   2   2 0.65465 0.44569   5
  -1   2  -2 0.63610 0.74842   5
   1   2   2 0.53093 0.25823   1
   2  -2   2 1946.57 112.974   4
  -2  -2  -2 2008.49 113.224   9
  -2  -2  -2 1589.01 112.898   7
  -2   2  -2 1680.56 93.2287   7
  -2   2  -2 1351.50 94.6419   5
  -3  -2  -2 102.090 6.63978   1
  -3  -2  -2 93.5800 6.90760   7
   3  -2   2 105.388 6.70911   4
   3  -2   2 96.0481 7.70076   7
  -3  -2  -2 112.747 7.13540   9
   3  -2   2 105.701 6.68195   1
  -3  -2  -2 85.2599 7.39528   5
   3  -2   2 88.4630 8.82378   5
  -3   2  -2 115.739 7.38787   1
   3   2   2 104.052 6.90047   3
  -3   2  -2 94.9684 7.66798   7
   3   2   2 103.903 7.35462   8
   3   2   2 109.711 7.21347   1
  -3   2  -2 109.622 7.23105   4
  -3   2  -2 104.376 7.19550   2
   3   2   2 116.590 7.52846   7
  -4  -2  -2 704.064 40.8867   9
  -4  -2  -2 568.040 40.0952   7
   4  -2   2 574.991 42.7754   5
   4  -2   2 640.970 39.6085   4
   4  -2   2 684.451 40.7240   7
  -4  -2  -2 668.811 39.7678   1
   4   2   2 655.711 42.5400   3
   4   2   2 761.440 43.7675   5
   4   2   2 667.414 42.9334   1
  -4   2  -2 715.140 42.7988   4
  -4   2  -2 674.520 42.7849   1
  -4   2  -2 681.416 42.4854   9
   4   2   2 711.845 43.2761   7
  -4   2  -2 653.067 42.8321   2
   5  -2   2 44.7235 4.50335   7
   5  -2   2 35.2183 5.62523   5
   5  -2   2 36.4473 3.02113   4
  -5  -2  -2 37.2472 3.35480   1
  -5  -2  -2 38.4787 4.08820   9
   5   2   2 40.4056 3.23872   3
  -5   2  -2 35.1563 3.44342   2
  -5   2  -2 39.4937 3.22036   9
   5   2   2 44.0561 4.37609   5
  -5   2  -2 42.3055 3.53657   1
   5   2   2 40.1253 4.04709   7
   6  -2   2 17.7312 4.27860   5
  -6  -2  -2 21.5878 2.45872   1
   6  -2   2 19.6639 3.48612   7
  -6   2  -2 22.9277 1.82463   9
  -6   2  -2 26.0765 2.77421   1
  -6   2  -2 22.0451 2.67401   2
   6   2   2 25.1381 2.76123   8
   6   2   2 28.2069 3.53938   7
   6   2   2 30.4072 3.58864   5
   7  -2   2 29.4600 5.06835   7
  -7  -2  -2 35.8849 3.58911   1
   7  -2   2 31.0111 5.81005   5
   7   2   2 40.3717 4.42866   7
  -7   2  -2 33.1627 3.64628   2
   7   2   2 36.3481 3.65302   8
  -7   2  -2 33.5154 3.57982   1
  -7  -3   2 4.21989 1.85244   1
   7  -3  -2 1.07689 2.33592   5
   7  -3  -2 1.49978 1.76077   7
  -7   3   2 3.54815 1.82339   2
   7   3  -2 4.21484 1.53985   7
   7   3  -2 2.10681 1.18482   8
  -7   3   2 4.46791 1.47370   1
   6  -3  -2 6.16465 3.00714   5
   6  -3  -2 4.13032 1.71586   7
  -6  -3   2 8.26899 1.71358   1
  -6  -3   2 8.07429 0.79523   4
   6   3  -2 12.3609 2.26613   7
   6   3  -2 12.2393 1.98018   8
  -6   3   2 7.27071 1.55612   1
  -6   3   2 6.57740 1.70601   2
  -6   3   2 7.46869 1.58821   4
   5  -3  -2 17.7340 3.37746   7
  -5  -3   2 13.0477 2.33690   7
  -5  -3   2 10.3844 1.14423   4
   5  -3  -2 11.0043 4.10682   5
  -5  -3   2 17.1835 2.04534   1
  -5  -3   2 11.8513 1.93347   3
  -5   3   2 10.4325 1.73448   1
  -5   3   2 14.4765 2.19875   2
   5   3  -2 13.7983 2.11726   7
   5   3  -2 15.7961 1.38140   5
  -5   3   2 10.3863 1.93241   4
   5   3  -2 11.1974 2.11213   9
  -4  -3   2 132.986 9.62288   3
  -4  -3   2 159.182 10.1175   7
   4  -3  -2 123.862 10.4448   7
   4  -3  -2 147.601 9.69275   1
  -4  -3   2 140.853 9.75063   1
  -4  -3   2 162.007 10.1831   9
  -4   3   2 139.565 9.28935   1
   4   3  -2 145.287 9.47344   7
  -4   3   2 134.039 9.61926   4
   4   3  -2 152.216 9.58264   3
   4   3  -2 125.809 9.28092   5
   4   3  -2 149.278 9.92373   9
  -3  -3   2 3.35418 1.06382   9
   3  -3  -2 2.16276 1.00756   7
  -3  -3   2 2.95078 0.83254   7
  -3  -3   2 2.26816 0.81936   1
  -3  -3   2 4.23431 1.42184   6
   3  -3  -2 1.97350 0.82472   3
   3  -3  -2 3.65383 0.80062   1
  -3  -3   2 3.91056 0.91057   3
  -3   3   2 3.24061 0.93237   4
  -3   3   2 6.13409 1.00031   1
   3   3  -2 1.75228 0.87748   9
   3   3  -2 2.98249 0.56836   5
   3   3  -2 2.25241 0.46520   5
  -3   3   2 2.85649 1.17228   7
   3   3  -2 2.13545 0.64656   3
   3   3  -2 3.47491 0.76680   8
   3   3  -2 3.11554 0.88809   7
   3   3  -2 2.81117 0.91497   1
  -2  -3   2 22.9924 2.04515   1
   2  -3  -2 23.5266 2.09512   4
   2  -3  -2 21.4800 2.47962   7
   2  -3  -2 25.3945 1.71579   9
  -2  -3   2 26.3982 1.98277   3
  -2  -3   2 25.8553 1.88915   7
  -2  -3   2 24.3023 2.56579   6
  -2  -3   2 19.1255 2.14942   9
   2  -3  -2 24.0018 1.85891   1
   2  -3  -2 21.3687 2.11036   3
  -2   3   2 24.3003 2.17894   4
   2   3  -2 22.5294 2.28930   9
   2   3  -2 19.0554 1.85666   5
  -2   3   2 20.8466 1.93151   2
  -2   3   2 24.5806 2.40543   7
   2   3  -2 25.6325 1.85837   3
   2   3  -2 22.1156 1.93454   1
  -2   3   2 26.3070 1.84895   6
  -2   3   2 20.4328 1.72706   1
   2   3  -2 23.8308 1.73292   8
  -1  -3   2 523.943 29.0708   7
   1  -3  -2 515.727 29.9619   7
   1  -3  -2 452.630 29.4677   4
  -1  -3   2 463.304 29.8113   6
  -1  -3   2 405.295 28.9965   7
  -1  -3   2 453.371 29.7139   5
   1  -3  -2 471.976 29.1193   1
  -1  -3   2 458.700 29.1052   8
   1  -3  -2 504.846 29.3371   8
  -1  -3   2 517.566 29.3154   3
  -1  -3   2 496.757 29.3914   1
  -1  -3   2 485.228 29.6421   9
   1  -3  -2 435.412 29.4095   3
   1   3  -2 471.176 27.8288   8
  -1   3   2 475.168 28.0179   6
   1   3  -2 437.094 28.0097   3
   1   3  -2 451.186 28.3828   9
   1   3  -2 426.469 28.5472   6
  -1   3   2 453.617 28.2807   4
  -1   3   2 463.611 28.0309   2
   0  -3   2 433.495 26.1285   7
   0  -3  -2 491.291 26.7376   9
   0  -3   2 388.167 26.1213   3
   0  -3  -2 427.212 25.8236   1
   0  -3   2 443.270 26.1417   2
   0  -3  -2 414.859 25.9717   2
   0  -3  -2 410.250 26.2248   6
   0  -3   2 436.678 26.2584   9
   0  -3  -2 428.656 26.2052   4
   0  -3   2 364.478 27.2576   5
   0  -3  -2 377.526 25.9977   3
   0  -3   2 441.771 26.4656   6
   0  -3   2 425.609 25.8998   8
   0  -3  -2 427.401 26.0342   8
   0  -3   2 443.156 26.3054   4
   0   3  -2 406.678 25.8059   9
   0   3   2 406.996 25.7324   4
   0   3   2 401.250 25.4536   2
   0   3   2 418.007 25.5685   8
   0   3  -2 426.518 25.6182   7
   0   3  -2 429.427 25.5847   2
   1  -3   2 1030.67 65.1699   2
  -1  -3  -2 1086.85 65.0427   4
  -1  -3  -2 1025.24 65.0413   8
  -1  -3  -2 1103.04 64.9923   1
  -1  -3  -2 1118.92 64.9303   2
  -1  -3  -2 1164.90 65.6354   9
   1  -3   2 955.086 67.1714   5
   1  -3   2 1062.65 65.4739   7
   1  -3   2 1135.82 65.4553   4
  -1  -3  -2 965.095 64.7558   3
  -1   3  -2 1039.89 64.3168   9
  -1   3  -2 1018.08 64.6344   7
  -1   3  -2 1149.38 64.5945   4
   1   3   2 1022.03 64.1141   1
   1   3   2 1025.29 64.2414   4
   2  -3   2 276.944 16.3446   4
   2  -3   2 240.886 15.9588   2
  -2  -3  -2 273.700 16.5303   9
   2  -3   2 228.584 18.4250   5
  -2  -3  -2 235.192 16.2178   5
   2  -3   2 262.782 15.9257   1
  -2  -3  -2 236.335 16.0776   7
  -2  -3  -2 260.799 15.8864   1
   2  -3   2 272.068 16.5943   7
  -2   3  -2 249.395 16.4382   2
   2   3   2 265.451 16.1671   4
   2   3   2 254.588 15.9531   3
   2   3   2 270.478 16.3393   8
  -2   3  -2 279.051 16.7021   4
   2   3   2 252.472 16.3279   1
  -2   3  -2 259.541 16.2211   9
   3  -3   2 226.216 13.8490   1
   3  -3   2 223.739 13.7509   4
   3  -3   2 194.545 16.4646   5
  -3  -3  -2 190.407 13.7126   7
   3  -3   2 229.598 14.3970   7
  -3  -3  -2 176.853 13.8868   5
  -3  -3  -2 223.563 13.5149   1
  -3  -3  -2 230.308 14.1552   9
   3   3   2 237.256 14.1657   3
  -3   3  -2 226.596 14.7760   4
   3   3   2 226.537 14.4910   8
  -3   3  -2 218.771 14.6500   2
   3   3   2 247.871 14.7267   5
  -3   3  -2 208.669 15.4413   7
   3   3   2 229.475 14.6084   1
  -4  -3  -2 184.874 14.2759   7
   4  -3   2 227.429 15.0689   7
  -4  -3  -2 229.807 14.0687   1
  -4  -3  -2 228.525 14.6712   9
   4  -3   2 233.341 14.1420   4
   4  -3   2 191.514 17.2829   5
   4   3   2 245.132 15.0440   8
  -4   3  -2 231.707 15.2615   4
   4   3   2 233.520 14.6420   3
  -4   3  -2 224.332 14.4958   9
   4   3   2 248.403 15.4675   7
  -4   3  -2 220.454 15.1503   2
   5  -3   2 224.801 15.0362   4
   5  -3   2 211.819 18.9874   5
  -5  -3  -2 245.093 15.2822   1
   5  -3   2 245.847 16.5099   7
   5   3   2 241.034 15.7912   3
   5   3   2 260.151 16.2499   8
  -5   3  -2 248.945 16.2554   4
   5   3   2 267.550 16.7920   7
  -5   3  -2 233.498 16.3379   2
   6  -3   2 24.3867 4.21269   7
  -6  -3  -2 23.9997 2.71905   1
   6   3   2 25.1864 3.23899   7
   6   3   2 20.6686 2.10374   3
  -6   3  -2 19.6589 2.54340   2
   6   3   2 20.2235 2.50828   8
  -7  -3  -2 15.9397 2.59429   1
   7  -3   2 14.6086 5.13994   5
   7  -3   2 21.7076 6.16534   7
  -7   3  -2 14.0357 2.52215   2
   7   3   2 17.9942 3.09209   7
   7   3   2 17.2732 3.44726   8
  -7  -4   2 6.95971 1.76466   1
   7  -4  -2 7.00660 3.95839   5
   7  -4  -2 2.51965 3.20828   7
  -7   4   2 2.99036 1.56897   2
  -7   4   2 6.76131 1.65110   1
  -7   4   2 6.28199 1.59559   4
   7   4  -2 8.12205 1.84390   7
   7   4  -2 6.52700 1.54780   8
  -6  -4   2 48.8042 4.23806   1
   6  -4  -2 46.5100 5.29679   7
   6  -4  -2 38.3729 7.10561   5
  -6   4   2 48.9648 4.07967   1
  -6   4   2 39.8918 4.19300   2
   6   4  -2 52.4366 4.33195   7
   6   4  -2 53.1331 4.12654   8
  -6   4   2 47.2766 4.46059   4
  -5  -4   2 39.0710 3.52381   3
   5  -4  -2 34.7663 6.38787   5
  -5  -4   2 41.6134 2.88036   4
   5  -4  -2 44.9466 4.81384   7
  -5  -4   2 45.0557 4.09491   7
  -5  -4   2 43.3425 3.79466   1
   5   4  -2 46.7612 3.75552   7
   5   4  -2 43.0970 3.54340   8
  -5   4   2 43.4921 3.86818   2
   5   4  -2 45.2014 4.26394   9
  -5   4   2 42.4449 3.57808   1
  -5   4   2 37.2155 3.86044   4
  -4  -4   2 330.238 21.3799   3
  -4  -4   2 337.674 21.5790   1
  -4  -4   2 373.385 21.8333   7
   4  -4  -2 286.656 25.3826   5
   4  -4  -2 342.873 21.7995   1
   4  -4  -2 351.049 22.7670   7
   4   4  -2 356.898 22.8783   8
  -4   4   2 345.336 23.4718   4
   4   4  -2 425.390 24.2264   3
  -4   4   2 340.336 23.2191   2
   4   4  -2 398.819 23.0212   7
   4   4  -2 344.549 23.6672   9
  -4   4   2 347.248 22.9376   1
   3  -4  -2 800.955 49.6771   4
   3  -4  -2 749.398 49.7793   3
  -3  -4   2 778.131 49.3649   3
  -3  -4   2 846.113 49.5357   7
  -3  -4   2 776.548 49.5602   1
  -3  -4   2 807.917 50.5615   6
   3  -4  -2 814.615 50.5875   7
  -3  -4   2 848.570 50.1290   9
   3  -4  -2 788.555 49.3642   1
   3   4  -2 784.380 49.5049   8
  -3   4   2 766.160 50.1313   4
   3   4  -2 828.054 49.5969   3
  -3   4   2 912.839 49.7790   6
  -3   4   2 775.773 49.8625   2
   3   4  -2 777.312 50.3183   9
  -3   4   2 816.755 49.5878   1
  -3   4   2 811.062 50.7148   7
   3   4  -2 778.092 49.7882   1
   2  -4  -2 1087.12 67.3300   1
  -2  -4   2 1060.76 67.5670   1
  -2  -4   2 1107.41 67.4715   4
   2  -4  -2 989.249 67.7007   3
   2  -4  -2 1139.57 67.7954   4
   2  -4  -2 1122.93 68.4300   7
  -2  -4   2 1092.13 68.3282   6
   2  -4  -2 1161.69 67.2766   9
  -2  -4   2 1140.63 68.0516   9
  -2  -4   2 1100.28 67.2828   7
   2   4  -2 1067.08 66.6994   1
  -2   4   2 1057.70 66.7744   2
  -2   4   2 1153.24 67.5641   7
  -2   4   2 1051.62 67.0800   4
   2   4  -2 1071.24 66.6223   3
   2   4  -2 1059.57 67.2422   9
   2   4  -2 1103.15 66.4927   8
  -2   4   2 1135.45 66.7173   6
   1  -4  -2 118.839 7.64005   9
   1  -4  -2 124.572 7.44712   6
  -1  -4   2 123.608 7.44979   3
  -1  -4   2 123.876 7.56242   1
  -1  -4   2 124.240 7.55372   2
  -1  -4   2 118.681 7.31359   7
   1  -4  -2 105.488 7.64834   4
  -1  -4   2 105.984 7.56135   4
   1  -4  -2 108.109 8.05398   7
  -1  -4   2 110.493 7.81267   9
  -1  -4   2 106.876 7.20962   8
   1  -4  -2 111.291 7.43510   8
  -1  -4   2 112.532 8.04699   6
   1  -4  -2 107.089 7.19350   1
  -1   4   2 102.600 6.66547   2
  -1   4   2 103.230 6.78659   6
   1   4  -2 87.0342 6.60074   3
  -1   4   2 111.362 7.06304   4
   1   4  -2 97.4355 7.32444   6
   1   4  -2 110.142 6.48402   8
   1   4  -2 102.205 7.12235   9
   0  -4   2 581.257 35.6567   4
   0  -4   2 602.713 35.8597   6
   0  -4   2 548.615 35.2602   8
   0  -4   2 574.835 35.4647   2
   0  -4  -2 571.610 35.2939   2
   0  -4   2 606.027 35.5101   7
   0  -4  -2 595.523 35.0913   1
   0  -4   2 521.416 37.0877   5
   0  -4  -2 536.689 35.3050   8
   0  -4   2 586.830 35.5990   9
   0  -4  -2 609.150 35.7779   9
   0  -4   2 548.213 35.4310   3
   0  -4  -2 580.531 35.5287   4
   0   4   2 546.238 33.7938   2
   0   4  -2 522.959 34.2056   9
   0   4  -2 543.960 34.5065   6
   0   4   2 551.082 34.1537   4
   0   4  -2 577.405 33.9323   2
   0   4   2 560.060 33.9173   8
  -1  -4  -2 803.944 44.9135   9
  -1  -4  -2 730.141 44.2348   4
   1  -4   2 637.412 46.7117   5
   1  -4   2 756.920 44.1494   8
  -1  -4  -2 708.711 44.0657   2
   1  -4   2 726.288 44.6799   7
   1  -4   2 684.477 44.3098   2
   1  -4   2 771.382 44.7008   4
  -1  -4  -2 739.312 44.1754   8
  -1  -4  -2 647.380 44.7089   5
  -1  -4  -2 701.403 44.7411   6
  -1  -4  -2 733.464 44.0772   1
   1   4   2 720.510 43.3081   1
  -1   4  -2 672.303 43.5213   2
   1   4   2 702.478 43.4576   8
  -1   4  -2 681.772 43.6222   9
   1   4   2 685.918 43.5430   4
  -1   4  -2 677.687 43.8653   7
  -1   4  -2 807.499 43.9600   4
  -1   4  -2 717.098 43.9719   6
  -2  -4  -2 99.9919 7.40870   8
  -2  -4  -2 133.234 7.91364   5
  -2  -4  -2 106.485 7.66414   7
   2  -4   2 115.923 7.50949   1
  -2  -4  -2 127.606 7.33378   2
   2  -4   2 115.865 7.94927   4
   2  -4   2 96.3786 10.0270   5
   2  -4   2 110.877 8.15339   7
   2  -4   2 113.655 7.62788   2
  -2  -4  -2 118.103 8.18853   9
  -2  -4  -2 112.419 7.45196   1
  -2   4  -2 105.193 8.01343   7
  -2   4  -2 107.899 7.35565   9
   2   4   2 106.329 7.35670   1
  -2   4  -2 108.695 7.54908   2
  -2   4  -2 124.665 7.91479   4
  -2   4  -2 123.487 7.91198   6
   2   4   2 117.585 7.26084   4
   2   4   2 116.996 7.42054   8
   3  -4   2 454.085 35.2131   5
   3  -4   2 545.053 32.5823   4
  -3  -4  -2 542.197 31.6282   1
   3  -4   2 515.738 31.6226   1
  -3  -4  -2 453.168 31.7959   7
   3  -4   2 548.796 32.6508   7
  -3  -4  -2 580.259 32.5626   9
  -3  -4  -2 439.933 31.6182   5
   3   4   2 529.482 33.2455   1
  -3   4  -2 461.280 33.9714   7
  -3   4  -2 555.926 33.6364   4
  -3   4  -2 608.958 33.7704   6
   3   4   2 571.112 33.2245   8
   3   4   2 548.074 32.7271   3
  -3   4  -2 514.213 33.3709   2
  -3   4  -2 492.706 32.8470   9
   4  -4   2 836.880 48.5908   7
   4  -4   2 712.759 51.7007   5
  -4  -4  -2 805.194 47.3093   1
  -4  -4  -2 660.744 47.5471   7
   4  -4   2 795.745 47.5529   4
   4   4   2 856.244 50.6209   8
  -4   4  -2 789.163 50.8196   2
  -4   4  -2 809.802 50.9376   4
   5  -4   2 69.4244 9.30963   5
  -5  -4  -2 81.8395 5.94567   1
   5  -4   2 83.3869 7.79091   7
  -5   4  -2 82.5764 6.41028   4
   5   4   2 91.6824 6.30659   8
  -5   4  -2 79.5914 6.43872   2
   5   4   2 87.9514 6.03715   3
   6  -4   2 58.0837 6.06527   7
  -6  -4  -2 57.3193 4.69783   1
   6  -4   2 48.5174 7.88912   5
  -6   4  -2 58.4986 5.11375   2
   6   4   2 61.6910 4.88805   8
   7  -4   2 21.3876 4.15434   7
   7  -4   2 16.0626 5.47436   5
   7   4   2 24.9259 2.88034   8
  -7   4  -2 24.6389 4.51543   2
  -6  -5   2 8.54815 1.86193   1
   6  -5  -2 5.46625 3.22187   5
   6  -5  -2 7.35363 2.63812   7
  -6   5   2 7.72240 1.80331   4
  -6   5   2 8.96546 1.85006   6
  -6   5   2 6.27905 1.68575   2
   6   5  -2 5.53030 1.24792   8
  -5  -5   2 106.367 8.09837   3
  -5  -5   2 116.993 8.43687   1
  -5  -5   2 115.638 7.79398   4
  -5  -5   2 132.105 8.96505   7
   5  -5  -2 113.979 9.66159   7
  -5   5   2 111.486 8.82073   4
  -5   5   2 136.568 8.66208   6
  -5   5   2 108.179 8.57205   2
   5   5  -2 122.189 8.19478   8
   5   5  -2 117.285 9.13820   9
  -4  -5   2 4.47983 1.09365   3
  -4  -5   2 3.98955 1.22707   1
  -4  -5   2 3.77377 0.78860   4
   4  -5  -2 2.11885 2.02357   5
   4  -5  -2 3.28140 1.59469   7
   4   5  -2 6.16850 1.72869   9
  -4   5   2 3.63971 1.40565   4
   4   5  -2 6.27852 1.25059   8
  -4   5   2 5.55871 1.36953   6
   4   5  -2 5.43394 1.08691   3
  -4   5   2 3.95515 1.27397   2
  -3  -5   2 595.363 35.2763   7
  -3  -5   2 560.837 35.1166   1
  -3  -5   2 563.544 34.8388   4
   3  -5  -2 539.072 34.8285   1
  -3  -5   2 570.850 34.8562   3
   3  -5  -2 537.604 36.1350   7
  -3   5   2 540.040 34.3682   4
  -3   5   2 532.764 33.9610   2
   3   5  -2 541.332 33.6596   3
   3   5  -2 560.798 33.5895   8
   3   5  -2 522.835 34.5062   9
  -3   5   2 558.020 33.8713   6
  -2  -5   2 701.629 39.2121   2
  -2  -5   2 595.355 38.5617   7
  -2  -5   2 616.257 39.7937   6
   2  -5  -2 636.820 39.2558   4
   2  -5  -2 615.624 38.6514   1
  -2  -5   2 640.140 39.5219   9
   2  -5  -2 627.569 39.8994   7
   2  -5  -2 617.185 38.8451   8
   2  -5  -2 632.444 38.6863   9
  -2  -5   2 636.123 38.9831   1
   2  -5  -2 590.343 39.3494   3
   2   5  -2 607.578 36.4496   8
  -2   5   2 598.624 37.2107   4
   2   5  -2 652.975 37.2517   1
   2   5  -2 536.215 36.5879   3
  -2   5   2 600.813 36.8138   6
  -2   5   2 560.205 36.8583   2
   2   5  -2 596.277 37.3720   9
  -1  -5   2 553.274 32.7590   1
   1  -5  -2 543.225 32.8913   9
  -1  -5   2 557.469 32.6242   7
   1  -5  -2 527.947 33.4896   7
   1  -5  -2 490.197 32.6287   2
  -1  -5   2 510.260 32.3987   8
   1  -5  -2 492.013 32.9463   4
  -1  -5   2 578.102 32.6576   3
   1  -5  -2 528.197 32.6433   8
   1  -5  -2 570.588 32.7445   6
  -1  -5   2 526.420 33.1541   9
  -1  -5   2 511.277 33.3744   6
  -1  -5   2 519.674 32.8950   4
  -1  -5   2 454.569 33.6292   5
   1  -5  -2 520.096 32.3615   1
  -1  -5   2 555.047 32.7520   2
  -1   5   2 495.276 30.4034   4
  -1   5   2 483.817 30.2015   6
   1   5  -2 471.501 30.8064   6
   1   5  -2 505.265 29.7533   8
  -1   5   2 459.583 29.9052   2
   1   5  -2 482.959 30.5075   9
   0  -5  -2 744.297 47.0755   8
   0  -5   2 794.796 47.4037   7
   0  -5  -2 845.645 48.0239   9
   0  -5   2 779.629 47.4767   9
   0  -5  -2 800.411 46.8858   1
   0  -5   2 794.678 47.7476   6
   0  -5   2 767.768 47.2613   2
   0  -5   2 768.113 46.9474   8
   0  -5   2 687.865 49.3335   5
   0  -5  -2 735.391 47.0750   2
   0  -5  -2 773.132 47.5270   6
   0  -5  -2 757.892 47.3909   4
   0  -5   2 722.007 47.2432   3
   0  -5   2 762.672 47.5436   4
   0   5  -2 709.834 45.6706   9
   0   5  -2 775.670 45.3055   2
   0   5  -2 708.506 45.9990   6
   0   5   2 730.266 45.5865   4
   0   5   2 744.357 45.1659   2
   0   5   2 744.815 45.2988   8
   1  -5   2 740.970 46.7227   2
   1  -5   2 774.065 47.1461   7
   1  -5   2 868.910 47.1426   6
  -1  -5  -2 804.146 47.3464   9
  -1  -5  -2 706.197 46.4811   8
  -1  -5  -2 707.358 46.2429   3
  -1  -5  -2 749.371 46.4379   2
   1  -5   2 674.361 49.5583   5
  -1  -5  -2 747.482 46.6513   4
  -1  -5  -2 733.834 47.2023   6
  -1  -5  -2 774.346 46.4157   1
   1  -5   2 772.298 47.1235   4
   1  -5   2 776.573 46.5057   8
   1  -5   2 769.580 46.6587   9
  -1   5  -2 673.969 44.8871   6
  -1   5  -2 697.005 44.5449   9
   1   5   2 718.466 44.4713   4
   1   5   2 723.268 44.3216   8
  -1   5  -2 705.309 44.4196   2
  -1   5  -2 791.841 44.9343   4
  -1   5  -2 734.163 44.7978   7
  -2  -5  -2 10.7952 2.62550   6
   2  -5   2 10.1323 1.19596   1
  -2  -5  -2 12.0031 1.53935   5
  -2  -5  -2 10.1388 0.72948   3
   2  -5   2 11.8656 1.83301   7
  -2  -5  -2 13.7259 2.26418   9
  -2  -5  -2 9.25680 1.03507   2
  -2  -5  -2 9.22242 1.00393   4
  -2  -5  -2 11.0400 1.19332   1
   2  -5   2 8.90697 1.26558   2
  -2  -5  -2 9.99426 1.59330   7
  -2  -5  -2 8.61943 1.22105   8
   2  -5   2 6.38254 2.84698   5
   2  -5   2 13.0133 2.02660   4
   2   5   2 9.33875 1.18802   8
   2   5   2 10.3833 1.10960   4
  -2   5  -2 11.2585 2.19412   6
  -2   5  -2 9.04610 1.16668   9
   2   5   2 11.1886 1.16164   1
  -2   5  -2 12.7851 1.69945   4
  -2   5  -2 10.6661 1.38640   2
  -2   5  -2 11.0781 1.64937   7
  -3  -5  -2 88.2923 5.75394   2
   3  -5   2 86.6117 6.98886   7
  -3  -5  -2 92.3105 6.06890   1
   3  -5   2 73.9163 9.25282   5
   3   5   2 92.2142 6.38247   1
  -3   5  -2 88.9250 6.33075   2
  -3   5  -2 92.8078 6.61953   4
   3   5   2 89.2379 6.07209   8
  -3   5  -2 86.0600 6.56451   6
  -3   5  -2 83.1060 5.74388   9
   4  -5   2 282.881 24.3383   5
  -4  -5  -2 318.036 19.7590   1
   4  -5   2 322.789 21.0580   7
   4   5   2 344.582 20.0463   8
  -4   5  -2 291.148 20.1792   2
  -4   5  -2 339.849 20.6203   6
   4   5   2 289.115 19.3165   3
  -4   5  -2 308.893 20.4208   4
  -5  -5  -2 95.1026 6.86955   1
   5  -5   2 77.5042 10.7435   5
   5  -5   2 108.474 8.48943   7
   5   5   2 99.1984 6.69348   3
   5   5   2 105.731 7.40581   8
  -5   5  -2 116.667 8.15291   6
  -5   5  -2 97.3822 7.65606   4
  -5   5  -2 103.810 7.71460   2
   6  -5   2 58.9515 6.33041   7
   6  -5   2 45.2239 7.95137   5
  -6  -5  -2 62.4529 4.84868   1
   6   5   2 59.7383 4.90062   8
  -6   5  -2 64.5204 5.59328   6
  -6   5  -2 56.0498 5.16239   2
   6  -6  -2 7.96799 2.72950   7
  -6  -6   2 8.03357 1.82151   1
   6  -6  -2 9.82023 4.47544   5
  -6   6   2 10.6563 2.15418   6
   6   6  -2 10.7699 1.78466   8
  -6   6   2 10.7421 2.17916   2
  -6   6   2 8.48595 2.01003   4
  -5  -6   2 4.11370 1.26254   1
  -5  -6   2 4.83965 1.27066   3
   5  -6  -2 5.66266 3.35952   5
  -5  -6   2 5.00005 1.47640   7
   5  -6  -2 3.24754 1.73773   7
   5   6  -2 4.78234 1.12586   8
  -5   6   2 5.86704 1.83422   4
   5   6  -2 5.66113 1.73791   9
  -5   6   2 7.03747 1.67306   6
  -5   6   2 6.01100 1.57380   2
  -4  -6   2 313.920 22.8074   4
  -4  -6   2 368.552 22.6567   1
  -4  -6   2 388.951 22.7307   7
  -4  -6   2 335.347 22.2064   3
   4  -6  -2 345.361 23.9603   7
   4   6  -2 343.112 22.6757   9
  -4   6   2 355.508 21.9123   6
   4   6  -2 323.569 21.4761   3
   4   6  -2 344.815 21.4768   8
  -4   6   2 336.020 21.9722   2
  -4   6   2 343.108 22.4460   4
  -3  -6   2 393.673 25.3175   1
  -3  -6   2 415.009 25.0194   3
   3  -6  -2 394.130 26.5241   7
  -3  -6   2 403.993 25.0858   7
   3  -6  -2 393.791 25.3225   1
  -3  -6   2 391.130 25.0952   4
  -3   6   2 384.604 24.2626   4
   3   6  -2 392.518 23.3062   8
   3   6  -2 331.611 23.3251   3
  -3   6   2 379.509 23.7271   6
   3   6  -2 377.992 24.4397   9
  -3   6   2 376.022 23.7373   2
  -2  -6   2 35.2300 3.06883   1
   2  -6  -2 36.4223 2.83873   9
  -2  -6   2 36.3717 3.07937   4
  -2  -6   2 35.4718 2.97192   2
  -2  -6   2 30.6199 2.62798   7
  -2  -6   2 43.5388 2.94907   3
  -2  -6   2 39.0035 3.12157   5
   2  -6  -2 37.7252 3.92760   7
   2  -6  -2 29.6916 3.15040   3
   2  -6  -2 40.7813 3.43493   1
   2   6  -2 32.5316 3.31212   9
   2   6  -2 26.4221 2.48006   3
  -2   6   2 33.8085 2.80793   2
   2   6  -2 32.3069 2.46345   8
  -2   6   2 34.5948 2.97311   6
  -2   6   2 34.0612 3.23556   4
   1  -6  -2 82.8297 5.72338   8
   1  -6  -2 83.5018 6.13634   4
  -1  -6   2 88.5192 5.92155   1
   1  -6  -2 73.0719 5.68916   2
  -1  -6   2 79.9711 6.22323   9
   1  -6  -2 89.7222 5.90982   6
  -1  -6   2 87.0796 6.09166   4
  -1  -6   2 75.3900 6.40202   6
   1  -6  -2 83.7040 5.41942   1
  -1  -6   2 75.7609 7.01987   5
   1  -6  -2 82.1619 6.59017   7
  -1  -6   2 81.2514 5.48037   8
  -1  -6   2 87.4884 5.79358   7
  -1  -6   2 89.3459 5.74453   3
  -1  -6   2 88.0865 5.87296   2
  -1   6   2 73.3416 5.63680   6
   1   6  -2 66.6022 6.09469   6
  -1   6   2 80.4614 5.82315   4
  -1   6   2 76.9337 5.28870   2
   1   6  -2 80.5446 5.94918   9
   1   6  -2 79.6604 5.11446   8
   0  -6  -2 327.596 20.8033   2
   0  -6   2 328.184 20.6117   8
   0  -6  -2 340.026 20.5592   1
   0  -6  -2 307.887 20.7235   8
   0  -6   2 339.892 21.3825   4
   0  -6   2 302.826 23.4051   5
   0  -6  -2 327.934 21.2889   6
   0  -6  -2 375.969 21.8300   7
   0  -6   2 327.372 20.9764   2
   0  -6   2 315.182 20.9552   3
   0  -6  -2 328.446 21.1527   4
   0  -6   2 339.501 21.1810   7
   0  -6   2 350.387 21.5794   6
   0  -6   2 338.737 21.2410   9
   0  -6  -2 335.563 21.4220   9
   0   6  -2 300.560 20.3533   6
   0   6  -2 297.626 19.9400   9
   0   6   2 301.430 20.2371   4
   0   6  -2 326.675 19.5010   2
   0   6   2 313.505 19.3558   2
   0   6   2 316.444 19.5186   8
  -1  -6  -2 61.0326 4.29637   8
   1  -6   2 54.5868 6.88796   5
  -1  -6  -2 59.9454 4.16043   1
   1  -6   2 57.5445 4.48739   2
   1  -6   2 63.6175 4.25538   8
   1  -6   2 59.9378 4.89656   7
   1  -6   2 71.4140 4.96330   6
   1  -6   2 60.5126 4.89536   4
  -1  -6  -2 59.3034 4.46209   4
  -1  -6  -2 64.0532 5.07890   9
   1  -6   2 55.9346 4.63438   3
  -1  -6  -2 60.8918 4.04328   3
  -1  -6  -2 62.6857 5.06561   6
  -1  -6  -2 56.8734 4.21876   2
   1  -6   2 64.3452 4.48828   9
  -1   6  -2 63.0564 4.75925   4
  -1   6  -2 56.1379 4.93364   6
  -1   6  -2 61.1360 4.67183   7
  -1   6  -2 59.2324 4.33043   2
  -1   6  -2 55.9601 4.49484   9
   1   6   2 61.1285 4.44035   4
   1   6   2 59.2003 4.24366   8
  -2  -6  -2 52.7471 4.06638   7
  -2  -6  -2 49.5420 3.65084   2
   2  -6   2 46.3093 6.78093   5
  -2  -6  -2 46.9319 4.55999   6
   2  -6   2 53.8372 3.80753   8
  -2  -6  -2 50.5244 3.72120   4
  -2  -6  -2 55.1656 3.79849   1
  -2  -6  -2 49.8029 3.36912   3
   2  -6   2 55.2012 4.73051   7
   2  -6   2 55.2525 3.86492   1
  -2   6  -2 51.7260 4.52712   7
  -2   6  -2 49.8744 4.02786   2
   2   6   2 53.1649 3.90977   8
  -2   6  -2 50.2852 3.94400   9
   2   6   2 55.5740 3.76980   1
  -2   6  -2 52.7654 4.53714   6
  -2   6  -2 58.3739 4.50960   4
   2   6   2 52.8988 3.85210   4
  -3  -6  -2 954.304 66.8036   7
  -3  -6  -2 1116.32 66.3695   2
   3  -6   2 1172.44 68.0067   7
   3  -6   2 997.541 71.7549   5
  -3  -6  -2 1168.65 66.6653   1
   3   6   2 1101.26 68.4078   1
  -3   6  -2 1116.43 69.1285   6
   3   6   2 1132.36 68.4517   8
  -3   6  -2 1077.53 68.1605   9
  -3   6  -2 1087.31 68.6922   2
  -3   6  -2 1165.46 69.1441   4
   4  -6   2 34.1636 4.08066   7
  -4  -6  -2 35.6492 2.98774   1
  -4  -6  -2 29.3159 3.00071   2
   4  -6   2 26.8759 5.84791   5
   4   6   2 29.9133 2.76522   8
  -4   6  -2 28.6539 3.05717   2
  -4   6  -2 32.9912 3.46823   6
  -4   6  -2 30.1925 3.24044   4
  -5  -6  -2 38.4730 4.13736   1
   5  -6   2 42.1127 4.78773   7
   5  -6   2 29.9218 6.50664   5
  -5   6  -2 32.1145 3.39727   2
   5   6   2 33.9667 3.07721   8
  -5   6  -2 28.5901 3.88791   6
  -6  -6  -2 6.38952 1.59619   1
   6  -6   2 5.71764 2.70845   7
   6  -6   2 6.66523 4.17381   5
   6   6   2 11.4029 2.07129   8
  -6   6  -2 5.58523 1.90764   6
  -6   6  -2 4.96901 1.71030   2
   6  -7  -2 -1.2555 1.71960   7
  -6  -7   2 0.14013 0.90672   1
   6   7  -2 0.18381 0.90203   8
  -6   7   2 1.58729 1.37752   2
  -6   7   2 -0.3697 1.11560   6
  -6   7   2 0.36831 1.22147   4
   5  -7  -2 35.0479 4.67964   7
  -5  -7   2 33.2247 3.37469   1
   5  -7  -2 33.5616 7.21298   5
  -5  -7   2 31.0357 2.98760   3
   5   7  -2 32.8816 4.03629   9
   5   7  -2 34.9771 2.96688   8
  -5   7   2 33.7972 3.42387   6
  -5   7   2 32.1975 3.47562   2
  -5   7   2 32.1831 3.74461   4
  -4  -7   2 42.2590 3.42110   7
   4  -7  -2 35.9484 7.04032   5
  -4  -7   2 37.0013 3.24312   4
  -4  -7   2 41.3454 3.70709   1
   4  -7  -2 39.2352 4.82420   7
  -4  -7   2 44.0347 3.39946   3
  -4   7   2 46.0482 4.26410   4
   4   7  -2 40.9087 3.19901   8
  -4   7   2 38.8810 3.64359   2
   4   7  -2 34.0508 3.14424   3
   4   7  -2 40.0320 4.28010   9
  -4   7   2 41.4921 3.71065   6
   3  -7  -2 160.060 17.2940   5
  -3  -7   2 204.179 12.6517   3
   3  -7  -2 198.958 14.3613   7
  -3  -7   2 205.721 12.6168   7
   3  -7  -2 200.938 12.6831   1
  -3  -7   2 200.886 13.0412   1
  -3  -7   2 186.637 12.8157   4
  -3   7   2 183.960 12.2736   2
  -3   7   2 198.322 12.9790   4
   3   7  -2 188.281 13.0948   9
   3   7  -2 194.605 11.8617   8
  -3   7   2 154.112 12.8493   6
   2  -7  -2 56.3246 4.11613   1
   2  -7  -2 60.8046 5.55037   7
  -2  -7   2 57.4027 4.67527   5
  -2  -7   2 54.0178 4.53020   4
  -2  -7   2 57.4726 4.53070   1
  -2  -7   2 59.8938 4.57073   3
  -2  -7   2 62.3650 4.31842   7
   2  -7  -2 57.6589 4.31670   9
   2   7  -2 53.1962 3.76156   8
  -2   7   2 53.0554 4.58298   4
  -2   7   2 50.8407 4.30798   6
  -2   7   2 49.2157 4.01876   2
   2   7  -2 52.1781 4.71617   9
  -1  -7   2 272.428 18.2903   4
  -1  -7   2 294.822 18.0274   1
  -1  -7   2 269.561 17.5942   8
   1  -7  -2 280.041 18.2394   9
  -1  -7   2 248.326 19.5953   5
  -1  -7   2 306.178 17.9005   3
  -1  -7   2 302.965 18.0851   7
   1  -7  -2 286.636 19.0230   7
   1  -7  -2 291.183 18.1336   6
   1  -7  -2 274.921 17.5110   1
   1  -7  -2 266.465 17.9103   2
  -1   7   2 253.190 16.6873   6
  -1   7   2 266.258 16.8053   4
   1   7  -2 257.570 16.9139   9
   1   7  -2 227.829 17.1757   6
  -1   7   2 260.711 16.1398   2
   0  -7  -2 514.919 32.3772   9
   0  -7  -2 465.974 32.0000   4
   0  -7  -2 446.720 31.8850   2
   0  -7   2 497.291 32.1211   9
   0  -7   2 498.651 31.4358   8
   0  -7  -2 527.826 32.3054   6
   0  -7   2 548.420 31.7755   1
   0  -7  -2 517.952 31.3891   1
   0  -7  -2 544.136 32.7351   7
   0  -7   2 502.497 31.8499   3
   0  -7   2 529.234 32.1581   7
   0   7  -2 502.175 29.6804   2
   0   7  -2 463.563 30.2105   9
   0   7  -2 447.063 30.6440   6
   0   7   2 460.344 30.0554   4
   0   7   2 479.946 29.7048   8
   0   7   2 496.075 29.5540   2
  -1  -7  -2 159.752 10.3877   3
   1  -7   2 161.801 11.1201   3
  -1  -7  -2 160.606 10.6340   2
   1  -7   2 174.812 10.9491   9
   1  -7   2 173.557 11.5552   7
  -1  -7  -2 157.473 11.5172   6
   1  -7   2 153.998 14.3570   5
   1  -7   2 164.129 10.5871   8
  -1  -7  -2 168.630 10.5341   1
  -1   7  -2 158.879 10.0512   2
   1   7   2 153.452 9.98424   8
  -1   7  -2 144.289 10.8155   6
  -1   7  -2 142.925 10.7031   9
   1   7   2 155.461 10.2176   4
  -2  -7  -2 110.030 7.39642   4
   2  -7   2 110.437 8.40475   7
   2  -7   2 93.2842 11.0797   5
  -2  -7  -2 104.322 7.31171   2
  -2  -7  -2 107.560 7.63360   7
  -2  -7  -2 109.982 7.32114   1
  -2  -7  -2 119.270 6.86088   3
  -2   7  -2 99.8786 7.85138   6
   2   7   2 101.301 7.08392   8
  -2   7  -2 109.002 7.95232   7
  -2   7  -2 100.072 7.17142   9
  -2   7  -2 108.042 7.74464   4
  -2   7  -2 105.103 7.28500   2
   3  -7   2 119.882 13.3602   5
   3  -7   2 141.194 10.1309   7
  -3  -7  -2 122.130 8.46896   2
  -3  -7  -2 132.632 8.73265   1
  -3   7  -2 132.394 9.15594   4
   3   7   2 124.301 8.27372   1
   3   7   2 113.252 8.32792   8
  -3   7  -2 127.564 8.70960   2
  -3   7  -2 126.830 9.21700   6
  -3   7  -2 121.573 8.11487   9
   4  -7   2 120.369 14.0091   5
  -4  -7  -2 141.468 9.17760   1
  -4   7  -2 127.424 9.35747   2
  -4   7  -2 129.176 9.76795   6
   4   7   2 140.632 9.25023   8
   5  -7   2 33.9693 4.51199   7
  -5  -7  -2 35.6573 3.32813   1
   5  -7   2 31.0545 6.93094   5
  -5   7  -2 31.7369 3.62401   4
  -5   7  -2 36.4790 3.68986   2
  -5   7  -2 32.3361 3.77441   6
   5   7   2 35.3884 3.20287   8
   6  -7   2 -0.5657 1.58304   7
  -6  -7  -2 0.62664 0.89015   1
   6  -7   2 -1.4211 2.15483   5
  -6   7  -2 -1.0518 1.37099   6
  -6   7  -2 -0.9506 1.26166   2
   6   7   2 0.10145 1.00330   8
   5  -8  -2 19.5728 4.24815   7
   5  -8  -2 23.6949 6.48300   5
  -5  -8   2 24.0451 2.99921   1
  -5  -8   2 28.0089 2.59440   3
  -5   8   2 26.1552 3.19313   2
  -5   8   2 25.4940 3.42158   4
   5   8  -2 26.8815 2.51583   8
  -5   8   2 25.8015 3.12606   6
   4  -8  -2 100.884 9.31138   7
  -4  -8   2 110.744 7.96744   1
   4  -8  -2 93.3203 12.6840   5
  -4  -8   2 105.976 7.43025   3
  -4  -8   2 116.654 7.49458   7
  -4   8   2 102.717 7.55624   2
   4   8  -2 93.8901 8.25443   9
  -4   8   2 102.640 8.19851   4
   4   8  -2 101.041 6.99271   8
  -4   8   2 102.607 7.65669   6
   3  -8  -2 119.523 10.6532   7
  -3  -8   2 121.197 8.13845   7
   3  -8  -2 116.836 8.28296   1
   3  -8  -2 104.238 14.5402   5
  -3  -8   2 130.764 8.28973   3
  -3  -8   2 108.827 8.46621   4
  -3  -8   2 124.925 8.70082   1
  -3  -8   2 137.455 8.32780   7
  -3   8   2 116.556 8.84136   4
  -3   8   2 108.415 8.13657   2
   3   8  -2 120.623 7.79219   8
   3   8  -2 115.445 9.02582   9
  -3   8   2 114.659 8.44599   6
   2  -8  -2 209.623 14.0522   9
  -2  -8   2 209.877 14.5859   5
  -2  -8   2 233.263 14.3533   1
   2  -8  -2 217.869 15.5541   7
  -2  -8   2 240.111 14.1398   7
  -2  -8   2 188.195 13.6502   7
   2  -8  -2 177.906 18.5862   5
   2  -8  -2 212.552 13.7823   1
  -2  -8   2 252.880 14.0338   3
  -2   8   2 207.753 13.8764   4
   2   8  -2 201.198 14.0133   9
  -2   8   2 195.303 13.0927   2
  -2   8   2 195.621 13.5485   6
   2   8  -2 198.526 12.8101   8
  -1  -8   2 564.020 35.7865   8
  -1  -8   2 530.815 38.2936   5
  -1  -8   2 618.257 36.0869   3
   1  -8  -2 580.830 37.3951   7
   1  -8  -2 590.511 36.5519   9
   1  -8  -2 485.444 40.4933   5
  -1  -8   2 612.718 36.3680   7
   1  -8  -2 541.979 35.7624   1
   1  -8  -2 612.440 35.7314   1
  -1  -8   2 589.344 36.2204   1
   1  -8  -2 633.118 36.4881   6
   1   8  -2 493.727 34.0410   6
  -1   8   2 539.306 33.4555   4
   1   8  -2 527.941 33.5988   9
  -1   8   2 540.760 32.7151   2
  -1   8   2 515.630 33.4190   6
   1   8  -2 526.689 32.5527   8
   0  -8   2 195.095 12.3323   1
   0  -8  -2 204.114 13.4371   7
   0  -8  -2 169.277 12.1390   3
   0  -8   2 193.074 12.7933   7
   0  -8  -2 197.431 12.9728   6
   0  -8  -2 201.166 11.9796   1
   0  -8   2 167.577 15.3474   5
   0  -8  -2 169.439 12.2881   2
   0  -8   2 181.957 11.9920   8
   0  -8   2 195.544 12.4889   3
   0   8  -2 170.029 12.5878   6
   0   8   2 170.548 11.8812   4
   0   8   2 172.197 11.4850   8
   0   8  -2 182.221 11.4601   2
   0   8  -2 158.823 11.9451   9
   0   8   2 185.614 11.3228   2
   1  -8   2 155.859 14.9882   5
  -1  -8  -2 171.881 10.7464   1
  -1  -8  -2 164.301 10.6021   3
  -1  -8  -2 187.714 12.9811   4
   1  -8   2 166.659 11.4090   3
  -1  -8  -2 159.784 10.8856   2
   1  -8   2 164.026 11.1548   9
   1  -8   2 186.329 11.9528   7
  -1  -8  -2 146.713 13.5807   5
   1   8   2 156.799 10.2339   8
  -1   8  -2 155.472 11.2733   6
  -1   8  -2 144.404 10.5293   9
  -1   8  -2 159.901 10.2725   2
   1   8   2 148.826 10.4327   4
   2  -8   2 148.528 10.6960   7
  -2  -8  -2 133.874 9.50531   4
  -2  -8  -2 120.988 10.9382   5
  -2  -8  -2 162.580 8.93939   3
  -2  -8  -2 158.200 10.2104   5
  -2  -8  -2 144.462 9.40415   1
   2  -8   2 131.029 14.0602   5
   2  -8   2 132.974 10.0992   3
  -2  -8  -2 132.887 9.36449   2
  -2   8  -2 141.858 9.50221   2
   2   8   2 137.840 9.33599   8
  -2   8  -2 151.870 10.1055   4
  -2   8  -2 128.935 10.1880   6
  -2   8  -2 134.294 9.66432   9
   3  -8   2 341.111 29.5892   5
  -3  -8  -2 358.625 22.8195   4
   3  -8   2 380.172 24.7475   7
  -3  -8  -2 377.006 23.1704   1
   3   8   2 333.834 21.6997   8
  -3   8  -2 335.510 22.6251   6
  -3   8  -2 354.290 22.5832   4
  -4  -8  -2 10.2867 1.81292   1
   4  -8   2 10.9814 5.03160   5
   4  -8   2 10.9956 2.79058   7
  -4   8  -2 6.67608 1.70632   2
  -4   8  -2 12.0714 2.21821   4
   4   8   2 9.18679 1.66289   8
   5  -8   2 9.83636 4.85670   5
   5  -8   2 15.5970 3.50417   7
  -5  -8  -2 16.2663 2.34337   1
   5   8   2 16.0504 2.12831   8
  -5   8  -2 17.5551 2.78376   6
  -5   8  -2 11.9172 2.35069   2
  -5  -9   2 11.2311 2.25848   1
  -5  -9   2 9.22295 1.69788   3
   5  -9  -2 9.33857 3.16050   7
   5  -9  -2 6.50847 4.25638   5
  -5   9   2 6.58958 1.87398   2
   5   9  -2 5.40665 1.35874   8
  -5   9   2 9.02725 2.28735   4
  -5   9   2 9.21288 2.19257   6
   4  -9  -2 8.45409 4.34901   5
  -4  -9   2 12.0642 1.37852   7
  -4  -9   2 7.75684 1.70755   1
  -4  -9   2 11.6126 1.57296   3
   4  -9  -2 8.34035 2.55857   7
  -4   9   2 11.5872 2.42566   4
  -4   9   2 9.29063 2.23244   6
  -4   9   2 9.58863 1.86328   2
   4   9  -2 13.5028 1.64170   8
   4   9  -2 10.8418 2.82383   9
  -3  -9   2 36.3817 4.49044   1
  -3  -9   2 44.5063 3.32607   7
  -3  -9   2 49.2771 3.52215   7
   3  -9  -2 30.2439 6.89683   5
   3  -9  -2 44.0349 5.14118   7
  -3  -9   2 43.6804 3.49430   3
   3   9  -2 37.0719 3.05095   8
  -3   9   2 43.1573 3.60501   2
   3   9  -2 31.2673 4.02020   9
  -3   9   2 35.0599 3.87937   4
  -3   9   2 33.2434 3.65351   6
   2  -9  -2 74.6960 5.63356   1
  -2  -9   2 83.8209 6.70448   5
   2  -9  -2 78.4320 6.52136   9
   2  -9  -2 66.6854 12.3372   5
  -2  -9   2 73.6660 5.56676   7
   2  -9  -2 84.4360 7.47415   7
  -2  -9   2 93.5036 6.33636   1
  -2  -9   2 95.1075 6.12935   7
   2   9  -2 72.4053 6.50113   9
   2   9  -2 75.3241 5.45492   8
  -2   9   2 77.2998 5.75448   2
  -2   9   2 83.2545 6.57933   4
  -2   9   2 76.6398 6.26104   6
  -1  -9   2 76.7006 5.73244   7
   1  -9  -2 62.2927 8.94498   5
  -1  -9   2 66.9469 7.40659   5
  -1  -9   2 84.3204 5.54460   3
  -1  -9   2 78.5681 5.64286   1
   1  -9  -2 71.7280 6.63730   7
   1  -9  -2 74.5150 5.07357   1
   1  -9  -2 68.5524 4.97937   1
  -1   9   2 57.9168 5.33550   4
   1   9  -2 61.9621 5.57464   9
  -1   9   2 69.3349 4.85895   2
   1   9  -2 67.3395 6.25751   6
  -1   9   2 60.5876 5.52344   6
   0  -9   2 203.259 12.9232   7
   0  -9   2 201.193 12.3486   1
   0  -9  -2 197.128 13.4893   7
   0  -9  -2 149.261 15.6286   5
   0  -9  -2 169.681 12.0642   3
   0  -9  -2 189.675 11.8698   1
   0  -9   2 196.795 12.4550   3
   0  -9   2 168.453 15.6564   5
   0   9   2 186.253 11.8406   2
   0   9  -2 167.416 13.1763   6
   0   9  -2 197.881 12.0635   2
   0   9   2 171.814 12.4396   4
   0   9  -2 177.969 12.6352   9
  -1  -9  -2 58.0137 4.29071   1
  -1  -9  -2 61.5837 5.37948   7
  -1  -9  -2 60.8463 4.11941   3
   1  -9   2 59.3557 5.25852   7
   1  -9   2 55.5006 8.07452   5
  -1  -9  -2 48.6066 6.64421   5
   1  -9   2 54.9760 4.84848   3
   1   9   2 52.5826 4.20153   8
  -1   9  -2 59.1976 4.32755   2
  -1   9  -2 48.9583 5.10451   6
  -1   9  -2 52.1901 4.56144   9
   1   9   2 49.8037 4.38847   4
   2  -9   2 135.971 17.6635   5
   2  -9   2 147.881 10.9459   7
   2  -9   2 140.509 11.5538   3
  -2  -9  -2 139.720 9.50936   1
  -2  -9  -2 123.563 11.2422   5
  -2  -9  -2 151.453 10.7999   5
  -2  -9  -2 153.697 9.03218   3
  -2   9  -2 124.272 9.86451   6
  -2   9  -2 123.915 8.90754   9
  -2   9  -2 135.364 8.99203   2
  -3  -9  -2 0.40408 0.64064   1
   3  -9   2 1.04531 1.40593   7
  -3  -9  -2 -0.7209 0.72357   4
   3  -9   2 3.33198 3.35579   5
   3   9   2 1.22084 0.89829   8
  -3   9  -2 2.54015 1.25622   2
  -4  -9  -2 0.20925 0.74212   1
   4  -9   2 1.18002 2.78135   5
   4  -9   2 1.17690 1.58707   7
  -4   9  -2 -0.3536 0.88605   2
  -4   9  -2 1.05392 1.41738   6
   4   9   2 1.22364 0.86085   8
  -5  -9  -2 37.0030 3.45250   1
   5  -9   2 29.4868 7.59174   5
  -5   9  -2 24.8888 3.68338   6
  -5   9  -2 29.3668 3.49005   2
  -4 -10   2 13.4512 2.34416   1
   4 -10  -2 15.8324 7.59298   5
   4 -10  -2 15.9236 3.69957   7
  -4 -10   2 13.8597 1.80746   3
  -4  10   2 16.1251 2.71098   2
  -4  10   2 14.2869 3.35359   4
   4  10  -2 16.5448 1.97244   8
  -4  10   2 15.6055 2.88209   6
  -3 -10   2 40.1759 3.70011   1
  -3 -10   2 38.6320 3.21766   3
   3 -10  -2 30.6278 4.57463   7
   3 -10  -2 33.1166 7.36193   5
  -3 -10   2 38.8849 3.00912   7
  -3  10   2 32.8999 3.66110   6
   3  10  -2 36.2822 3.02734   8
   3  10  -2 33.0608 4.33294   9
  -3  10   2 32.2704 3.34595   2
  -3  10   2 33.6001 4.03380   4
  -2 -10   2 67.7830 4.89920   7
  -2 -10   2 63.7613 5.60131   5
   2 -10  -2 48.2231 8.71354   5
  -2 -10   2 69.8695 4.80803   3
   2 -10  -2 56.5416 6.19471   7
   2 -10  -2 54.8604 4.45471   1
   2  10  -2 51.6084 5.26889   9
  -2  10   2 54.5384 5.07320   6
  -2  10   2 54.3037 5.14908   4
   2  10  -2 54.6526 4.21367   8
  -2  10   2 54.9017 4.47271   2
  -1 -10   2 57.0621 4.20015   3
  -1 -10   2 48.1936 6.11825   5
  -1 -10   2 52.6766 4.28440   1
   1 -10  -2 41.1540 7.46046   5
   1 -10  -2 49.2200 5.49483   7
   1 -10  -2 51.4043 3.73423   1
   1 -10  -2 42.5150 4.14562   3
  -1  10   2 42.5096 4.21061   4
  -1  10   2 42.6703 3.53432   2
   1  10  -2 38.2304 4.24547   9
   0 -10  -2 29.2237 3.40836   1
   0 -10   2 29.6157 5.47438   5
   0 -10   2 39.1440 3.20792   1
   0 -10   2 30.2317 3.11824   3
   0 -10  -2 32.5756 3.91571   7
   0 -10  -2 25.4697 5.31874   5
   0 -10  -2 30.3504 2.86414   3
   0 -10   2 34.7119 3.52537   7
   0  10  -2 26.9692 3.90100   6
   0  10  -2 30.9980 3.40078   9
   0  10   2 30.3684 2.76315   2
  -1 -10  -2 223.588 14.5012   1
  -1 -10  -2 193.751 17.9477   5
   1 -10   2 242.689 15.9815   7
  -1 -10  -2 235.884 16.0420   7
   1 -10   2 208.509 19.7344   5
   1 -10   2 250.311 14.9528   1
   1  10   2 217.757 14.0207   4
  -1  10  -2 193.055 14.9009   6
  -1  10  -2 216.438 13.7133   2
  -1  10  -2 195.392 14.0199   9
   1  10   2 206.977 13.7157   8
   2 -10   2 0.27099 1.22672   7
  -2 -10  -2 1.63710 0.48655   3
  -2 -10  -2 0.66978 1.22129   5
  -2 -10  -2 2.15177 0.81426   1
  -2 -10  -2 3.91052 1.45227   7
  -2 -10  -2 2.83281 1.22777   5
   2 -10   2 2.25492 3.11798   5
   2 -10   2 2.08113 1.22247   3
  -2  10  -2 1.52688 1.56191   6
  -2  10  -2 2.62959 1.13350   2
   2  10   2 1.60476 0.85160   8
   3 -10   2 21.7328 3.49781   7
  -3 -10  -2 23.4126 2.37859   1
   3 -10   2 22.2250 3.23511   3
   3 -10   2 24.8392 7.62382   5
   3  10   2 22.4451 2.43626   8
  -3  10  -2 20.1106 2.64456   2
  -3  10  -2 18.5382 3.12949   6
   4 -10   2 13.7418 6.95666   5
  -4 -10  -2 7.24684 1.50730   1
   4 -10   2 8.03659 2.44399   7
  -4  10  -2 9.51463 2.61533   6
  -4  10  -2 7.17062 2.02623   2
   4  10   2 8.09935 1.76655   8
  -3 -11   2 1.96181 1.15039   1
   3 -11  -2 1.25030 1.56838   7
  -3 -11   2 2.26711 0.90789   3
   3  11  -2 1.87355 0.92466   8
  -3  11   2 1.22149 1.60101   4
  -3  11   2 1.39881 1.47672   6
  -3  11   2 2.75855 1.22866   2
   2 -11  -2 12.5291 3.06338   7
   2 -11  -2 9.10033 4.36413   5
  -2 -11   2 13.3379 2.49328   5
   2 -11  -2 14.5305 1.56717   1
  -2 -11   2 9.68021 1.99818   1
  -2 -11   2 13.6123 1.88698   7
  -2 -11   2 15.4370 1.94151   3
   2  11  -2 9.91587 2.66834   9
  -2  11   2 13.1596 2.11025   2
  -2  11   2 11.2081 2.65486   4
  -2  11   2 15.4436 3.01553   6
   2  11  -2 14.1909 1.80180   8
   1 -11  -2 43.7702 3.45846   1
  -1 -11   2 43.3264 3.98942   1
   1 -11  -2 44.0085 5.13406   7
  -1 -11   2 49.6049 4.26617   7
  -1 -11   2 41.5663 5.82595   5
   1 -11  -2 38.2758 3.96199   3
   1 -11  -2 42.5292 7.60806   5
  -1 -11   2 48.2686 3.94303   3
   1  11  -2 40.3933 4.34633   9
  -1  11   2 37.3952 3.43723   2
  -1  11   2 42.2816 4.23353   4
   0 -11  -2 3.11541 2.62670   5
   0 -11   2 4.36965 1.69033   7
   0 -11   2 5.29284 1.37410   3
   0 -11  -2 6.01218 1.04352   1
   0 -11  -2 5.64654 1.24559   3
   0 -11   2 7.27196 1.63213   1
   0 -11  -2 6.97145 2.13921   7
   0 -11   2 5.81329 3.13039   5
   0  11  -2 5.37449 1.91996   6
   0  11  -2 4.51088 1.46447   9
   0  11   2 5.01343 1.66416   4
   1 -11   2 25.1304 3.27675   7
  -1 -11  -2 21.8087 2.11941   1
   1 -11   2 19.5524 2.39184   1
  -1 -11  -2 29.2741 6.25835   7
  -1 -11  -2 19.1300 4.21408   5
   1 -11   2 17.3437 5.57703   5
  -1 -11  -2 24.4330 2.12458   3
   1 -11   2 19.7753 2.75314   3
  -1  11  -2 21.8789 2.52057   2
  -1  11  -2 17.8293 3.57464   6
  -2 -11  -2 61.8231 4.58672   1
   2 -11   2 53.9642 9.27849   5
  -2 -11  -2 64.0749 5.90592   7
   2 -11   2 57.7375 5.48751   3
   2 -11   2 56.2025 5.90933   7
  -2  11  -2 41.3127 5.23950   6
   2  11   2 56.9144 4.58785   8
  -2  11  -2 60.5144 4.73500   2
  -3 -11  -2 10.9038 1.80721   1
   3 -11   2 4.66101 2.34876   3
   3 -11   2 11.1472 3.02376   7
  -3 -11  -2 16.0471 2.42030   7
   3  11   2 10.4503 2.01619   8
  -3  11  -2 9.63325 2.65221   6
  -3  11  -2 8.01731 1.89955   2
   1 -12  -2 4.90443 3.17506   5
   1 -12  -2 8.86590 1.93954   3
  -1 -12   2 7.25074 3.10994   5
  -1 -12   2 9.86853 1.72610   3
   1 -12  -2 7.11240 2.32415   7
  -1 -12   2 5.40884 1.49260   1
  -1  12   2 10.9460 1.95451   2
  -1  12   2 7.32899 3.01218   4
   0 -12   2 87.4670 6.94264   7
   0 -12   2 75.8955 9.75965   5
   0 -12  -2 78.7373 7.51966   7
   0 -12  -2 74.7864 5.77636   1
   0 -12   2 78.9938 6.31155   1
   0 -12   2 96.4422 6.64549   3
   0 -12  -2 70.5581 9.94974   5
   0 -12  -2 81.8582 6.06044   3
   1 -12   2 0.09664 0.93097   1
  -1 -12  -2 0.89797 1.42960   7
  -1 -12  -2 0.70742 0.80560   1
   1 -12   2 0.66164 2.33757   5
  -1 -12  -2 2.00883 2.13373   5
   1 -12   2 3.38952 1.43579   3
   1 -12   2 0.15358 1.16583   7
  -1  12  -2 -0.1322 1.44285   6
   7   0  -3 59.0216 5.77603   7
  -7   0   3 60.1814 4.59202   4
  -7   0   3 59.2465 5.01009   1
   7   0  -3 52.1046 7.04298   5
   6   0  -3 21.9888 4.20622   5
  -6   0   3 26.4917 2.48182   4
  -6   0   3 21.5302 2.57593   1
   6   0  -3 26.2494 3.31326   7
   5   0  -3 75.6167 5.04736   9
   5   0  -3 55.2525 6.87416   5
  -5   0   3 68.0689 5.15744   1
  -5   0   3 69.0206 5.02516   4
   5   0  -3 68.5730 5.73081   7
   4   0  -3 17.7601 1.82025   9
   4   0  -3 18.4437 1.95513   1
  -4   0   3 16.6073 2.20280   7
  -4   0   3 15.1749 1.95322   3
   4   0  -3 18.1108 2.31345   7
  -4   0   3 13.8611 1.71805   1
   4   0  -3 17.4894 1.92517   3
  -4   0   3 15.3959 1.66328   4
   3   0  -3 1930.32 126.339   7
  -3   0   3 2143.35 126.501   7
   3   0  -3 1996.03 125.974   9
   3   0  -3 2153.01 126.069   1
   3   0  -3 2082.96 126.088   3
  -2   0   3 149.933 9.80676   7
   2   0  -3 143.390 9.50654   7
   2   0  -3 146.033 9.24235   1
   2   0  -3 144.299 9.25664   9
   2   0  -3 148.074 9.30035   3
  -2   0   3 139.100 9.20743   1
  -2   0   3 137.531 9.33505   3
   1   0  -3 388.941 23.8866   5
  -1   0   3 379.848 23.2610   3
   1   0  -3 382.660 23.3691   7
   1   0  -3 382.939 23.1438   1
  -1   0   3 371.815 23.2094   6
   1   0  -3 360.096 23.2420   6
  -1   0   3 366.183 23.1610   1
   0   0   3 92.5332 6.26187   5
   0   0  -3 84.4234 5.47204   3
   0   0  -3 75.7406 5.32008   8
   0   0   3 82.4296 5.46878   3
   0   0  -3 95.7932 6.33148   5
   0   0  -3 86.5306 5.51118   6
   1   0   3 7733.13 506.198  10
  -1   0  -3 8534.80 506.015  10
   2   0   3 0.27033 0.89180   5
   2   0   3 0.06584 0.25971   4
   2   0   3 -0.1706 0.32792   1
   2   0   3 0.36613 0.75284   7
  -2   0  -3 0.26588 0.37020   1
  -2   0  -3 2.31973 0.74652   7
  -2   0  -3 -0.0083 0.29452   2
  -2   0  -3 0.30322 0.62951   5
  -3   0  -3 28.7941 2.91719   7
  -3   0  -3 33.8147 2.54080   2
   3   0   3 34.3884 3.25841   7
  -3   0  -3 36.3895 2.64557   1
   3   0   3 29.8437 3.85472   5
   3   0   3 34.2979 2.38461   4
   3   0   3 30.9360 2.62021   1
  -4   0  -3 34.5781 2.88072   9
   4   0   3 31.6540 2.26043   4
   4   0   3 29.6708 2.65844   3
  -4   0  -3 25.5522 4.03028   5
   4   0   3 28.5587 4.16596   5
   4   0   3 36.5572 3.57411   7
  -4   0  -3 34.3965 2.76809   1
  -5   0  -3 17.6973 1.94632   2
  -5   0  -3 14.8466 1.90309   1
  -5   0  -3 14.7504 1.89382   9
   5   0   3 16.1857 2.89226   7
   5   0   3 12.1637 1.75395   3
   5   0   3 13.1869 3.22887   5
  -6   0  -3 18.3037 2.30828   1
   6   0   3 21.8612 3.28986   7
  -6   0  -3 15.7265 2.38672   9
  -6   0  -3 19.0741 2.27331   2
   6   0   3 19.0831 3.95640   5
   7   0   3 16.0256 3.82259   5
   7   0   3 17.0277 3.38075   7
  -7   0  -3 16.8429 2.33005   2
  -7   0  -3 19.6486 2.82455   1
   7  -1  -3 11.1585 3.82525   5
  -7  -1   3 9.46525 1.59869   4
   7  -1  -3 11.0111 2.86189   7
  -7  -1   3 13.1953 2.31205   1
   7   1  -3 7.88394 2.15514   7
   7   1  -3 8.04628 2.76557   5
  -7   1   3 10.0757 1.67244   4
  -7   1   3 6.64767 1.57328   1
   6  -1  -3 53.7449 7.37549   5
  -6  -1   3 64.0994 4.92526   4
  -6  -1   3 63.9056 5.13475   1
   6  -1  -3 68.4783 6.35662   7
  -6   1   3 69.5521 5.15664   4
   6   1  -3 53.3129 6.55891   5
   6   1  -3 64.8978 6.29884   5
   6   1  -3 70.0279 5.80994   7
  -6   1   3 71.3369 5.25177   1
   5  -1  -3 0.41744 1.57049   5
  -5  -1   3 2.76641 0.80527   4
  -5  -1   3 0.41918 0.75406   1
  -5  -1   3 2.48070 0.89070   9
   5  -1  -3 2.90536 1.38765   7
   5   1  -3 2.04207 1.39906   5
  -5   1   3 2.44242 0.88626   4
  -5   1   3 1.95085 0.81650   1
   5   1  -3 0.93717 0.98381   9
   5   1  -3 1.79938 1.20918   7
  -4  -1   3 43.9300 3.72153   7
  -4  -1   3 39.0705 2.98221   4
   4  -1  -3 37.2058 3.75565   7
   4  -1  -3 40.0723 2.96219   9
  -4  -1   3 37.0340 3.21151   1
  -4  -1   3 34.1974 3.28608   3
  -4  -1   3 42.2769 3.17018   9
   4  -1  -3 37.3776 3.24526   1
  -4   1   3 38.2986 3.22548   4
   4   1  -3 41.3056 3.28178   3
  -4   1   3 42.4594 3.91943   7
  -4   1   3 37.0014 3.18111   1
   4   1  -3 37.0702 3.52212   7
   4   1  -3 42.2355 3.42249   9
  -3  -1   3 40.1168 3.17859   7
   3  -1  -3 33.8397 2.70573   9
  -3  -1   3 33.6581 2.97824   3
  -3  -1   3 38.0418 2.88344   9
   3  -1  -3 38.3230 3.07094   3
   3  -1  -3 34.6360 3.34960   7
  -3  -1   3 35.3198 2.91447   1
   3  -1  -3 40.0719 2.94762   1
  -3   1   3 37.9692 3.22617   7
   3   1  -3 32.7736 2.86960   7
   3   1  -3 35.3564 2.73703   3
   3   1  -3 37.1055 2.92814   9
  -3   1   3 32.7005 2.66398   1
  -3   1   3 33.2914 2.71880   4
  -3   1   3 33.0018 2.90560   3
   3   1  -3 36.6467 2.82547   1
   3   1  -3 29.7174 3.09317   5
   2  -1  -3 2075.15 126.010   7
  -2  -1   3 2045.54 125.904   6
   2  -1  -3 2047.93 125.648   3
  -2   1   3 2214.52 135.572   7
  -1  -1   3 88.8146 6.16575   6
   1  -1  -3 90.4335 6.28832   7
  -1  -1   3 97.7674 6.60642   5
  -1  -1   3 88.3425 5.98778   1
   1  -1  -3 89.9564 5.86042   1
  -1  -1   3 100.170 6.05321   3
  -1   1   3 81.6874 5.74413   3
   1   1  -3 101.083 5.73792   3
   1   1  -3 90.2836 5.67813   7
  -1   1   3 83.7060 5.56522   1
   1   1  -3 78.9241 5.89237   6
   1   1  -3 89.8051 5.81808   9
  -1   1   3 89.5002 5.46930   6
   0  -1  -3 1663.12 114.017  10
   0  -1   3 1782.40 114.900  10
   0   1  -3 1730.92 117.524  10
   0   1   3 1834.98 118.267  10
   1  -1   3 924.968 53.8073   2
   1  -1   3 838.122 53.8981   3
   1  -1   3 843.592 55.0792   5
  -1  -1  -3 926.107 53.5953   2
   1  -1   3 866.152 54.0224   7
  -1   1  -3 934.747 49.6743   2
  -1   1  -3 811.804 49.9423   7
  -1   1  -3 688.950 50.8113   5
   2  -1   3 619.452 34.3676   1
  -2  -1  -3 611.432 34.2909   1
   2  -1   3 529.161 36.0751   5
   2  -1   3 589.327 34.7793   7
  -2  -1  -3 517.721 34.5924   7
  -2  -1  -3 474.974 35.2322   5
   2   1   3 621.640 38.4148   1
  -2   1  -3 561.463 38.7694   7
   2   1   3 641.566 38.6834   7
  -2   1  -3 627.308 38.3703   2
   2   1   3 668.040 38.3809   8
   3  -1   3 396.847 29.7198   5
   3  -1   3 456.060 27.7163   1
   3  -1   3 460.779 27.6047   4
  -3  -1  -3 462.349 27.6381   1
   3   1   3 476.232 28.5516   5
   3   1   3 478.022 27.6431   7
  -3   1  -3 439.729 27.3825   1
  -3   1  -3 430.898 27.0848   2
   3   1   3 437.677 26.6509   4
   3   1   3 395.997 26.9676   3
  -3   1  -3 383.567 27.6007   7
   3   1   3 443.050 27.1857   1
  -4  -1  -3 142.025 9.67348   9
   4  -1   3 149.291 10.2596   7
  -4  -1  -3 140.882 9.35980   1
   4  -1   3 135.195 9.08481   4
   4  -1   3 134.580 11.7874   5
   4   1   3 152.519 10.2692   7
  -4   1  -3 138.353 9.53377   2
   4   1   3 147.022 11.1219   5
  -4   1  -3 138.766 9.51338   9
   4   1   3 133.879 9.43201   3
  -4   1  -3 149.020 9.61570   1
   4   1   3 151.586 10.6865   1
  -5  -1  -3 325.491 21.7189   9
   5  -1   3 335.325 20.9629   4
  -5  -1  -3 345.908 21.4982   1
   5  -1   3 310.769 24.3731   5
   5  -1   3 361.207 22.5829   7
   5   1   3 351.381 22.5608   7
   5   1   3 325.157 21.6334   3
  -5   1  -3 339.657 21.6557   9
  -5   1  -3 334.810 21.7559   2
  -5   1  -3 354.025 21.8233   1
   6  -1   3 42.7619 4.80963   7
  -6  -1  -3 43.2573 3.73787   1
   6  -1   3 36.0800 5.70139   5
   6   1   3 35.0221 4.29346   7
   6   1   3 42.1191 5.19304   5
  -6   1  -3 40.0774 3.67506   1
  -6   1  -3 37.4900 3.28362   9
  -6   1  -3 42.2939 4.03587   2
   7  -1   3 54.3538 6.14243   7
   7  -1   3 58.7164 7.63365   5
  -7  -1  -3 61.7312 5.13496   1
  -7  -1  -3 57.3639 4.92062   2
  -7   1  -3 56.1063 5.22049   2
   7   1   3 63.8328 5.39888   8
   7   1   3 66.4737 6.30879   7
   7   1   3 68.8462 6.95885   5
  -7   1  -3 59.1839 5.31118   1
   7  -2  -3 29.9422 5.99999   5
  -7  -2   3 34.6770 3.65995   1
   7  -2  -3 35.3915 4.63256   7
  -7   2   3 32.9066 3.39368   4
  -7   2   3 35.7602 3.55085   1
   7   2  -3 37.7374 3.95023   7
  -6  -2   3 15.6018 2.33971   1
  -6  -2   3 16.0050 1.68383   4
   6  -2  -3 15.6411 3.08368   7
   6  -2  -3 14.3951 4.64771   5
  -6   2   3 17.2830 2.07157   1
   6   2  -3 15.1210 3.26916   5
   6   2  -3 12.8210 2.55536   5
   6   2  -3 15.1791 2.42672   7
  -6   2   3 16.8294 2.12586   4
  -5  -2   3 84.9808 6.04651   9
   5  -2  -3 86.8042 7.05361   7
  -5  -2   3 83.1012 5.60152   4
  -5  -2   3 75.7538 6.10032   3
   5  -2  -3 65.6779 8.60347   5
  -5  -2   3 82.0823 6.10919   1
  -5  -2   3 89.1491 6.69967   7
   5   2  -3 94.0781 6.77171   5
  -5   2   3 84.4159 6.23334   1
   5   2  -3 90.0741 6.67022   7
   5   2  -3 84.5732 6.56265   9
  -5   2   3 75.1180 6.29375   4
  -4  -2   3 137.180 9.73180   1
   4  -2  -3 149.851 9.12388   9
  -4  -2   3 128.745 9.71415   3
  -4  -2   3 152.542 9.86481   9
   4  -2  -3 149.406 9.73182   1
  -4  -2   3 153.297 10.7130   6
   4  -2  -3 132.026 10.4184   7
  -4  -2   3 152.747 10.1176   7
   4   2  -3 148.586 9.93642   7
  -4   2   3 139.065 9.64441   1
   4   2  -3 157.135 9.72503   3
  -4   2   3 137.212 9.83682   4
   4   2  -3 139.445 10.1148   9
   4   2  -3 158.346 10.1584   5
  -4   2   3 134.665 10.9112   7
  -3  -2   3 257.544 16.7924   3
   3  -2  -3 262.516 16.6891   1
  -3  -2   3 257.668 16.7945   1
  -3  -2   3 277.161 16.9309   9
   3  -2  -3 253.589 17.4438   7
   3  -2  -3 257.302 17.9391   3
  -3  -2   3 261.686 17.4623   6
   3  -2  -3 261.621 16.3731   9
  -3  -2   3 281.855 16.9340   7
  -3   2   3 251.127 16.6460   4
  -3   2   3 246.813 16.3857   1
   3   2  -3 263.085 16.8507   9
   3   2  -3 273.988 16.4558   3
   3   2  -3 258.501 16.5218   7
  -3   2   3 268.273 17.2379   7
  -2  -2   3 56.0800 4.42961   6
   2  -2  -3 57.1880 3.85793   1
   2  -2  -3 44.4238 4.84871   3
   2  -2  -3 55.6662 4.49920   7
  -2  -2   3 58.0337 3.85897   7
  -2  -2   3 56.5931 4.10783   9
  -2  -2   3 58.1728 4.03598   1
  -2  -2   3 59.4106 4.02639   3
  -2   2   3 50.9436 3.65478   1
   2   2  -3 52.5008 3.65028   7
   2   2  -3 60.5911 3.80564   3
  -2   2   3 57.9002 4.35100   7
  -2   2   3 53.6121 3.94175   4
   2   2  -3 55.9280 3.86371   1
  -2   2   3 44.9767 3.90305   3
   2   2  -3 58.1302 4.15059   9
  -1  -2   3 2538.79 158.621  10
  -1  -2   3 2309.21 160.420  10
  -1   2   3 2244.26 146.195  10
  -1   2   3 2192.28 148.545  10
   0  -2   3 262.142 16.4223   3
   0  -2   3 263.100 16.1006   8
   0  -2  -3 263.511 16.2688   3
   0  -2  -3 252.732 17.6137   5
   0  -2  -3 264.407 16.4174   8
   0  -2   3 255.886 16.2670   7
   0  -2   3 287.720 16.6810   6
   0  -2   3 238.138 17.2708   5
   0  -2   3 288.223 16.5475   2
   0   2  -3 263.570 15.6289   6
   0   2   3 231.003 15.1825   3
   0   2  -3 209.899 16.2538   5
   0   2  -3 249.524 15.2319   7
   0   2  -3 254.563 15.4070   9
   0   2   3 248.282 15.2084   8
   0   2  -3 217.956 15.2841   3
   0   2  -3 283.089 15.2621   2
   0   2   3 252.287 15.3261   4
  -1  -2  -3 267.087 15.8449   2
  -1  -2  -3 279.030 16.1081   8
   1  -2   3 230.724 17.6583   5
   1  -2   3 269.478 16.3321   4
   1  -2   3 266.441 16.1790   2
  -1  -2  -3 260.795 15.9809   1
   1  -2   3 257.487 16.3959   7
   1  -2   3 243.608 16.2860   3
   1   2   3 257.377 15.7538   1
   1   2   3 263.418 15.8302   8
   1   2   3 245.714 15.6018   3
   1   2   3 263.403 16.6180   5
  -1   2  -3 260.550 15.8795   2
  -1   2  -3 240.198 16.4337   7
   2  -2   3 199.641 12.0795   1
   2  -2   3 198.610 12.2458   4
   2  -2   3 178.651 14.1822   5
  -2  -2  -3 161.859 12.7815   5
   2  -2   3 195.655 12.0723   2
  -2  -2  -3 196.995 11.9889   1
   2  -2   3 201.950 12.6098   7
   2   2   3 184.006 11.8960   3
  -2   2  -3 204.856 12.2422   2
   2   2   3 202.605 12.1480   8
  -2   2  -3 184.025 12.7207   7
   2   2   3 188.412 12.1671   1
   3  -2   3 33.1002 2.65723   4
   3  -2   3 30.1284 4.45340   5
  -3  -2  -3 35.8017 2.58420   1
  -3  -2  -3 29.9009 2.88478   7
  -3  -2  -3 32.1811 2.91337   9
   3  -2   3 35.1135 3.32051   7
  -3  -2  -3 25.4142 3.19535   5
   3   2   3 33.9520 2.34098   3
  -3   2  -3 24.9663 4.01123   5
   3   2   3 35.0696 2.60952   8
  -3   2  -3 30.1877 2.57946   2
   3   2   3 34.0324 2.62928   1
  -4  -2  -3 603.519 36.1206   1
   4  -2   3 531.189 39.2710   5
   4  -2   3 580.571 36.0341   4
  -4  -2  -3 590.865 36.6092   9
   4  -2   3 590.365 37.0354   7
  -4   2  -3 579.462 37.9753   2
   4   2   3 578.582 37.6731   3
   4   2   3 655.980 38.5340   7
  -4   2  -3 601.761 37.9695   1
   4   2   3 664.974 39.7798   1
   4   2   3 594.489 37.9123   8
   5  -2   3 219.944 14.3094   4
   5  -2   3 225.767 15.7052   7
   5  -2   3 213.326 18.0923   5
  -5  -2  -3 229.720 14.6462   1
  -5   2  -3 243.594 15.1230   1
   5   2   3 226.409 15.6160   7
  -5   2  -3 215.592 14.6604   9
  -5   2  -3 225.420 15.1091   2
   5   2   3 247.298 15.1003   8
   5   2   3 224.340 14.7379   3
   6  -2   3 11.0106 4.19825   5
   6  -2   3 14.6647 3.38476   7
  -6  -2  -3 11.8815 2.02992   1
   6   2   3 9.28173 2.15278   7
  -6   2  -3 10.3412 1.82194   1
  -6   2  -3 10.8683 1.96519   2
   6   2   3 15.6755 2.36213   8
  -6   2  -3 8.18894 1.16114   9
   7  -2   3 43.5835 6.99756   5
  -7  -2  -3 46.8211 4.25030   1
   7  -2   3 47.9802 5.91504   7
  -7   2  -3 43.6582 4.23761   2
   7   2   3 48.5513 5.09016   7
  -7  -3   3 15.0241 3.24877   1
   7  -3  -3 23.1949 4.35076   7
   7  -3  -3 17.8089 5.72094   5
   7   3  -3 19.8349 2.81565   7
   7   3  -3 24.3652 2.66414   8
  -7   3   3 23.0705 2.71049   1
  -7   3   3 20.9389 2.69839   4
  -7   3   3 15.9824 3.95727   2
  -6  -3   3 10.6375 1.90696   1
   6  -3  -3 7.47069 2.15479   7
  -6  -3   3 9.87649 1.16859   4
  -6   3   3 9.34405 1.90414   4
  -6   3   3 12.4539 2.18523   2
   6   3  -3 15.1893 2.46333   7
  -6   3   3 7.89153 1.57264   1
  -5  -3   3 18.7301 2.26044   1
   5  -3  -3 18.9944 3.00635   7
  -5  -3   3 21.3512 2.56365   7
  -5  -3   3 15.2375 2.13887   3
   5  -3  -3 16.0717 4.21907   5
  -5  -3   3 18.7642 1.70155   4
  -5   3   3 17.4506 1.98255   1
  -5   3   3 20.1099 2.32778   4
   5   3  -3 15.4744 1.90406   5
   5   3  -3 16.7019 2.58484   9
   5   3  -3 19.5318 2.33067   7
  -4  -3   3 188.978 12.6458   1
   4  -3  -3 189.164 13.5773   7
  -4  -3   3 176.327 12.5385   3
  -4  -3   3 202.777 12.9022   9
   4  -3  -3 198.087 12.5344   1
   4   3  -3 186.936 12.6880   7
  -4   3   3 192.653 12.6216   1
   4   3  -3 220.813 12.6946   3
  -4   3   3 186.783 13.0049   4
   4   3  -3 185.640 13.1845   9
   3  -3  -3 74.8707 5.66836   3
  -3  -3   3 74.1577 5.41798   3
   3  -3  -3 73.5896 6.18695   7
  -3  -3   3 79.9505 5.74092   9
  -3  -3   3 82.6663 5.43425   7
   3  -3  -3 78.6211 5.34354   1
  -3  -3   3 74.4380 5.50256   1
   3   3  -3 75.8860 5.49008   1
  -3   3   3 76.4487 5.28214   1
   3   3  -3 77.1769 5.56881   5
   3   3  -3 86.7730 5.38099   3
  -3   3   3 82.0311 6.20712   7
   3   3  -3 71.5223 6.35664   9
  -3   3   3 74.3519 5.67737   4
   3   3  -3 75.7704 5.25726   7
   2  -3  -3 1137.77 69.5028   7
   2  -3  -3 1123.85 68.5319   1
  -2  -3   3 1199.88 68.4057   7
   2  -3  -3 1079.44 68.8833   3
  -2  -3   3 1155.48 69.0329   9
  -2  -3   3 1067.30 69.3231   6
  -2  -3   3 1075.25 68.7638   1
  -2   3   3 1053.85 66.5579   4
   2   3  -3 1042.18 66.6988   9
  -2   3   3 1223.16 66.0769   6
   2   3  -3 1092.10 66.3178   1
   2   3  -3 1004.17 66.7244   5
  -2   3   3 1070.09 66.0845   1
   2   3  -3 1078.49 66.0200   8
  -1  -3   3 208.358 12.3266   3
   1  -3  -3 194.070 12.9041   7
  -1  -3   3 221.178 12.3780   2
   1  -3  -3 180.411 12.0080   1
   1  -3  -3 188.985 12.2490   8
  -1  -3   3 177.613 12.7126   6
  -1  -3   3 220.094 13.0360   5
  -1  -3   3 192.948 12.3628   1
  -1  -3   3 187.274 12.5175   9
   1  -3  -3 174.541 12.3398   3
  -1   3   3 168.837 10.5478   6
  -1   3   3 170.899 10.6928   2
   1   3  -3 148.140 11.5048   5
   1   3  -3 170.894 10.7834   3
  -1   3   3 173.774 10.9967   4
   1   3  -3 180.528 10.4566   8
   1   3  -3 165.875 11.0785   9
   1   3  -3 175.463 11.3777   6
   0  -3   3 5084.10 301.072  10
   0  -3  -3 4480.11 299.976  10
   0   3  -3 5376.39 336.313  10
   1  -3   3 10.4886 1.31254   7
   1  -3   3 8.17814 1.00353   2
  -1  -3  -3 8.40820 0.77939   1
   1  -3   3 8.63530 1.31255   4
   1  -3   3 7.78536 1.16273   3
   1  -3   3 8.01548 2.15715   5
  -1  -3  -3 10.6817 0.99696   8
  -1  -3  -3 9.65513 0.74119   2
   1   3   3 7.91086 0.73992   1
  -1   3  -3 8.17451 1.11911   7
  -1   3  -3 9.38681 1.02970   9
   1   3   3 9.46005 0.93455   8
  -1   3  -3 7.86184 1.81541   5
  -1   3  -3 8.31765 0.97663   2
  -1   3  -3 5.92361 1.14375   6
   1   3   3 8.21199 0.91241   4
  -2  -3  -3 4.77545 0.74655   1
   2  -3   3 3.27620 1.61462   5
   2  -3   3 4.04654 1.13247   7
   2  -3   3 4.45951 0.97699   4
  -2  -3  -3 5.87670 1.39105   5
   2  -3   3 5.26907 0.89552   2
  -2  -3  -3 4.97317 1.13972   9
  -2  -3  -3 6.46661 1.28598   7
   2  -3   3 5.94377 0.94102   1
   2   3   3 7.46410 1.04100   8
   2   3   3 4.23078 0.71363   1
   2   3   3 5.19567 0.58805   4
  -2   3  -3 5.74049 0.98208   2
  -2   3  -3 4.37795 1.04392   7
  -2   3  -3 9.35675 1.54813   6
   2   3   3 5.67166 1.10733   5
   3  -3   3 60.6416 4.88581   7
   3  -3   3 53.3362 4.01876   1
   3  -3   3 50.1781 6.41941   5
  -3  -3  -3 51.9117 3.93708   1
  -3  -3  -3 55.5928 5.61124   7
   3  -3   3 56.0950 4.24165   4
  -3  -3  -3 54.7593 4.85743   9
   3   3   3 58.3346 3.52582   3
   3   3   3 49.7192 3.96841   1
  -3   3  -3 51.5067 4.05660   2
  -3   3  -3 45.6093 4.50530   7
   3   3   3 61.4275 4.51733   5
   3   3   3 55.5338 3.95983   8
  -4  -3  -3 70.3333 6.70260   5
   4  -3   3 75.7024 8.82218   5
   4  -3   3 95.1461 7.06187   7
  -4  -3  -3 93.0446 5.95136   1
   4   3   3 83.0889 5.85233   3
   4   3   3 103.848 6.88074   7
  -4   3  -3 83.7671 6.36152   2
   4   3   3 90.2047 6.25454   8
   5  -3   3 107.762 7.73919   4
   5  -3   3 119.182 9.15526   7
  -5  -3  -3 120.707 7.94994   1
   5  -3   3 97.6285 11.1042   5
  -5   3  -3 103.539 7.29010   9
  -5   3  -3 106.904 8.03006   2
   5   3   3 128.475 8.05423   8
   5   3   3 139.264 8.79242   7
   5   3   3 98.4355 7.70510   3
   6  -3   3 97.8481 11.3410   5
   6  -3   3 112.652 9.14697   7
  -6  -3  -3 103.875 7.67192   1
   6   3   3 140.659 9.00522   5
   6   3   3 129.344 9.38537   7
   6   3   3 116.529 8.58798   8
  -6   3  -3 105.694 8.64451   2
   6   3   3 110.324 8.08417   3
   7  -3   3 13.9818 5.07206   5
   7  -3   3 13.1151 3.47477   7
  -7  -3  -3 16.5575 2.72406   1
  -7   3  -3 8.15461 1.98660   2
   7   3   3 9.44983 1.89002   8
   7   3   3 16.9673 3.15853   7
  -7  -4   3 4.31279 1.79036   1
   7  -4  -3 6.04421 3.50381   5
   7  -4  -3 6.55425 2.42987   7
  -7   4   3 2.75233 1.27241   1
  -7   4   3 2.12829 1.32734   4
   7   4  -3 5.77124 1.58003   8
  -7   4   3 1.36417 1.37360   2
   6  -4  -3 0.90212 2.23672   5
   6  -4  -3 -0.4245 1.35746   7
  -6  -4   3 1.50584 1.06049   1
  -6  -4   3 1.25870 0.42547   4
   6   4  -3 0.92922 0.96481   7
  -6   4   3 1.97124 1.19633   4
  -6   4   3 0.94174 0.78100   1
  -6   4   3 3.08085 1.22352   2
   6   4  -3 2.30856 1.00008   8
   5  -4  -3 121.878 9.28554   7
  -5  -4   3 96.1778 7.60635   3
   5  -4  -3 92.8477 11.3685   5
  -5  -4   3 121.889 8.19178   7
  -5   4   3 108.425 7.67732   1
   5   4  -3 104.771 8.53649   7
   5   4  -3 117.757 8.54181   9
   5   4  -3 112.562 7.62155   8
  -5   4   3 108.283 8.22178   4
  -5   4   3 118.697 9.99638   2
  -4  -4   3 139.271 9.68330   1
   4  -4  -3 143.358 9.49539   1
   4  -4  -3 135.337 10.6604   7
  -4  -4   3 126.621 9.47109   3
  -4  -4   3 158.882 9.74312   7
  -4   4   3 135.348 10.0341   4
   4   4  -3 148.869 9.44229   7
  -4   4   3 139.766 9.81135   2
  -4   4   3 140.549 9.49906   1
   4   4  -3 141.651 10.3180   9
   4   4  -3 158.590 9.58796   3
   4   4  -3 140.955 9.41594   8
   3  -4  -3 154.455 9.81954   1
  -3  -4   3 155.801 10.1039   1
  -3  -4   3 153.864 9.94441   3
   3  -4  -3 143.604 9.22760   9
   3  -4  -3 138.841 10.1937   3
   3  -4  -3 141.196 10.8829   7
   3  -4  -3 146.263 9.24079   9
  -3  -4   3 146.565 10.8685   6
  -3  -4   3 160.187 9.79515   7
  -3  -4   3 165.708 10.5178   9
   3   4  -3 161.915 9.89033   3
  -3   4   3 144.206 10.3214   4
  -3   4   3 164.852 9.82065   6
  -3   4   3 147.918 10.0549   2
   3   4  -3 145.963 10.5436   9
  -3   4   3 154.696 10.9456   7
  -3   4   3 147.090 9.73777   1
   3   4  -3 144.078 9.99926   1
   3   4  -3 147.585 9.65757   8
  -2  -4   3 119.204 7.21858   3
   2  -4  -3 99.1670 8.16593   7
   2  -4  -3 102.963 7.15823   8
   2  -4  -3 106.780 7.40047   4
  -2  -4   3 106.959 7.59366   9
  -2  -4   3 102.921 7.88456   6
   2  -4  -3 104.036 6.95420   1
   2  -4  -3 106.887 7.02929   9
  -2  -4   3 123.348 7.44549   5
   2  -4  -3 97.5983 7.35754   3
   2   4  -3 101.773 6.84653   1
  -2   4   3 96.6626 7.59881   4
  -2   4   3 103.399 6.90713   2
  -2   4   3 104.177 6.71066   6
   2   4  -3 106.802 6.57370   8
   2   4  -3 99.5890 6.80998   3
   1  -4  -3 1816.78 109.118   8
  -1  -4   3 1719.10 109.944   5
  -1  -4   3 1706.08 109.719   6
  -1  -4   3 1704.05 108.820   8
   1  -4  -3 1643.88 109.207   3
   1  -4  -3 1913.64 110.006   7
   1  -4  -3 2022.51 108.982   6
  -1  -4   3 1790.66 109.484   9
   1  -4  -3 1814.11 109.352   4
   1  -4  -3 1730.42 108.794   1
  -1   4   3 1690.29 100.406   4
  -1   4   3 1586.34 99.9674   2
  -1   4   3 1613.96 99.9934   6
   1   4  -3 1657.21 100.527   9
   0  -4   3 139.999 8.82872   9
   0  -4  -3 133.327 8.69025   4
   0  -4   3 130.536 8.68957   3
   0  -4   3 137.600 8.69089   2
   0  -4   3 132.491 8.85551   4
   0  -4   3 117.603 10.1035   5
   0  -4  -3 127.596 8.48028   3
   0  -4   3 137.773 8.59942   7
   0  -4   3 131.469 9.02893   6
   0  -4  -3 131.544 8.75950   6
   0  -4  -3 138.564 8.17656   1
   0  -4  -3 127.543 8.41445   2
   0  -4  -3 144.277 9.02076   9
   0  -4   3 134.972 8.31199   8
   0  -4  -3 131.511 8.51237   8
   0   4  -3 132.400 8.35312   7
   0   4   3 127.468 8.56864   4
   0   4  -3 139.832 8.38296   2
   0   4   3 125.337 8.33500   8
   0   4   3 130.048 8.17157   2
   0   4  -3 123.943 8.65129   9
   0   4  -3 125.352 8.95853   6
   1  -4   3 552.339 35.3506   3
  -1  -4  -3 584.670 34.8371   2
  -1  -4  -3 588.630 35.8963   5
  -1  -4  -3 589.508 34.8272   1
   1  -4   3 551.788 35.4299   4
   1  -4   3 600.275 35.4944   7
  -1  -4  -3 570.681 34.6471   3
  -1  -4  -3 506.169 34.6382   3
  -1  -4  -3 636.825 35.7799   9
  -1  -4  -3 534.352 35.4980   6
  -1  -4  -3 581.153 35.0205   8
   1  -4   3 571.593 35.1951   2
   1  -4   3 525.209 37.6971   5
  -1   4  -3 557.631 34.4994   2
   1   4   3 550.647 34.4300   8
   1   4   3 585.553 34.2147   1
  -1   4  -3 549.112 34.6373   9
  -1   4  -3 560.184 34.9975   6
   1   4   3 555.390 34.5294   4
  -1   4  -3 550.499 34.8264   7
  -2  -4  -3 383.172 23.5275   9
  -2  -4  -3 376.852 22.5347   1
  -2  -4  -3 348.587 22.8813   7
   2  -4   3 377.077 23.1202   4
   2  -4   3 325.772 25.7920   5
   2  -4   3 369.960 22.6665   1
  -2  -4  -3 353.282 22.7415   8
   2  -4   3 340.964 22.7310   2
   2  -4   3 390.453 23.4016   7
  -2   4  -3 362.652 22.2796   9
  -2   4  -3 326.061 22.8527   7
   2   4   3 345.067 22.1404   1
   2   4   3 357.062 22.0888   4
  -2   4  -3 375.104 23.2648   6
   2   4   3 375.596 22.2723   8
   3  -4   3 154.277 10.0969   1
   3  -4   3 163.519 10.4926   4
   3  -4   3 146.641 13.5429   5
   3  -4   3 173.652 11.0976   7
  -3  -4  -3 166.050 10.0345   1
  -3  -4  -3 131.456 10.2900   7
  -3  -4  -3 128.825 10.4305   5
  -3  -4  -3 171.484 10.9329   9
   3   4   3 155.540 10.6337   1
  -3   4  -3 155.944 10.4242   9
  -3   4  -3 157.765 10.8088   2
   3   4   3 178.877 10.7108   8
  -3   4  -3 190.534 11.3415   6
  -3   4  -3 146.072 11.4098   7
   4  -4   3 86.4618 6.94930   7
  -4  -4  -3 82.0031 5.78240   1
   4  -4   3 81.4478 6.47856   4
   4  -4   3 69.9041 8.88165   5
  -4   4  -3 102.416 7.05381   6
   4   4   3 95.6575 5.68494   3
  -4   4  -3 83.7032 5.79439   9
  -4   4  -3 82.4195 6.45753   2
   4   4   3 85.3628 6.28903   8
   5  -4   3 80.3243 7.76425   7
   5  -4   3 68.8711 9.16775   5
  -5  -4  -3 80.5568 5.82702   1
   5   4   3 94.9488 5.78289   3
  -5   4  -3 79.5859 6.55108   2
   5   4   3 86.6755 7.09115   8
   6  -4   3 40.9721 4.96328   7
  -6  -4  -3 40.0846 3.64212   1
   6  -4   3 31.4646 6.33870   5
   6   4   3 40.5189 3.28256   3
  -6   4  -3 31.7957 3.59829   2
   6   4   3 40.6401 3.60364   8
   6  -5  -3 14.8800 5.14923   5
  -6  -5   3 21.1679 1.60176   4
  -6  -5   3 23.4200 2.81942   1
   6  -5  -3 23.0134 4.17320   7
  -6   5   3 28.7668 2.92622   6
  -6   5   3 24.6860 2.54973   1
  -6   5   3 21.0510 2.88911   4
  -6   5   3 22.8558 2.89998   2
   6   5  -3 22.8809 2.43433   8
   5  -5  -3 17.0435 4.63208   5
  -5  -5   3 19.3395 2.28367   7
  -5  -5   3 21.1721 2.46037   1
  -5  -5   3 15.5568 2.04395   3
   5  -5  -3 13.7179 2.98610   7
  -5   5   3 17.1980 2.38443   2
   5   5  -3 17.8758 3.03419   9
  -5   5   3 21.2692 2.30257   6
   5   5  -3 18.1106 1.96368   8
  -5   5   3 18.6760 2.84217   4
  -5   5   3 17.4813 2.02122   1
  -4  -5   3 115.339 8.61788   1
  -4  -5   3 133.891 8.48668   7
  -4  -5   3 121.673 8.46668   3
   4  -5  -3 118.700 9.75126   7
  -4  -5   3 122.315 8.19626   4
   4   5  -3 124.857 8.20401   8
  -4   5   3 133.532 8.46459   6
  -4   5   3 120.313 9.02617   4
   4   5  -3 126.393 8.34447   3
  -4   5   3 114.199 8.61312   2
   4   5  -3 119.921 9.21329   9
  -3  -5   3 135.246 8.81713   3
   3  -5  -3 117.768 9.84196   7
  -3  -5   3 131.061 8.74640   4
   3  -5  -3 127.259 8.12928   9
  -3  -5   3 144.552 8.55374   7
  -3  -5   3 128.653 8.99283   1
   3  -5  -3 130.641 8.66619   1
  -3   5   3 125.922 8.68201   2
  -3   5   3 121.656 9.03060   4
   3   5  -3 118.614 8.70269   3
   3   5  -3 124.862 9.26612   9
   3   5  -3 134.015 8.29809   8
  -3   5   3 134.307 8.49404   6
  -2  -5   3 378.305 25.5733   6
  -2  -5   3 381.690 24.7645   4
  -2  -5   3 415.989 24.7421   2
  -2  -5   3 392.893 25.2468   9
   2  -5  -3 392.740 25.7674   7
   2  -5  -3 379.166 24.6522   8
   2  -5  -3 392.645 24.9959   4
  -2  -5   3 391.140 24.8372   1
   2  -5  -3 385.182 24.4076   1
  -2  -5   3 430.803 24.6846   3
   2   5  -3 348.367 22.9868   3
   2   5  -3 380.210 22.7131   8
  -2   5   3 370.980 23.5369   4
  -2   5   3 365.862 22.9943   6
   2   5  -3 371.619 23.7169   9
  -1  -5   3 13.9970 1.18639   8
  -1  -5   3 14.9780 1.75708   9
  -1  -5   3 17.4739 1.59930   3
  -1  -5   3 13.8193 2.31043   5
   1  -5  -3 16.4080 1.47993   6
   1  -5  -3 13.7452 1.10593   1
   1  -5  -3 13.0526 1.52160   3
   1  -5  -3 8.29105 2.07174   7
  -1  -5   3 17.4412 1.79297   2
  -1  -5   3 13.3344 1.60473   4
   1  -5  -3 14.2207 1.63997   9
   1  -5  -3 13.4036 1.62089   4
  -1  -5   3 15.7280 1.76594   1
  -1  -5   3 13.4468 1.42768   7
  -1   5   3 13.1404 1.30119   2
  -1   5   3 9.93543 1.31035   6
   1   5  -3 8.41764 1.76099   6
   1   5  -3 13.9285 2.23419   9
   1   5  -3 10.4435 1.95028   5
   1   5  -3 13.3577 1.07497   8
   1   5  -3 11.0516 1.27868   3
   0  -5  -3 211.123 14.0572   6
   0  -5   3 207.684 14.3072   6
   0  -5   3 212.699 16.0269   5
   0  -5   3 225.970 13.9537   2
   0  -5   3 218.104 13.9466   3
   0  -5   3 216.852 13.5082   8
   0  -5  -3 225.071 14.3183   9
   0  -5   3 221.036 14.0680   9
   0  -5  -3 214.038 13.6626   2
   0  -5  -3 222.187 13.3900   1
   0  -5  -3 217.327 13.9620   4
   0  -5  -3 226.998 13.7520   8
   0  -5   3 213.808 14.1473   4
   0  -5  -3 199.134 13.6797   3
   0  -5   3 226.477 13.8941   7
   0   5   3 199.872 13.5000   4
   0   5  -3 207.835 13.4347   2
   0   5   3 212.594 14.0582   8
   0   5  -3 202.670 13.6265   9
   0   5   3 215.330 13.0517   2
   0   5  -3 209.333 14.2730   6
  -1  -5  -3 247.186 16.6967   6
   1  -5   3 275.228 16.6331   7
  -1  -5  -3 267.829 15.8493   1
  -1  -5  -3 232.767 15.6853   3
  -1  -5  -3 246.889 15.7272   3
   1  -5   3 271.505 15.9723   8
  -1  -5  -3 263.178 15.9193   2
   1  -5   3 241.915 19.1609   5
  -1  -5  -3 274.624 16.9079   9
   1  -5   3 241.769 16.4860   3
  -1  -5  -3 238.784 16.9206   5
  -1  -5  -3 265.736 16.1434   4
  -1   5  -3 232.283 15.9369   9
  -1   5  -3 246.316 16.0943   7
   1   5   3 248.132 15.7164   8
   1   5   3 248.792 15.8596   4
  -1   5  -3 276.819 17.5299   6
  -1   5  -3 246.581 15.7634   2
   2  -5   3 292.670 18.8976   4
   2  -5   3 278.898 18.4810   2
  -2  -5  -3 314.433 19.2865   9
  -2  -5  -3 272.026 18.2493   8
  -2  -5  -3 305.997 18.1925   1
  -2  -5  -3 287.679 18.5842   7
  -2  -5  -3 276.745 20.3105   6
   2  -5   3 266.662 21.9244   5
  -2  -5  -3 295.439 18.0304   2
   2  -5   3 307.042 19.2185   7
   2  -5   3 296.595 18.3576   1
  -2   5  -3 271.295 17.8289   9
   2   5   3 284.024 17.7529   8
   2   5   3 288.586 17.6201   1
  -2   5  -3 280.304 17.9027   2
  -2   5  -3 280.419 18.5004   7
  -2   5  -3 292.845 18.4385   6
   2   5   3 276.029 17.6518   4
   3  -5   3 24.7061 3.07069   7
  -3  -5  -3 19.6912 2.32495   5
   3  -5   3 24.7186 4.95866   5
  -3  -5  -3 23.4962 2.34636   1
  -3  -5  -3 28.9061 2.05981   2
  -3  -5  -3 20.3687 2.47338   7
  -3   5  -3 25.5066 2.05591   9
   3   5   3 21.0741 2.13001   1
   3   5   3 24.1745 2.26387   8
  -3   5  -3 28.9604 2.94507   6
  -3   5  -3 25.2581 2.50016   2
  -4  -5  -3 27.6546 2.57735   1
   4  -5   3 29.3826 3.65120   7
   4  -5   3 22.1917 5.20007   5
  -4   5  -3 25.3253 2.72473   2
  -4   5  -3 30.0346 3.14964   6
  -4   5  -3 24.5375 1.87263   9
   4   5   3 27.2549 2.53846   8
  -5  -5  -3 58.8843 4.61583   1
   5  -5   3 48.9227 7.91141   5
   5  -5   3 62.5832 6.02496   7
   5   5   3 65.3468 5.05607   8
  -5   5  -3 59.2875 5.23419   2
  -5   5  -3 72.2184 6.87260   6
  -6  -5  -3 151.208 10.6820   1
   6  -5   3 161.477 12.5450   7
   6  -5   3 146.536 15.8592   5
  -6   5  -3 175.472 12.4542   6
   6   5   3 174.067 11.6975   8
  -6   5  -3 159.945 11.8549   2
   6  -6  -3 41.6231 5.28904   7
  -6  -6   3 34.4322 3.52857   3
  -6  -6   3 45.6428 4.08040   1
   6  -6  -3 32.2866 7.17565   5
  -6   6   3 44.3428 3.96563   6
  -6   6   3 40.5442 4.13411   2
  -6   6   3 39.3586 4.19368   4
   6   6  -3 39.2248 3.48298   8
   5  -6  -3 27.9962 4.11241   7
   5  -6  -3 30.7473 6.41694   5
  -5  -6   3 29.8244 3.18560   1
  -5  -6   3 26.4795 2.88733   3
  -5  -6   3 32.9724 2.86612   4
  -5  -6   3 36.3603 3.10788   7
  -5   6   3 34.7914 3.20177   6
  -5   6   3 29.1091 3.29903   2
  -5   6   3 33.1364 3.66768   4
   5   6  -3 33.0849 2.83458   8
   5   6  -3 33.2354 3.83661   9
  -4  -6   3 205.448 14.1911   4
  -4  -6   3 248.904 15.5218   7
   4  -6  -3 218.092 16.0062   7
  -4  -6   3 208.491 14.3623   3
  -4  -6   3 225.091 14.7349   1
  -4   6   3 204.158 13.4877   6
  -4   6   3 199.897 14.1631   4
   4   6  -3 208.548 14.4963   9
  -4   6   3 201.784 13.7063   2
   4   6  -3 210.737 13.1818   8
  -3  -6   3 49.3808 4.00517   4
  -3  -6   3 55.0034 3.56227   7
  -3  -6   3 50.0898 4.20212   1
   3  -6  -3 46.6844 5.04615   7
   3  -6  -3 51.4414 3.40001   9
   3  -6  -3 50.3443 3.83367   1
  -3  -6   3 53.9282 3.99451   3
   3   6  -3 51.9704 3.53921   8
  -3   6   3 49.0382 4.42525   4
  -3   6   3 47.9834 3.83116   6
   3   6  -3 43.9667 3.67433   3
  -3   6   3 49.6821 3.99128   2
   3   6  -3 49.7113 4.61680   9
  -2  -6   3 67.4794 5.11399   4
   2  -6  -3 61.4151 5.15525   3
  -2  -6   3 70.6890 5.13529   1
   2  -6  -3 67.2710 4.86976   9
   2  -6  -3 68.4507 6.01757   7
   2  -6  -3 64.9755 4.59140   1
  -2  -6   3 75.9786 4.94618   3
   2   6  -3 52.5252 4.61242   3
   2   6  -3 64.0886 4.19844   8
   2   6  -3 60.6150 5.21179   9
  -2   6   3 62.6219 5.06296   4
  -2   6   3 65.0804 4.58297   2
  -2   6   3 61.6442 4.59260   6
   1  -6  -3 34.1873 3.15340   4
  -1  -6   3 38.2468 4.22355   5
  -1  -6   3 33.2689 3.15140   4
   1  -6  -3 33.4381 2.99023   3
  -1  -6   3 34.0962 3.57359   6
   1  -6  -3 34.4679 3.15239   9
  -1  -6   3 40.0374 3.10222   2
  -1  -6   3 37.5980 2.69649   7
   1  -6  -3 40.2245 2.98220   6
  -1  -6   3 33.9270 2.60558   8
  -1  -6   3 37.6919 3.36931   9
   1  -6  -3 34.2697 2.49994   1
  -1  -6   3 40.5687 3.22560   3
  -1  -6   3 38.8823 3.10935   1
   1  -6  -3 38.3946 3.83932   7
   1   6  -3 27.6035 3.12814   9
   1   6  -3 32.3555 2.40497   8
  -1   6   3 34.1486 2.64023   2
  -1   6   3 33.9596 2.91949   6
  -1   6   3 34.6088 3.16010   4
   1   6  -3 31.3274 3.53536   6
   0  -6  -3 845.512 53.3999   2
   0  -6   3 882.561 53.6696   2
   0  -6  -3 866.305 53.8445   4
   0  -6   3 839.813 56.3340   5
   0  -6   3 917.750 53.6734   7
   0  -6   3 863.773 53.1608   8
   0  -6  -3 909.212 54.1343   9
   0  -6   3 907.125 53.6885   3
   0  -6   3 914.513 54.2319   6
   0  -6  -3 779.272 53.3486   3
   0  -6  -3 913.316 53.0570   1
   0  -6   3 845.559 53.9273   4
   0  -6  -3 799.398 54.0127   6
   0  -6  -3 868.492 53.3924   8
   0   6  -3 808.522 52.2607   6
   0   6  -3 790.097 51.7884   9
   0   6   3 834.084 51.3552   8
   0   6   3 824.699 51.7639   4
   0   6   3 860.391 51.1351   2
   0   6  -3 876.229 51.3410   2
   1  -6   3 168.861 11.9420   2
   1  -6   3 195.937 12.3541   7
  -1  -6  -3 183.271 13.4561   5
   1  -6   3 175.227 12.3338   4
   1  -6   3 176.831 15.1953   5
   1  -6   3 185.406 11.5818   8
  -1  -6  -3 174.624 11.6823   8
  -1  -6  -3 202.551 12.6999   9
  -1  -6  -3 178.972 12.4290   6
  -1  -6  -3 172.763 11.3281   3
  -1  -6  -3 171.923 11.3870   3
   1  -6   3 188.916 12.1963   3
  -1  -6  -3 188.794 11.8516   4
  -1  -6  -3 188.134 11.4596   1
  -1  -6  -3 184.045 11.5897   2
   1   6   3 175.535 11.3833   8
  -1   6  -3 179.145 11.7729   7
  -1   6  -3 174.031 12.1982   6
  -1   6  -3 171.552 11.6887   9
   1   6   3 179.015 11.5863   4
  -1   6  -3 176.085 11.4247   2
  -2  -6  -3 351.506 22.1314   7
   2  -6   3 327.897 26.1283   5
  -2  -6  -3 369.999 21.6872   1
  -2  -6  -3 310.682 22.6122   6
   2  -6   3 371.840 22.7975   7
   2   6   3 344.858 21.5908   8
  -2   6  -3 340.294 21.7143   9
  -2   6  -3 325.189 22.2722   7
   2   6   3 359.873 21.5631   4
  -2   6  -3 335.091 21.7097   2
   2   6   3 352.989 21.4392   1
  -2   6  -3 342.336 22.3530   6
   3  -6   3 21.6283 3.09166   7
  -3  -6  -3 26.4867 2.00793   2
   3  -6   3 22.2087 5.03899   5
  -3  -6  -3 28.3511 2.28783   1
  -3  -6  -3 20.5174 2.29500   5
   3   6   3 25.8906 2.49832   1
   3   6   3 30.6740 2.48644   8
  -3   6  -3 22.0544 2.12365   9
  -3   6  -3 25.7869 2.62159   2
  -3   6  -3 25.0321 3.00990   6
   4  -6   3 302.351 20.0217   7
  -4  -6  -3 280.788 18.1038   2
  -4  -6  -3 297.957 18.5391   1
   4  -6   3 270.486 24.0125   5
   4   6   3 309.564 19.0260   8
  -4   6  -3 297.258 19.7412   6
  -4   6  -3 281.765 19.2290   2
  -5  -6  -3 30.4304 2.90091   1
   5  -6   3 31.0145 4.19877   7
   5  -6   3 24.7330 5.84637   5
  -5   6  -3 30.9616 3.57384   6
  -5   6  -3 24.9441 3.01086   2
   5   6   3 29.7267 2.89309   8
   6  -6   3 6.18716 2.53401   7
   6  -6   3 6.37337 3.57107   5
  -6  -6  -3 7.39670 1.63135   1
  -6   6  -3 6.74602 2.05846   6
  -6   6  -3 5.66012 1.80950   2
   6   6   3 4.84955 1.32342   8
  -6  -7   3 8.39133 1.69081   3
  -6  -7   3 4.99415 1.82617   1
   6  -7  -3 5.90401 3.87198   5
   6  -7  -3 6.82112 2.30845   7
   6   7  -3 6.94431 1.47829   8
  -6   7   3 7.06519 1.69348   6
  -6   7   3 4.99699 1.73095   2
  -6   7   3 3.96758 1.75803   4
  -5  -7   3 31.9834 3.41845   1
   5  -7  -3 42.5992 4.95923   7
  -5  -7   3 30.7597 3.07936   3
   5  -7  -3 31.4238 7.03848   5
  -5   7   3 34.5314 3.42824   6
  -5   7   3 36.2263 3.68575   2
   5   7  -3 35.2637 3.23137   8
   5   7  -3 35.9838 4.24146   9
  -5   7   3 38.2979 4.01774   4
   4  -7  -3 1.98226 2.01189   5
  -4  -7   3 0.76523 0.73288   4
   4  -7  -3 2.06958 1.61003   7
  -4  -7   3 1.31093 0.49256   7
  -4  -7   3 1.64417 0.94576   1
  -4  -7   3 1.83259 0.82680   3
  -4   7   3 -1.0883 0.88588   4
   4   7  -3 1.19239 1.44255   9
  -4   7   3 1.04525 0.93928   2
   4   7  -3 1.29989 0.70854   8
  -3  -7   3 65.9542 5.31345   4
   3  -7  -3 68.3095 6.64225   7
   3  -7  -3 71.7916 4.67871   9
  -3  -7   3 73.0053 5.20077   3
  -3  -7   3 71.4962 5.53620   1
   3  -7  -3 71.4008 5.12951   1
   3   7  -3 54.7067 4.69266   3
   3   7  -3 67.8654 4.58594   8
  -3   7   3 67.5072 5.66639   4
  -3   7   3 69.0564 5.06936   6
   3   7  -3 66.9883 5.82285   9
  -3   7   3 65.0950 5.04730   2
   2  -7  -3 9.35116 2.22252   7
   2  -7  -3 12.1991 1.27542   1
  -2  -7   3 11.5091 1.86939   1
  -2  -7   3 15.3561 2.08696   5
  -2  -7   3 12.6570 1.08349   7
  -2  -7   3 13.2089 1.75856   4
  -2  -7   3 15.3119 1.71951   3
  -2   7   3 8.89991 1.83971   4
  -2   7   3 13.7501 1.78179   6
   2   7  -3 10.3124 2.07718   9
  -2   7   3 11.1828 1.62163   2
   2   7  -3 12.7342 1.32155   8
   1  -7  -3 13.0797 2.63058   7
  -1  -7   3 11.5229 1.22449   8
  -1  -7   3 11.9286 1.61418   3
   1  -7  -3 13.1107 1.66859   6
  -1  -7   3 13.4809 2.75252   5
  -1  -7   3 12.8494 1.70475   1
   1  -7  -3 10.5928 1.09886   1
  -1  -7   3 13.3097 1.37323   7
   1  -7  -3 14.2101 2.18175   9
   1   7  -3 11.8761 2.23508   9
   1   7  -3 11.8620 1.21432   8
  -1   7   3 10.3048 1.87589   4
   1   7  -3 7.14481 1.89961   6
  -1   7   3 10.0577 1.42352   2
   0  -7   3 51.7345 4.06132   3
   0  -7  -3 44.6893 3.96982   4
   0  -7  -3 48.2118 3.37456   1
   0  -7   3 48.2044 4.11564   9
   0  -7   3 53.5440 4.05660   7
   0  -7   3 48.9847 3.50928   8
   0  -7  -3 54.6924 4.82649   7
   0  -7   3 55.5412 3.99183   1
   0  -7   3 47.2134 6.13448   5
   0  -7  -3 45.2335 4.25387   9
   0  -7  -3 48.5438 4.20615   6
   0  -7  -3 51.7221 3.76498   2
   0   7   3 45.0281 3.87249   4
   0   7  -3 41.9638 3.94681   9
   0   7   3 45.4739 3.32755   2
   0   7   3 43.5640 3.54098   8
   0   7  -3 42.4075 4.47426   6
   0   7  -3 48.5857 3.58431   2
   1  -7   3 493.073 37.2197   5
  -1  -7  -3 541.550 33.1493   3
   1  -7   3 557.318 32.9760   8
  -1  -7  -3 513.463 33.6204   4
  -1  -7  -3 556.287 32.7977   1
  -1  -7  -3 529.680 32.6816   3
   1  -7   3 553.359 33.6337   3
   1  -7   3 586.625 33.8807   7
  -1  -7  -3 537.356 33.9744   6
  -1  -7  -3 523.863 32.9739   2
  -1  -7  -3 457.063 34.1378   5
   1   7   3 515.724 32.2059   8
   1   7   3 529.680 32.4509   4
  -1   7  -3 508.023 32.5740   9
  -1   7  -3 506.499 33.1737   6
  -1   7  -3 520.990 32.2206   2
   2  -7   3 298.915 19.7128   3
   2  -7   3 289.215 18.9109   8
  -2  -7  -3 283.012 18.7949   2
   2  -7   3 288.890 23.8629   5
   2  -7   3 320.800 20.1261   7
  -2  -7  -3 318.057 18.8789   1
  -2   7  -3 273.327 19.4133   6
  -2   7  -3 295.734 18.7457   2
   2   7   3 303.277 18.6006   4
  -2   7  -3 290.924 18.7662   9
  -2   7  -3 281.341 19.2919   7
   2   7   3 307.523 18.6595   8
   3  -7   3 536.242 31.0268   7
  -3  -7  -3 504.648 29.4041   1
   3  -7   3 447.679 35.1564   5
  -3  -7  -3 400.432 29.3719   5
   3   7   3 455.065 28.5106   1
  -3   7  -3 440.316 28.5255   9
  -3   7  -3 465.484 28.9681   2
  -3   7  -3 460.503 29.6311   6
   3   7   3 465.840 28.7408   8
   4  -7   3 21.3283 6.48195   5
   4  -7   3 16.9087 3.64498   7
  -4  -7  -3 23.1603 2.27270   1
   4   7   3 22.4358 2.29794   8
  -4   7  -3 18.4938 2.82306   6
  -4   7  -3 20.4953 2.53224   2
   5  -7   3 3.46248 2.00584   7
   5  -7   3 3.79350 3.29816   5
  -5  -7  -3 5.30402 1.39228   1
  -5   7  -3 3.05146 1.44728   2
  -5   7  -3 2.10321 1.46329   6
   5   7   3 1.97598 0.91710   8
  -6  -7  -3 41.5535 3.75350   1
   6  -7   3 32.1874 7.46368   5
   6  -7   3 36.4955 5.22113   7
  -6   7  -3 39.3022 4.55015   6
  -6   7  -3 37.2255 4.02291   2
   6   7   3 39.5413 3.75822   8
  -5  -8   3 2.50740 1.27548   1
   5  -8  -3 0.43751 2.35438   5
  -5  -8   3 0.98464 0.73569   3
   5  -8  -3 0.58087 2.08185   7
   5   8  -3 0.04757 1.51815   9
  -5   8   3 2.39734 1.20313   6
  -5   8   3 2.66505 1.29918   2
  -5   8   3 1.21174 1.28878   4
   5   8  -3 0.72029 0.68608   8
  -4  -8   3 36.0497 3.56423   4
  -4  -8   3 37.7338 3.52680   1
   4  -8  -3 27.4622 6.52200   5
  -4  -8   3 31.3584 3.00383   3
   4  -8  -3 35.9288 4.62051   7
  -4   8   3 26.4020 3.07989   2
  -4   8   3 35.7787 3.88486   4
  -4   8   3 29.2425 3.09548   6
   4   8  -3 33.2184 2.68959   8
   4   8  -3 29.0404 3.84016   9
  -3  -8   3 10.3237 1.84161   1
   3  -8  -3 7.10997 4.22415   5
   3  -8  -3 9.55262 1.39660   1
   3  -8  -3 10.1649 2.80435   7
  -3  -8   3 10.1812 1.49553   3
   3   8  -3 5.81043 1.87770   9
  -3   8   3 4.46676 1.51013   4
   3   8  -3 9.94254 1.25941   8
  -3   8   3 11.6710 1.93465   2
  -2  -8   3 120.796 7.65915   7
  -2  -8   3 112.628 8.34634   1
   2  -8  -3 113.266 7.74374   1
   2  -8  -3 112.555 8.17534   9
  -2  -8   3 125.792 8.81379   5
  -2  -8   3 130.052 8.15358   3
   2  -8  -3 117.686 9.59915   7
  -2  -8   3 109.683 7.48405   7
   2   8  -3 102.809 6.97608   8
  -2   8   3 98.7097 7.56519   6
   2   8  -3 110.285 8.29917   9
  -2   8   3 115.195 8.18565   4
  -2   8   3 100.691 7.29708   2
   1  -8  -3 153.910 11.4676   7
  -1  -8   3 159.434 10.0665   7
   1  -8  -3 159.151 10.3275   6
   1  -8  -3 152.636 9.62969   1
  -1  -8   3 171.006 10.2633   3
   1  -8  -3 142.343 9.59463   1
   1  -8  -3 153.191 10.5974   9
  -1  -8   3 141.112 9.73620   8
  -1  -8   3 142.658 12.1153   5
  -1  -8   3 161.692 10.3839   1
   1  -8  -3 131.409 10.2219   3
   1   8  -3 132.240 9.68346   9
   1   8  -3 122.548 10.1385   6
  -1   8   3 135.519 8.81159   2
  -1   8   3 131.186 9.51825   4
   1   8  -3 132.667 8.61288   8
   0  -8   3 121.659 11.5149   5
   0  -8   3 137.292 8.65662   3
   0  -8  -3 115.947 8.24207   2
   0  -8  -3 105.722 8.17140   3
   0  -8  -3 130.246 9.52665   7
   0  -8   3 132.345 8.49229   1
   0  -8   3 122.350 8.59822   7
   0  -8  -3 119.923 8.82881   6
   0  -8  -3 121.638 7.83584   1
   0  -8   3 117.508 7.97310   8
   0   8  -3 102.830 8.24353   9
   0   8   3 115.923 7.82698   8
   0   8   3 115.817 7.52115   2
   0   8   3 114.868 8.22460   4
   0   8  -3 117.918 7.77056   2
   0   8  -3 103.823 8.80289   6
  -1  -8  -3 86.0367 6.27104   3
  -1  -8  -3 94.1802 6.55096   2
  -1  -8  -3 96.1192 6.21403   3
   1  -8   3 103.513 7.40344   7
   1  -8   3 92.6588 10.4267   5
   1  -8   3 101.626 7.21933   3
   1  -8   3 94.1989 6.43744   8
  -1  -8  -3 94.7730 6.29127   1
   1   8   3 94.3302 6.34530   8
   1   8   3 85.2985 6.46498   4
  -1   8  -3 85.1320 6.62040   9
  -1   8  -3 88.8820 6.29431   2
  -1   8  -3 85.5082 7.24329   6
   2  -8   3 101.616 7.85427   7
  -2  -8  -3 94.9689 6.72693   4
  -2  -8  -3 102.662 6.60135   1
   2  -8   3 96.8494 11.2483   5
   2  -8   3 95.3669 7.47622   3
  -2  -8  -3 89.7413 6.57427   2
  -2   8  -3 92.6930 6.46705   2
   2   8   3 86.5266 6.24002   4
  -2   8  -3 81.3808 7.18680   6
  -2   8  -3 89.8715 6.45592   9
   2   8   3 88.2629 6.30665   8
  -3  -8  -3 9.72384 1.48096   1
  -3  -8  -3 7.47371 1.25657   5
  -3  -8  -3 6.63389 1.18419   5
  -3  -8  -3 9.91457 1.21072   2
   3  -8   3 9.24102 2.43461   7
   3  -8   3 4.70887 3.00679   5
   3   8   3 9.72844 1.69174   8
  -3   8  -3 5.61027 1.43769   2
  -3   8  -3 7.35363 2.00006   6
  -3   8  -3 9.47828 1.43613   9
   4  -8   3 39.3729 7.69263   5
  -4  -8  -3 49.0385 3.85394   1
   4  -8   3 46.6633 5.27465   7
  -4   8  -3 39.5427 4.36155   6
   4   8   3 39.3065 3.58446   8
  -4   8  -3 46.2941 4.03690   2
   5  -8   3 0.32585 2.56198   5
  -5  -8  -3 1.84929 0.94984   1
   5  -8   3 1.48436 1.80517   7
  -5   8  -3 3.78959 1.79181   6
  -5   8  -3 2.82352 1.54115   2
   5   8   3 3.87039 1.33099   8
   4  -9  -3 -1.0152 1.19686   7
  -4  -9   3 -0.8843 0.61959   3
   4  -9  -3 -0.6971 1.92950   5
  -4  -9   3 -0.3954 0.78251   1
  -4   9   3 1.29598 1.07155   6
  -4   9   3 -0.0405 0.96543   2
   4   9  -3 0.54551 1.42892   9
  -4   9   3 1.66069 1.52197   4
   4   9  -3 -0.4651 0.61804   8
  -3  -9   3 50.7819 3.91629   3
   3  -9  -3 46.3770 5.40186   7
   3  -9  -3 42.8034 8.03227   5
  -3  -9   3 48.6263 4.31667   1
   3  -9  -3 43.6193 3.64032   1
   3  -9  -3 47.3869 3.39439   9
   3   9  -3 44.0457 3.49907   8
  -3   9   3 45.4271 3.98614   2
   3   9  -3 47.1406 4.85918   9
  -3   9   3 42.3886 4.05211   6
  -3   9   3 47.8041 4.69121   4
  -2  -9   3 56.9533 4.93371   5
  -2  -9   3 55.4555 4.49333   1
   2  -9  -3 45.7282 8.05351   5
   2  -9  -3 46.5579 3.69349   1
   2  -9  -3 46.8378 5.43588   7
  -2  -9   3 60.6647 4.23428   3
   2  -9  -3 44.1444 4.08780   9
  -2  -9   3 48.6434 3.44746   7
  -2  -9   3 51.4959 3.59906   7
  -2   9   3 47.4450 4.53278   4
   2   9  -3 41.7298 4.54009   9
  -2   9   3 48.2796 3.85444   2
   2   9  -3 45.3938 3.47090   8
  -2   9   3 42.0072 4.10501   6
  -1  -9   3 134.302 8.24315   3
  -1  -9   3 113.559 7.96371   7
   1  -9  -3 111.667 7.51111   1
   1  -9  -3 123.272 9.58637   7
  -1  -9   3 99.0829 9.95020   5
  -1  -9   3 115.219 8.26964   1
   1  -9  -3 124.723 8.35677   6
   1  -9  -3 108.586 7.47538   1
  -1   9   3 98.8488 7.01982   2
   1   9  -3 103.528 8.01932   9
  -1   9   3 98.5012 7.79737   4
   1   9  -3 107.262 10.3298   6
   0  -9  -3 54.3311 5.28293   3
   0  -9   3 74.9365 5.43540   1
   0  -9   3 69.3120 8.32252   5
   0  -9   3 77.0102 5.64070   7
   0  -9   3 78.9187 5.60418   3
   0  -9  -3 71.1223 4.73341   1
   0  -9  -3 60.2502 4.99475   3
   0  -9  -3 76.6008 6.54856   7
   0   9   3 70.3024 4.66098   2
   0   9  -3 56.0987 5.82307   6
   0   9   3 60.4972 5.24299   4
   0   9  -3 59.3534 5.31983   9
  -1  -9  -3 21.7958 4.31403   5
  -1  -9  -3 21.1463 3.23840   5
  -1  -9  -3 26.4835 2.06174   3
   1  -9   3 27.9425 3.11483   7
  -1  -9  -3 25.1968 2.08851   1
   1  -9   3 24.8468 2.92730   3
   1  -9   3 26.7005 5.46924   5
  -1  -9  -3 24.0236 2.07705   3
  -1  -9  -3 31.8883 3.58521   7
  -1   9  -3 21.9019 2.65045   9
  -1   9  -3 21.5439 3.23635   6
   1   9   3 25.9002 2.69580   8
   1   9   3 22.2981 2.56922   4
  -1   9  -3 22.8389 3.69709   2
  -2  -9  -3 105.119 8.11015   1
   2  -9   3 102.862 13.6959   5
  -2  -9  -3 99.3964 9.71260   5
   2  -9   3 131.643 9.13103   7
   2  -9   3 120.433 8.66378   3
  -2   9  -3 112.434 7.54319   2
  -2   9  -3 97.5749 9.87153   6
  -2   9  -3 94.7105 7.44298   9
   2   9   3 107.383 7.42905   8
   3  -9   3 18.2121 3.14395   3
  -3  -9  -3 12.1354 1.57178   1
   3  -9   3 11.0931 5.01247   5
   3   9   3 14.9669 2.26640   8
  -3   9  -3 13.2276 2.72973   6
  -3   9  -3 10.4230 1.96700   9
  -3   9  -3 12.5878 2.06365   2
  -4  -9  -3 1.89036 0.90335   1
   4  -9   3 2.54903 2.93168   5
   4  -9   3 1.76013 1.63972   7
  -4   9  -3 1.77591 1.56153   6
   4   9   3 4.51531 1.33821   8
  -4   9  -3 2.52307 1.30808   2
   4 -10  -3 16.2583 6.62508   5
   4 -10  -3 16.2675 4.11107   7
  -4 -10   3 15.1774 2.54452   1
  -4 -10   3 18.1621 2.16243   3
   4  10  -3 18.4880 3.65486   9
  -4  10   3 11.0866 2.67920   4
   4  10  -3 13.3788 1.77841   8
  -4  10   3 14.9528 2.41313   2
  -3 -10   3 13.3555 1.78366   3
   3 -10  -3 6.79208 2.56670   7
   3 -10  -3 12.3603 5.34036   5
  -3 -10   3 11.7596 2.15062   1
  -3  10   3 12.6673 2.40964   6
  -3  10   3 9.75462 1.80042   2
  -3  10   3 11.6882 2.52964   4
   3  10  -3 12.0127 2.67800   9
   3  10  -3 12.5554 2.14803   8
  -2 -10   3 7.80198 1.42695   3
   2 -10  -3 4.36918 2.02400   7
  -2 -10   3 4.13561 0.62141   7
  -2 -10   3 5.23243 1.73045   5
   2 -10  -3 2.13304 2.33286   5
  -2 -10   3 3.85909 1.25770   1
  -2  10   3 6.53078 1.87513   4
   2  10  -3 3.79645 0.99354   8
  -2  10   3 3.55550 1.17527   2
   2  10  -3 7.05021 1.94162   9
   1 -10  -3 25.0018 2.72075   1
   1 -10  -3 24.5851 6.44788   5
  -1 -10   3 33.5018 2.96577   7
  -1 -10   3 42.0806 3.34785   3
  -1 -10   3 32.5713 4.93101   5
   1 -10  -3 33.5380 2.53304   1
   1 -10  -3 30.8640 4.20736   7
   1  10  -3 33.3854 3.68014   9
  -1  10   3 29.6142 2.74437   2
  -1  10   3 31.4257 3.47463   4
   1  10  -3 25.5133 3.88098   6
   0 -10   3 16.4773 4.08463   5
   0 -10  -3 15.9371 1.91952   3
   0 -10   3 18.1492 2.24332   1
   0 -10  -3 13.4058 4.44627   5
   0 -10  -3 14.9994 1.53926   1
   0 -10  -3 16.2406 1.89817   3
   0 -10  -3 16.3827 3.27497   7
   0 -10   3 20.9279 2.43836   3
   0 -10   3 16.8981 2.31980   7
   0  10   3 15.7261 3.05656   4
   0  10  -3 12.6774 2.58314   9
   0  10  -3 12.4029 2.78529   6
   0  10   3 18.3643 1.89581   2
  -1 -10  -3 57.4757 3.96578   3
   1 -10   3 60.1399 5.09318   3
  -1 -10  -3 49.2438 4.04308   3
   1 -10   3 55.7455 5.13618   7
   1 -10   3 57.2915 12.4350   5
  -1 -10  -3 58.8942 4.03342   1
  -1 -10  -3 51.1553 7.17864   5
  -1 -10  -3 59.0396 5.58217   7
  -1  10  -3 45.0188 4.41208   9
   1  10   3 51.4361 4.39098   4
  -1  10  -3 52.8046 4.21181   2
  -1  10  -3 43.0666 5.08403   6
   1  10   3 53.3745 4.25425   8
   2 -10   3 48.8336 4.79122   3
   2 -10   3 47.9629 8.31109   5
  -2 -10  -3 49.1454 3.74047   1
   2 -10   3 56.4398 5.29476   7
  -2 -10  -3 45.0095 5.99500   5
  -2  10  -3 38.4827 3.82105   9
  -2  10  -3 43.8239 4.89193   6
  -2  10  -3 50.2899 4.05360   2
   2  10   3 43.0703 3.82684   8
   3 -10   3 8.87551 4.19926   5
   3 -10   3 11.5442 2.74504   7
  -3 -10  -3 12.4724 1.73122   1
   3 -10   3 13.8358 2.70770   3
   3  10   3 11.6865 2.05929   8
  -3  10  -3 15.0565 3.14229   6
  -3  10  -3 11.0781 2.06675   2
   4 -10   3 2.96509 1.77414   3
   4 -10   3 2.65216 1.80157   7
   4 -10   3 1.34508 2.73123   5
  -4  10  -3 3.27980 1.51748   2
  -4  10  -3 0.97503 1.59410   6
  -3 -11   3 39.8106 3.74004   3
  -3 -11   3 38.0020 3.80660   1
   3 -11  -3 27.6620 7.46734   5
  -3  11   3 31.0716 4.05707   4
   3  11  -3 36.2061 4.46862   9
   3  11  -3 33.0672 2.93145   8
  -3  11   3 26.1929 3.13066   2
   2 -11  -3 12.8867 3.07059   7
   2 -11  -3 14.5859 5.48672   5
  -2 -11   3 20.8541 2.63819   1
  -2 -11   3 21.1826 3.69535   3
  -2 -11   3 24.9831 3.39195   5
   2 -11  -3 21.0917 2.27600   1
  -2  11   3 18.1909 2.37017   2
   2  11  -3 21.7617 3.56158   9
  -2  11   3 25.7900 3.40667   4
   1 -11  -3 7.24491 3.89232   5
   1 -11  -3 6.53678 1.67005   3
  -1 -11   3 7.68934 3.03329   5
  -1 -11   3 9.09512 1.92630   1
   1 -11  -3 5.02229 1.95381   7
  -1 -11   3 7.79245 1.45625   7
  -1 -11   3 9.09121 1.74866   3
   1 -11  -3 7.93264 1.15731   1
  -1  11   3 6.73322 1.89322   4
  -1  11   3 6.59804 1.41031   2
   1  11  -3 7.41283 2.13000   9
   0 -11   3 9.35543 1.97606   3
   0 -11   3 8.96725 1.97089   1
   0 -11   3 7.49177 3.41035   5
   0 -11  -3 7.66691 4.92701   5
   0 -11   3 8.48809 1.80936   7
   0 -11  -3 7.56024 2.28710   7
   0 -11  -3 7.74518 1.46336   3
   0 -11  -3 8.64042 1.16122   1
   0  11  -3 8.00121 2.84772   6
   0  11  -3 9.00014 2.10689   9
   0  11   3 8.41299 1.95788   4
   1 -11   3 41.5875 4.12912   3
  -1 -11  -3 29.3730 5.60875   5
   1 -11   3 43.0261 3.70893   1
  -1 -11  -3 43.2251 3.74595   1
  -1 -11  -3 40.0575 3.05630   3
   1 -11   3 37.8764 4.16771   7
  -1 -11  -3 39.9099 4.53657   7
   1 -11   3 35.9348 6.96319   5
   1  11   3 32.7501 3.30251   8
   1  11   3 36.6564 3.49355   4
  -1  11  -3 26.2439 3.40027   9
  -1  11  -3 37.7659 3.43452   2
  -1  11  -3 30.4393 4.32984   6
  -2 -11  -3 29.7742 2.56878   1
  -2 -11  -3 25.2758 4.37051   5
   2 -11   3 31.2077 3.71623   3
  -2 -11  -3 32.6824 3.88386   7
   2 -11   3 31.4737 3.98586   7
   2 -11   3 33.2693 7.23444   5
   2  11   3 28.7889 3.02085   8
  -2  11  -3 30.2660 3.14203   2
  -2  11  -3 24.7798 3.85661   6
   3 -11   3 0.69956 1.57916   7
   3 -11   3 -0.2588 2.57938   5
  -3 -11  -3 0.83792 0.75456   1
   3 -11   3 -0.1814 1.13983   3
  -3  11  -3 -0.4503 1.11414   2
   3  11   3 1.30893 1.28758   8
  -3  11  -3 2.16378 1.51868   6
   0 -12   3 6.92901 3.36681   5
   0 -12   3 7.68992 1.72598   1
   0 -12   3 9.80005 2.00380   3
   0 -12  -3 8.21674 3.91633   5
   0 -12  -3 7.82831 1.51557   3
   0 -12   3 8.44023 2.06975   7
   0 -12  -3 13.0432 3.30527   7
   0  12  -3 3.87721 2.55664   6
   0  12   3 6.48093 1.73985   4
   0  12  -3 6.71269 1.97793   9
  -7   0   4 48.9735 4.44603   1
   7   0  -4 43.3467 6.41956   5
   7   0  -4 50.5231 5.12118   7
  -7   0   4 51.8637 4.18242   4
   6   0  -4 24.1510 4.49373   5
  -6   0   4 23.6996 2.63949   1
   6   0  -4 19.6797 3.04785   7
  -6   0   4 29.6860 2.66003   4
   5   0  -4 51.2744 3.95943   9
   5   0  -4 52.0891 4.61887   7
  -5   0   4 42.7284 3.91319   1
  -5   0   4 48.0059 3.88193   4
  -4   0   4 212.512 13.4677   7
  -4   0   4 181.485 12.1004   1
  -4   0   4 166.274 12.2887   3
   4   0  -4 182.732 12.6091   7
   4   0  -4 184.718 12.1175   9
   3   0  -4 746.169 43.5864   1
  -3   0   4 658.722 43.4673   1
  -3   0   4 628.094 43.6512   3
   3   0  -4 685.889 43.9012   7
   3   0  -4 778.294 43.9519   3
  -3   0   4 730.857 43.9228   6
   3   0  -4 702.253 43.5653   9
   2   0  -4 275.633 15.9496   3
  -2   0   4 239.434 15.9749   3
   2   0  -4 271.361 15.8598   1
   2   0  -4 255.118 15.9021   9
  -2   0   4 239.117 15.8121   1
   2   0  -4 238.022 16.7248   5
   2   0  -4 252.118 16.1586   7
  -2   0   4 246.461 15.9675   6
   1   0  -4 651.290 43.0114   6
  -1   0   4 700.430 42.9339   1
  -1   0   4 691.260 43.0478   3
   1   0  -4 683.532 42.8746   1
  -1   0   4 710.232 42.9536   6
   1   0  -4 764.395 43.0074   3
   0   0  -4 230.339 13.8368   5
   0   0   4 218.848 12.5092   2
   0   0   4 207.181 12.6375   3
   0   0  -4 189.329 12.4265   8
   0   0   4 179.510 12.4301   8
   0   0  -4 196.115 12.6407   3
   0   0  -4 196.532 12.6649   6
   1   0   4 180.002 10.3783   1
   1   0   4 167.040 10.1306   8
  -1   0  -4 165.761 10.5412   7
   1   0   4 159.506 10.1026   2
  -1   0  -4 146.240 11.4565   5
   1   0   4 161.134 10.2198   3
  -1   0  -4 161.557 10.0770   2
   2   0   4 348.600 20.3672   7
  -2   0  -4 317.221 19.8022   2
   2   0   4 351.653 21.6385   5
   2   0   4 319.222 19.9655   1
  -2   0  -4 299.088 20.3423   7
   2   0   4 287.899 19.9172   3
   3   0   4 128.364 10.4409   5
   3   0   4 137.500 8.56195   4
  -3   0  -4 121.509 9.22204   7
   3   0   4 133.737 9.26906   7
   3   0   4 132.468 8.77668   1
  -3   0  -4 128.742 8.57009   2
  -3   0  -4 151.707 9.66027   1
   4   0   4 149.197 12.0575   5
   4   0   4 138.167 9.63002   4
   4   0   4 155.993 10.6777   7
  -4   0  -4 151.391 9.87908   1
   5   0   4 523.982 35.3985   5
  -5   0  -4 522.497 32.5833   2
   5   0   4 565.084 33.7142   7
   5   0   4 444.300 32.5660   3
  -5   0  -4 508.306 32.8362   9
  -5   0  -4 559.768 32.7665   1
  -6   0  -4 16.6546 2.14467   2
   6   0   4 17.4392 3.72811   5
   6   0   4 18.5697 3.31465   7
  -6   0  -4 16.9198 2.23515   1
  -7   0  -4 -0.1850 0.83430   2
   7   0   4 1.43318 1.73209   7
  -7   0  -4 1.36649 1.37355   1
   7   0   4 0.48712 2.04730   5
  -7  -1   4 19.8055 2.54984   1
  -7  -1   4 15.0526 1.95742   4
   7  -1  -4 13.7924 2.96038   7
  -7   1   4 18.1627 2.48036   1
   7   1  -4 21.4334 3.55314   7
  -7   1   4 21.0912 2.42848   4
   6  -1  -4 23.0171 4.03430   7
  -6  -1   4 21.3474 2.18536   4
   6  -1  -4 19.5743 4.37981   5
  -6  -1   4 23.0056 2.57784   1
   6   1  -4 22.2015 2.90711   7
   6   1  -4 17.7609 3.52378   5
  -6   1   4 20.7033 2.39365   1
  -6   1   4 17.4725 2.25540   4
   6   1  -4 23.8297 2.45904   9
   6   1  -4 21.2191 3.24226   5
  -5  -1   4 4.20595 1.00754   4
   5  -1  -4 8.43478 1.24417   9
  -5  -1   4 5.74756 1.73681   7
  -5  -1   4 4.82719 1.27595   3
  -5  -1   4 4.61110 1.21868   1
   5  -1  -4 5.42725 1.79029   7
   5   1  -4 5.59150 1.56113   7
   5   1  -4 7.02825 1.58855   9
  -5   1   4 6.99207 1.42668   1
  -5   1   4 5.55420 1.32592   4
   5   1  -4 6.82377 1.99008   5
   4  -1  -4 575.557 33.9840   1
  -4  -1   4 574.945 34.4251   7
  -4  -1   4 535.572 33.9320   1
  -4  -1   4 489.195 34.0151   3
   4  -1  -4 536.423 33.6692   9
   4  -1  -4 542.590 34.6241   7
  -4   1   4 517.033 32.6111   1
  -4   1   4 575.150 33.5937   7
  -4   1   4 517.982 32.7036   4
  -4   1   4 450.294 32.8493   3
   4   1  -4 537.964 33.0037   7
   4   1  -4 533.446 33.6706   5
   4   1  -4 527.040 32.8606   9
   3  -1  -4 391.762 25.1644   9
  -3  -1   4 378.002 25.8053   3
  -3  -1   4 426.514 25.5762   7
   3  -1  -4 380.626 25.8343   7
   3  -1  -4 418.831 25.2987   1
  -3  -1   4 406.455 25.8906   6
  -3  -1   4 456.006 26.4159   1
   3  -1  -4 381.991 25.6276   3
  -3   1   4 347.459 24.5349   3
   3   1  -4 414.674 25.2697   5
  -3   1   4 372.634 24.2714   1
  -3   1   4 372.324 24.3781   4
  -3   1   4 398.203 24.9572   7
   3   1  -4 387.723 24.5795   9
   3   1  -4 417.723 24.4858   1
   3   1  -4 415.856 24.4243   3
   3   1  -4 374.738 24.5206   7
  -2  -1   4 355.220 22.8028   6
   2  -1  -4 373.872 22.4385   1
  -2  -1   4 358.256 22.6162   3
  -2  -1   4 341.451 22.5100   1
   2  -1  -4 372.920 22.6206   3
   2  -1  -4 364.642 23.0021   7
  -2   1   4 323.837 22.1119   3
   2   1  -4 355.176 22.1741   9
   2   1  -4 404.815 22.0493   3
   2   1  -4 351.263 22.0640   7
  -2   1   4 330.976 21.8649   1
  -2   1   4 350.067 21.9042   6
   1  -1  -4 1803.80 109.688   1
  -1  -1   4 1779.63 110.029   6
   1  -1  -4 1815.97 109.732   8
   0  -1   4 260.294 15.1525   5
   0  -1  -4 251.272 15.0263   5
   0  -1   4 238.218 14.1368   6
   0  -1   4 192.510 13.6374   8
   0  -1   4 213.913 13.9442   3
   0  -1   4 218.392 13.8623   2
   0  -1  -4 222.924 13.8581   3
   0  -1  -4 194.324 13.7640   8
   0   1  -4 181.427 11.6913   7
   0   1   4 192.191 12.7467   5
   0   1   4 185.756 11.5702   8
   0   1  -4 185.647 11.8895   6
   0   1   4 201.195 11.6794   3
   0   1  -4 174.116 12.8050   5
   0   1  -4 184.245 11.7426   3
  -1  -1  -4 1801.23 109.793   3
  -2  -1  -4 838.551 49.8652   2
   2  -1   4 793.764 50.2319   3
   2  -1   4 859.346 50.5589   7
   2  -1   4 808.259 52.0727   5
  -2  -1  -4 705.718 51.3382   5
   2  -1   4 831.724 50.1673   4
   2  -1   4 828.409 50.1234   1
  -2  -1  -4 861.682 50.0386   1
   2   1   4 745.812 48.5031   3
  -2   1  -4 856.280 48.6406   2
  -2   1  -4 752.749 49.1267   7
   2   1   4 815.737 48.6940   1
  -3  -1  -4 302.902 18.1751   1
   3  -1   4 265.794 20.3934   5
  -3  -1  -4 250.672 18.6009   7
  -3  -1  -4 299.892 18.0032   2
   3  -1   4 307.421 18.2188   4
   3  -1   4 302.213 18.8813   7
   3   1   4 317.861 18.8144   8
   3   1   4 299.948 18.8865   1
   3   1   4 321.787 19.3453   7
  -3   1  -4 266.510 19.3543   7
   3   1   4 298.668 18.4765   4
  -3   1  -4 288.044 18.7428   2
   4  -1   4 194.488 12.8487   4
  -4  -1  -4 206.582 12.9092   2
   4  -1   4 193.261 15.7282   5
  -4  -1  -4 197.291 13.4697   9
  -4  -1  -4 210.922 13.0823   1
   4  -1   4 201.657 13.9094   7
   4   1   4 215.979 14.2987   7
  -4   1  -4 202.351 13.5879   2
   4   1   4 184.418 13.4636   3
  -4   1  -4 218.900 13.7071   1
   4   1   4 233.699 15.6122   5
   5  -1   4 59.2415 4.30926   4
   5  -1   4 54.9211 7.05183   5
  -5  -1  -4 61.8283 4.57931   2
   5  -1   4 63.3474 5.78764   7
  -5  -1  -4 61.4621 4.73452   1
  -5   1  -4 60.8005 4.83578   2
  -5   1  -4 53.6588 4.75895   9
   5   1   4 58.2618 4.85072   3
   5   1   4 68.1733 5.73672   7
  -5   1  -4 65.8271 4.93734   1
   5   1   4 71.9722 6.81371   5
  -6  -1  -4 26.5747 2.74017   2
   6  -1   4 27.4775 4.96467   5
  -6  -1  -4 25.6350 2.87806   1
   6  -1   4 30.9268 4.06800   7
   6   1   4 30.9939 3.84417   7
   6   1   4 32.6710 4.62474   5
  -6   1  -4 30.8462 3.20482   2
   6   1   4 31.8352 3.16218   8
  -6   1  -4 23.0549 2.81757   9
  -6   1  -4 31.2689 3.12632   1
   7  -1   4 18.8776 5.77237   7
  -7  -1  -4 21.5571 2.70845   1
   7  -1   4 16.2833 4.25532   5
  -7  -1  -4 15.9389 2.47564   2
  -7   1  -4 21.7527 2.66172   2
   7   1   4 23.1934 4.05310   5
   7   1   4 16.4026 3.22013   7
   7   1   4 14.7670 3.44081   8
   7  -2  -4 73.4830 7.10045   7
  -7  -2   4 74.6038 5.38297   4
   7  -2  -4 64.2398 8.97952   5
  -7   2   4 73.3285 5.82437   4
   7   2  -4 72.4583 6.17240   7
  -7   2   4 69.6952 5.80205   1
  -6  -2   4 24.2987 2.27946   4
   6  -2  -4 19.5717 4.56654   5
   6  -2  -4 26.2427 3.57742   7
  -6  -2   4 26.8762 2.89420   1
   6   2  -4 20.8967 3.37887   5
   6   2  -4 22.5584 2.87899   7
   6   2  -4 26.3323 2.89838   9
  -6   2   4 25.4922 2.72788   4
  -6   2   4 22.9921 2.57395   1
  -5  -2   4 410.680 27.4535   1
  -5  -2   4 387.705 27.5217   3
   5  -2  -4 434.821 28.5028   7
  -5  -2   4 496.496 28.2155   7
  -5  -2   4 431.938 27.2692   4
  -5   2   4 432.684 27.7879   4
   5   2  -4 451.536 27.8666   7
  -5   2   4 418.236 27.5013   1
   5   2  -4 441.537 27.9559   9
  -4  -2   4 50.8019 3.78146   9
  -4  -2   4 50.3213 3.96601   7
   4  -2  -4 44.5079 3.25598   9
  -4  -2   4 39.4048 3.73891   3
  -4  -2   4 42.9522 3.72180   1
   4  -2  -4 40.9984 4.31794   7
   4  -2  -4 49.9343 3.73354   1
  -4  -2   4 44.4453 4.39385   6
   4   2  -4 41.9532 3.76278   9
  -4   2   4 41.5089 3.31262   1
  -4   2   4 41.0132 3.52262   4
   4   2  -4 40.3920 3.49083   7
  -3  -2   4 159.906 11.0350   6
  -3  -2   4 152.395 10.4687   3
   3  -2  -4 164.382 10.3099   1
  -3  -2   4 173.378 10.4539   7
   3  -2  -4 155.032 10.5464   3
  -3  -2   4 167.953 10.5112   9
   3  -2  -4 137.463 12.1010   7
   3  -2  -4 156.913 10.0823   9
  -3  -2   4 148.724 10.3992   1
   3   2  -4 166.308 10.3666   1
   3   2  -4 150.591 10.5678   9
  -3   2   4 148.136 10.1037   1
  -3   2   4 134.888 10.4312   3
  -3   2   4 171.243 11.0425   7
   3   2  -4 182.016 10.4364   3
  -3   2   4 151.040 10.7192   4
   3   2  -4 152.213 10.2013   7
   2  -2  -4 346.627 21.0651   1
  -2  -2   4 331.740 21.6637   6
  -2  -2   4 333.662 21.2756   1
   2  -2  -4 330.715 21.8281   7
  -2  -2   4 357.105 21.3232   3
   2  -2  -4 334.151 21.3412   3
   2   2  -4 370.421 19.9955   3
  -2   2   4 311.189 20.0712   4
  -2   2   4 304.123 19.7497   1
  -2   2   4 286.370 20.0814   3
   2   2  -4 311.104 19.7475   7
   2   2  -4 330.908 19.9654   1
   2   2  -4 316.187 20.2553   9
  -1  -2   4 957.701 55.2425   1
   1  -2  -4 763.520 56.1654   5
   1  -2  -4 929.774 54.9001   1
   1  -2  -4 914.141 55.0677   8
   1  -2  -4 913.894 55.1993   3
  -1  -2   4 919.384 55.5131   6
   1   2  -4 861.770 53.1065   9
   1   2  -4 911.397 52.6421   7
   1   2  -4 818.714 53.2848   6
  -1   2   4 779.766 52.9133   3
   1   2  -4 841.733 53.8896   5
  -1   2   4 830.843 52.6094   1
   1   2  -4 883.854 52.4957   8
   1   2  -4 966.263 52.9594   3
   0  -2   4 6700.65 395.073  10
   0  -2  -4 5823.56 392.957  10
   0   2  -4 6405.47 414.483  10
   0   2   4 6823.90 415.499  10
  -1  -2  -4 583.468 31.1870   8
  -1  -2  -4 465.940 30.9583   3
   1  -2   4 512.281 31.2272   2
   1  -2   4 478.509 32.9327   5
   1  -2   4 502.811 31.4182   7
   1  -2   4 496.012 31.3634   3
  -1   2  -4 592.814 33.5760   6
   1   2   4 511.257 33.0063   1
   1   2   4 587.222 33.1297   8
  -1   2  -4 477.477 33.3986   7
   1   2   4 549.381 34.2341   5
  -1   2  -4 522.355 33.1271   2
   1   2   4 532.438 32.9414   3
   2  -2   4 359.926 21.3446   1
   2  -2   4 306.991 23.4625   5
   2  -2   4 358.674 21.8323   7
  -2  -2  -4 348.365 21.1695   1
   2  -2   4 356.930 21.5053   4
   2  -2   4 352.872 21.3098   2
  -2  -2  -4 304.972 22.3641   5
  -2  -2  -4 344.847 21.6823   7
   2   2   4 360.437 21.1119   3
  -2   2  -4 312.024 21.9015   7
   2   2   4 343.726 21.4085   1
  -2   2  -4 359.182 21.4609   2
  -3  -2  -4 4.51811 1.31132   7
  -3  -2  -4 1.24370 0.93793   5
   3  -2   4 1.43070 1.18635   7
   3  -2   4 0.79312 1.62328   5
   3  -2   4 1.55084 0.71491   4
   3  -2   4 4.89710 0.92755   1
  -3  -2  -4 1.96291 0.70824   1
  -3   2  -4 1.41758 1.38174   5
   3   2   4 1.22184 0.85564   7
  -3   2  -4 3.00088 0.82996   2
   3   2   4 3.10739 0.79834   8
   3   2   4 1.94330 0.47714   3
   3   2   4 1.72269 0.23220   4
   3   2   4 2.14324 0.27094   4
   3   2   4 1.29158 0.55788   1
  -3   2  -4 2.11551 0.91858   7
   4  -2   4 136.457 9.33253   4
  -4  -2  -4 137.325 9.87016   9
   4  -2   4 130.640 12.3105   5
   4  -2   4 153.731 10.4509   7
  -4  -2  -4 142.079 9.35311   1
  -4   2  -4 137.293 9.81611   2
   4   2   4 158.862 10.4488   7
   4   2   4 155.552 9.85532   8
   4   2   4 141.773 9.53921   3
   5  -2   4 134.258 10.0183   7
   5  -2   4 117.075 11.9367   5
   5  -2   4 128.240 8.60334   4
  -5  -2  -4 130.358 8.83283   1
   5   2   4 144.367 9.27812   8
   5   2   4 132.518 8.88919   3
   5   2   4 145.139 9.98062   7
  -5   2  -4 128.009 9.21434   2
  -5   2  -4 122.775 8.95878   9
   6  -2   4 75.7323 6.84907   7
  -6  -2  -4 64.8797 5.28522   2
   6  -2   4 63.1282 9.39533   5
  -6  -2  -4 78.6812 5.64919   1
   6   2   4 69.7142 5.25103   3
   6   2   4 81.4925 5.75960   8
  -6   2  -4 62.9294 5.07866   9
   6   2   4 78.6091 6.47061   7
  -6   2  -4 68.3214 5.59316   2
  -7  -2  -4 7.17173 1.95107   1
  -7  -2  -4 4.05349 1.21929   2
   7  -2   4 2.26054 2.41208   5
   7  -2   4 2.72755 1.90601   7
  -7   2  -4 5.30160 1.60663   2
   7   2   4 6.27841 2.38425   7
   7   2   4 7.40511 2.05548   8
  -7  -3   4 10.0806 2.08361   1
   7  -3  -4 7.72689 3.72165   5
   7  -3  -4 10.3392 3.00250   7
  -7   3   4 9.96223 2.06434   4
  -7   3   4 8.99922 2.13459   2
   7   3  -4 16.2695 4.01860   7
   7   3  -4 11.3527 1.90537   8
  -7   3   4 12.4137 2.14766   1
  -6  -3   4 7.72006 1.78228   3
   6  -3  -4 3.68041 2.53564   5
   6  -3  -4 6.29695 2.19514   7
  -6  -3   4 7.99161 1.84794   1
   6   3  -4 5.75029 1.54766   7
  -6   3   4 4.94397 1.33075   1
  -6   3   4 7.10416 1.73260   4
   6   3  -4 4.15285 1.04236   5
   6   3  -4 7.90175 1.80626   9
   6   3  -4 7.03546 1.29030   5
   5  -3  -4 8.79333 2.25875   7
  -5  -3   4 8.29883 1.77647   3
  -5  -3   4 6.70511 1.60656   1
  -5  -3   4 6.39334 1.83431   7
  -5   3   4 2.67982 1.06145   4
  -5   3   4 7.09208 1.34980   1
   5   3  -4 5.25082 1.54326   9
   5   3  -4 4.87554 1.49494   5
   5   3  -4 4.22355 1.32971   7
   4  -3  -4 568.043 38.6487   7
  -4  -3   4 655.979 37.7993   7
   4  -3  -4 621.255 37.5875   1
  -4  -3   4 558.519 37.6804   3
  -4  -3   4 606.655 37.7679   1
  -4   3   4 564.200 36.5257   4
  -4   3   4 585.405 36.0825   1
   4   3  -4 588.746 36.1058   7
   4   3  -4 583.373 36.7942   9
  -3  -3   4 74.7261 5.51024   1
  -3  -3   4 78.4488 5.65138   9
   3  -3  -4 72.5221 5.25123   1
   3  -3  -4 72.1378 5.60146   3
   3  -3  -4 73.2060 6.21888   7
  -3  -3   4 78.2181 5.51479   3
   3  -3  -4 74.6006 4.99013   9
  -3  -3   4 84.6693 5.27278   7
  -3  -3   4 74.2143 6.14947   6
   3   3  -4 88.1043 5.52877   3
   3   3  -4 69.3758 5.61132   9
   3   3  -4 74.2271 5.79100   5
  -3   3   4 68.7257 4.98142   1
   3   3  -4 69.2447 5.22181   1
  -3   3   4 72.1808 5.44736   4
   3   3  -4 71.2726 4.91623   7
  -2  -3   4 27.0001 2.40592   9
   2  -3  -4 27.5810 1.99596   1
  -2  -3   4 24.6755 2.27025   1
   2  -3  -4 21.9334 2.66168   7
  -2  -3   4 24.6004 2.55064   5
   2  -3  -4 22.9043 2.06569   8
  -2  -3   4 28.9600 2.29695   3
   2  -3  -4 29.6207 2.40783   3
  -2  -3   4 24.1247 2.59964   6
  -2   3   4 24.2596 1.88651   1
   2   3  -4 25.2987 1.80982   8
  -2   3   4 24.4206 2.32123   4
   2   3  -4 24.9987 2.13078   1
   2   3  -4 25.2742 2.12090   3
   2   3  -4 27.0893 2.56752   9
  -2   3   4 25.7816 1.71123   6
  -1  -3   4 169.352 9.93222   2
  -1  -3   4 155.235 9.95440   1
   1  -3  -4 142.397 9.87947   3
   1  -3  -4 147.317 9.49179   1
  -1  -3   4 155.863 9.90136   3
  -1   3   4 122.087 8.36777   3
   1   3  -4 135.729 7.89688   8
  -1   3   4 139.204 8.55039   4
   1   3  -4 130.135 8.35839   3
   1   3  -4 132.399 8.66268   9
  -1   3   4 130.849 8.18366   2
   1   3  -4 127.151 8.89397   6
  -1   3   4 123.008 8.04401   1
   1   3  -4 111.828 9.27232   5
   0  -3   4 196.195 11.6568   6
   0  -3  -4 170.582 10.6980   8
   0  -3   4 168.037 10.4141   8
   0  -3   4 176.845 10.9043   3
   0  -3   4 163.426 10.6282   7
   0  -3   4 181.359 10.8763   2
   0  -3   4 159.233 12.1161   5
   0  -3  -4 163.021 10.6285   3
   0  -3  -4 155.442 11.7733   5
   0   3   4 141.798 9.74643   3
   0   3   4 162.705 10.0040   4
   0   3  -4 152.318 10.3540   6
   0   3   4 155.042 9.57845   2
   0   3   4 159.049 9.81430   8
   0   3  -4 158.109 10.0976   9
   0   3  -4 152.239 9.79881   7
   1  -3   4 785.698 45.8656   7
   1  -3   4 745.257 45.8114   3
   1  -3   4 694.291 47.7564   5
  -1  -3  -4 715.031 45.1856   3
  -1  -3  -4 791.972 45.5221   8
  -1  -3  -4 762.390 45.2684   1
  -1  -3  -4 738.423 45.1596   2
   1  -3   4 696.683 45.7962   4
  -1   3  -4 743.152 45.4384   9
   1   3   4 738.195 45.3246   4
   1   3   4 708.903 45.0492   1
  -1   3  -4 773.187 45.8032   6
  -1   3  -4 747.554 45.3108   2
  -1   3  -4 705.360 45.6100   7
   1   3   4 746.508 45.2601   8
  -2  -3  -4 48.2393 4.50448   5
  -2  -3  -4 47.3935 3.89605   7
   2  -3   4 45.2418 3.73815   4
   2  -3   4 47.1596 6.08405   5
   2  -3   4 49.4486 3.58756   2
   2  -3   4 51.6455 3.58586   1
   2  -3   4 53.0758 4.16184   7
  -2  -3  -4 47.7429 3.36235   1
  -2   3  -4 45.9382 4.00405   7
  -2   3  -4 50.4256 3.61765   2
   2   3   4 52.1955 3.55178   8
   2   3   4 48.6269 4.30849   5
   2   3   4 48.8087 3.37030   4
   2   3   4 47.5682 3.45109   1
  -2   3  -4 55.4052 4.19201   6
  -3  -3  -4 206.044 12.7606   1
   3  -3   4 195.192 16.1526   5
  -3  -3  -4 181.404 13.2468   7
   3  -3   4 209.139 13.7106   7
   3  -3   4 195.250 13.0991   4
   3  -3   4 207.536 12.9267   1
  -3   3  -4 174.412 13.5619   7
   3   3   4 200.949 12.4220   3
   3   3   4 215.926 12.9099   8
   3   3   4 196.804 12.9065   1
  -3   3  -4 195.261 12.9599   2
   3   3   4 217.233 12.3527   3
   4  -3   4 16.0214 1.87064   4
  -4  -3  -4 13.6461 2.45306   5
  -4  -3  -4 19.6650 1.87973   1
   4  -3   4 14.4319 2.62123   7
   4  -3   4 15.6995 3.91549   5
  -4   3  -4 13.6095 1.95730   2
   4   3   4 18.0592 1.47528   3
   4   3   4 23.1643 2.75153   5
   4   3   4 18.9172 2.00627   8
   5  -3   4 12.6275 1.92901   4
  -5  -3  -4 15.4323 1.95403   1
   5  -3   4 14.4518 4.58999   5
   5  -3   4 14.5513 3.89397   7
   5   3   4 11.2945 2.54528   8
  -5   3  -4 14.9568 2.25667   2
  -5   3  -4 14.8900 1.61389   9
   5   3   4 15.4168 1.47438   3
   5   3   4 20.2225 2.74520   5
  -6  -3  -4 1.94680 1.02293   1
   6  -3   4 4.37731 2.05514   7
   6  -3   4 2.30522 2.23775   5
   6   3   4 2.13736 0.80805   3
   6   3   4 2.75076 1.11182   8
  -6   3  -4 1.87738 1.06546   2
   6   3   4 4.90932 1.73870   5
   7  -3   4 49.5527 6.12717   7
  -7  -3  -4 52.2006 4.43449   2
   7  -3   4 52.1598 8.16400   5
   7   3   4 60.4646 4.93780   8
  -7   3  -4 51.1728 4.86827   2
  -6  -4   4 73.2280 6.25183   3
   6  -4  -4 71.3280 10.0965   5
  -6  -4   4 81.3059 6.42401   1
   6  -4  -4 87.2983 7.77177   7
  -6  -4   4 83.8795 5.56247   4
  -6   4   4 83.1409 6.87227   4
   6   4  -4 87.9046 6.38359   7
   6   4  -4 92.3291 6.32894   8
  -6   4   4 80.0433 6.72564   2
  -6   4   4 80.7655 6.31631   1
   6   4  -4 94.7953 7.28570   9
  -5  -4   4 4.77375 1.26807   1
  -5  -4   4 1.67079 0.96068   3
  -5  -4   4 3.56079 1.16649   7
   5   4  -4 3.52840 1.02299   8
   5   4  -4 6.55363 1.80452   9
  -5   4   4 8.26084 1.34497   1
   5   4  -4 4.63048 1.10369   7
  -5   4   4 4.70570 1.35688   4
  -4  -4   4 37.9903 3.42324   3
  -4  -4   4 41.7284 3.23364   7
  -4  -4   4 39.9650 3.53372   1
   4  -4  -4 38.5687 3.28555   1
   4  -4  -4 37.0427 4.31198   7
  -4   4   4 35.2839 2.84345   1
  -4   4   4 33.8729 3.13416   2
   4   4  -4 35.4351 2.74967   8
   4   4  -4 35.6479 3.67599   9
   4   4  -4 30.6688 2.69652   5
  -4   4   4 32.1504 3.31212   4
   4   4  -4 39.5962 2.72799   7
  -3  -4   4 140.040 10.2320   9
  -3  -4   4 129.798 9.01557   1
  -3  -4   4 147.136 8.43689   7
   3  -4  -4 129.121 8.66515   1
  -3  -4   4 129.238 8.90587   3
   3  -4  -4 118.472 9.75428   7
  -3  -4   4 127.347 9.79822   6
  -3   4   4 120.417 8.34223   2
   3   4  -4 104.294 8.52742   5
  -3   4   4 136.619 7.98665   6
  -3   4   4 126.057 8.02658   1
   3   4  -4 124.374 7.91868   8
   3   4  -4 129.053 8.24797   3
  -3   4   4 121.625 8.66674   4
   3   4  -4 123.396 8.91956   9
  -2  -4   4 458.327 29.2689   1
   2  -4  -4 443.051 30.0313   7
   2  -4  -4 487.963 28.9231   1
   2  -4  -4 445.998 29.0644   8
  -2  -4   4 472.369 29.5139   9
   2  -4  -4 422.018 29.2644   3
  -2  -4   4 516.796 29.7264   5
  -2  -4   4 489.781 29.1783   3
   2   4  -4 459.978 27.7194   3
   2   4  -4 461.528 27.2988   8
  -2   4   4 444.347 27.6816   2
   2   4  -4 431.662 28.2258   9
  -2   4   4 420.071 28.0087   4
  -2   4   4 443.994 27.3245   1
   1  -4  -4 172.981 10.9826   1
  -1  -4   4 169.705 11.5284   1
  -1  -4   4 170.003 11.6980   9
  -1  -4   4 199.134 11.5435   3
  -1  -4   4 197.665 11.5722   2
   1  -4  -4 182.590 12.3080   7
   1  -4  -4 169.909 11.3733   8
  -1  -4   4 192.432 12.5293   5
  -1  -4   4 166.643 11.9691   6
   1  -4  -4 165.101 11.4722   3
   1   4  -4 154.443 10.6015   6
   1   4  -4 141.699 9.84851   3
   1   4  -4 157.259 9.41583   8
  -1   4   4 156.083 10.1311   4
   1   4  -4 132.810 10.9964   5
  -1   4   4 160.532 9.71398   2
   1   4  -4 161.383 10.3265   9
   0  -4   4 197.729 15.0978   5
   0  -4  -4 205.063 13.2446   3
   0  -4  -4 208.349 13.5121   6
   0  -4  -4 210.138 13.3176   8
   0  -4   4 232.331 13.9700   6
   0  -4   4 212.409 13.0312   8
   0  -4   4 215.500 13.2954   7
   0  -4   4 212.478 13.5369   3
   0  -4   4 224.750 13.5460   2
   0  -4   4 196.685 13.6302   4
   0   4   4 199.152 12.9924   4
   0   4   4 201.729 12.7611   8
   0   4  -4 196.320 12.7056   7
   0   4  -4 197.085 13.1047   9
   0   4  -4 224.350 12.8112   2
   0   4   4 200.915 12.5127   2
   0   4  -4 188.284 13.3828   6
   1  -4   4 220.482 13.9456   7
   1  -4   4 214.105 13.7297   2
  -1  -4  -4 214.201 13.2380   1
  -1  -4  -4 222.060 13.5587   8
   1  -4   4 208.246 13.9560   4
   1  -4   4 202.533 16.1602   5
  -1  -4  -4 221.057 13.2735   2
   1  -4   4 212.072 13.9063   3
  -1   4  -4 203.154 13.4753   7
   1   4   4 215.656 12.8173   1
  -1   4  -4 201.953 13.7129   6
   1   4   4 208.312 13.1227   8
  -1   4  -4 212.728 13.1822   2
   1   4   4 204.161 13.2301   4
  -1   4  -4 203.976 13.3481   9
  -2  -4  -4 190.318 12.0329   1
   2  -4   4 192.741 12.2960   1
  -2  -4  -4 181.544 11.8197   2
   2  -4   4 197.819 12.9165   7
   2  -4   4 180.159 12.6339   3
  -2  -4  -4 195.135 12.9876   9
   2  -4   4 176.010 15.3259   5
  -2  -4  -4 221.775 13.4423   5
  -2  -4  -4 181.525 12.1918   8
   2   4   4 182.105 11.4524   1
  -2   4  -4 186.636 12.1995   6
  -2   4  -4 181.717 11.6955   2
   2   4   4 176.867 11.4563   4
   2   4   4 186.194 11.5938   8
  -2   4  -4 173.812 12.2254   7
  -2   4  -4 179.935 11.6645   9
   3  -4   4 492.126 29.8465   7
  -3  -4  -4 493.020 28.7637   1
   3  -4   4 461.864 29.2821   4
  -3  -4  -4 400.471 29.2028   7
  -3   4  -4 457.180 28.8362   2
   3   4   4 460.224 28.6824   1
  -3   4  -4 475.658 28.6095   9
  -3   4  -4 408.020 29.5134   7
   3   4   4 497.644 28.7453   8
   4  -4   4 38.1741 6.10127   5
  -4  -4  -4 27.6824 3.47827   5
   4  -4   4 35.7780 3.98211   7
  -4  -4  -4 36.9293 2.94373   1
   4   4   4 34.5619 3.46205   5
  -4   4  -4 40.1036 3.88315   6
  -4   4  -4 38.7371 2.84813   9
   4   4   4 40.7800 3.26543   8
  -4   4  -4 40.0436 3.42875   2
  -5  -4  -4 39.7468 3.58297   1
   5  -4   4 45.0047 4.92665   7
   5  -4   4 40.3110 8.63120   5
   5   4   4 42.8938 3.44063   8
   5   4   4 33.4585 3.33417   5
  -5   4  -4 34.5831 2.59613   9
  -5   4  -4 41.7964 3.58143   2
  -5   4  -4 37.9967 3.03962   9
   6  -4   4 25.3944 4.61687   7
  -6  -4  -4 23.0715 2.61328   1
   6  -4   4 20.6060 5.24610   5
  -6   4  -4 11.8260 2.07384   2
   6  -5  -4 11.5042 2.78676   7
  -6  -5   4 11.9658 2.17111   3
  -6  -5   4 10.9729 1.26873   4
  -6  -5   4 8.21517 1.97316   1
   6  -5  -4 9.04877 4.42234   5
   6   5  -4 8.86534 2.13080   9
  -6   5   4 7.87364 1.87037   2
  -6   5   4 12.7666 1.95923   6
  -6   5   4 10.8434 1.71915   1
   6   5  -4 7.72064 1.44729   8
  -6   5   4 11.9124 2.16778   4
  -5  -5   4 33.4661 3.20984   3
  -5  -5   4 33.6487 3.34291   1
   5  -5  -4 29.6791 4.19310   7
  -5   5   4 34.7017 3.51008   6
  -5   5   4 34.8100 2.95637   1
  -5   5   4 28.7273 3.62343   4
   5   5  -4 34.2566 2.85230   8
  -5   5   4 35.1465 3.38902   2
  -4  -5   4 21.8409 2.53704   1
  -4  -5   4 20.9494 2.37694   3
   4  -5  -4 21.5044 3.27544   7
  -4  -5   4 24.6775 2.00262   7
   4  -5  -4 23.6735 2.22792   1
  -4   5   4 20.4632 2.03467   1
  -4   5   4 23.6644 2.12301   6
   4   5  -4 21.6457 3.26855   9
  -4   5   4 22.4462 2.69476   4
  -4   5   4 20.8282 2.40930   2
   4   5  -4 23.1408 2.00243   8
  -3  -5   4 7.79288 1.38138   3
   3  -5  -4 2.78241 1.57039   7
   3  -5  -4 7.83996 1.14535   1
   3  -5  -4 5.60290 0.79112   9
  -3  -5   4 8.32659 1.58265   1
  -3   5   4 6.09161 1.04915   6
  -3   5   4 4.89445 1.40236   4
   3   5  -4 5.52225 1.05498   3
   3   5  -4 4.29169 0.98107   5
   3   5  -4 6.72557 0.88824   8
  -3   5   4 7.04464 1.42372   2
   3   5  -4 6.34601 1.89513   9
   2  -5  -4 791.826 50.0233   8
  -2  -5   4 818.812 50.1697   1
  -2  -5   4 867.085 50.0060   3
  -2  -5   4 841.649 50.1665   2
   2  -5  -4 792.653 49.9103   9
  -2  -5   4 759.964 50.8375   6
  -2  -5   4 894.399 52.2442   9
   2  -5  -4 793.855 49.6017   1
   2  -5  -4 811.275 51.1460   7
   2  -5  -4 732.789 50.1303   3
   2   5  -4 693.141 44.1685   3
  -2   5   4 695.013 44.4756   4
   2   5  -4 751.565 43.6048   8
   2   5  -4 724.795 44.7332   9
  -2   5   4 686.026 44.3522   2
   2   5  -4 718.485 45.1449   6
  -2   5   4 709.042 43.7438   6
  -1  -5   4 190.231 13.2575   4
   1  -5  -4 213.092 14.1079   7
  -1  -5   4 200.675 13.4155   9
  -1  -5   4 203.721 14.2794   5
   1  -5  -4 190.857 12.9710   8
  -1  -5   4 212.225 13.2316   1
   1  -5  -4 218.797 12.8101   6
  -1  -5   4 225.381 13.5612   3
  -1  -5   4 193.027 13.7062   6
   1  -5  -4 210.748 13.6549   9
   1  -5  -4 181.861 13.0657   3
  -1  -5   4 218.725 13.2163   2
   1  -5  -4 192.225 12.5087   1
   1   5  -4 143.568 11.0608   3
   1   5  -4 172.767 12.0390   6
  -1   5   4 183.603 10.9913   2
  -1   5   4 173.727 11.4997   4
   1   5  -4 179.176 10.7044   8
   1   5  -4 176.165 11.6832   9
   0  -5   4 136.114 8.77406   2
   0  -5   4 119.593 9.23415   4
   0  -5  -4 130.328 8.78753   6
   0  -5   4 131.801 8.76651   3
   0  -5   4 127.691 10.7189   5
   0  -5   4 132.897 9.17130   6
   0  -5   4 139.183 8.56592   7
   0  -5  -4 127.752 8.49801   8
   0  -5  -4 133.292 9.08580   9
   0  -5  -4 127.917 8.43604   3
   0   5  -4 127.739 8.13460   2
   0   5   4 124.609 7.86944   2
   0   5  -4 122.425 8.94752   6
   0   5   4 111.228 8.08074   8
   0   5   4 124.962 8.44229   4
   0   5  -4 123.888 8.58418   9
   0   5  -4 129.355 8.08121   7
   1  -5   4 207.172 13.5321   3
  -1  -5  -4 201.704 13.0848   8
  -1  -5  -4 224.086 14.4726   5
  -1  -5  -4 214.689 13.9131   9
  -1  -5  -4 195.493 13.6638   6
   1  -5   4 216.805 13.5757   7
  -1  -5  -4 209.346 12.6458   3
   1  -5   4 200.579 16.2636   5
  -1  -5  -4 203.837 12.7334   1
  -1  -5  -4 204.346 12.8591   2
   1  -5   4 200.976 12.9054   8
   1  -5   4 203.478 13.3321   2
   1  -5   4 192.216 13.5642   4
  -1   5  -4 196.640 12.2751   2
  -1   5  -4 185.308 12.5429   7
   1   5   4 200.463 12.2510   8
   1   5   4 191.761 12.3782   4
  -1   5  -4 188.606 12.9530   6
  -1   5  -4 180.933 12.4881   9
   2  -5   4 336.550 21.2730   2
  -2  -5  -4 314.143 21.3389   7
   2  -5   4 332.910 25.1225   5
   2  -5   4 331.367 21.5931   4
   2  -5   4 332.061 21.5788   3
  -2  -5  -4 358.362 20.8307   1
  -2   5  -4 338.559 21.4294   2
  -2   5  -4 347.797 22.0668   6
   2   5   4 342.050 21.3132   8
  -2   5  -4 336.072 21.4708   9
   2   5   4 343.717 21.2473   4
  -2   5  -4 334.221 22.0393   7
   2   5   4 335.741 21.0957   1
   3  -5   4 12.6612 4.46324   5
   3  -5   4 11.4821 2.15771   7
  -3  -5  -4 8.41140 1.77232   5
  -3  -5  -4 11.0185 1.32041   1
  -3  -5  -4 12.9931 1.11634   2
   3   5   4 10.0145 1.43986   8
   3   5   4 9.01775 1.24875   1
  -3   5  -4 10.0190 1.27967   9
  -3   5  -4 11.6279 2.10700   6
  -3   5  -4 12.2933 1.65573   2
   4  -5   4 75.3793 9.62806   5
  -4  -5  -4 87.1618 5.78838   1
   4  -5   4 73.0340 6.80395   7
  -4   5  -4 71.1682 5.25847   9
   4   5   4 85.8882 5.77353   8
  -4   5  -4 78.6013 6.37866   6
  -4   5  -4 79.9410 5.91598   2
   5  -5   4 29.4079 4.02583   7
  -5  -5  -4 30.3602 2.86017   1
   5  -5   4 24.4923 5.61289   5
  -5   5  -4 37.6021 3.53276   2
   5   5   4 31.1661 3.18749   8
  -5   5  -4 36.7308 4.00431   6
  -6  -5  -4 34.3095 3.26459   1
   6  -5   4 38.0330 5.02796   7
   6  -5   4 25.6765 6.13909   5
   6   5   4 32.8191 3.34105   8
  -6   5  -4 35.9573 4.26884   6
  -6   5  -4 32.0315 3.54624   2
  -6  -6   4 37.3534 4.10197   1
   6  -6  -4 25.8979 6.89773   5
   6  -6  -4 36.5216 4.97926   7
  -6  -6   4 36.7345 3.53212   3
  -6   6   4 32.7669 3.88364   4
   6   6  -4 28.6560 4.09447   9
  -6   6   4 38.5786 3.87720   2
   6   6  -4 36.6599 3.11422   8
   5  -6  -4 30.6230 4.26087   7
  -5  -6   4 29.1596 3.21900   1
  -5  -6   4 32.3673 3.09905   3
   5  -6  -4 26.0940 6.01317   5
  -5   6   4 29.7733 3.11728   2
   5   6  -4 29.0029 2.58286   8
  -5   6   4 26.6974 3.27807   6
   5   6  -4 31.9806 3.76722   9
  -5   6   4 31.9614 3.52548   4
  -4  -6   4 32.9318 2.96600   4
  -4  -6   4 37.2568 3.21525   3
  -4  -6   4 30.4926 3.56786   1
   4  -6  -4 34.2811 6.76823   7
  -4   6   4 33.4781 3.82095   4
  -4   6   4 40.2777 3.53870   2
   4   6  -4 38.5165 2.96990   8
   4   6  -4 34.4345 4.01151   9
  -4   6   4 40.7701 3.22722   6
   3  -6  -4 87.0572 8.00623   7
  -3  -6   4 106.078 6.93335   3
  -3  -6   4 94.7657 6.88373   4
   3  -6  -4 92.8638 6.36929   9
  -3  -6   4 102.097 7.15024   1
   3  -6  -4 98.4486 6.58349   1
  -3   6   4 92.6086 7.22929   4
   3   6  -4 96.9964 6.44056   8
  -3   6   4 98.4400 6.77923   2
  -3   6   4 91.2971 6.40917   6
   3   6  -4 88.1275 7.37118   9
  -2  -6   4 24.4174 2.64796   5
   2  -6  -4 19.6919 1.68055   1
   2  -6  -4 21.1312 2.98304   7
  -2  -6   4 20.7667 2.13682   3
  -2  -6   4 21.0327 2.30988   1
   2  -6  -4 20.6413 2.06006   9
  -2  -6   4 19.9791 2.17641   4
   2  -6  -4 19.9669 2.26768   3
   2   6  -4 18.9846 1.48889   8
  -2   6   4 18.7812 1.88681   2
   2   6  -4 13.6441 2.28782   5
  -2   6   4 17.3901 1.69487   6
   2   6  -4 14.7221 1.75750   3
  -2   6   4 16.4675 2.19407   4
   2   6  -4 16.5327 2.59829   9
   1  -6  -4 2.96858 0.84476   3
  -1  -6   4 3.12762 0.61425   8
   1  -6  -4 1.24651 0.98593   7
   1  -6  -4 3.61127 0.84200   6
  -1  -6   4 5.97581 1.29443   1
  -1  -6   4 1.92884 0.77517   4
   1  -6  -4 3.09212 0.42220   1
  -1  -6   4 4.58351 1.07130   3
  -1  -6   4 3.45806 1.77338   5
   1  -6  -4 3.48760 0.50948   1
   1  -6  -4 4.26902 1.19028   9
  -1   6   4 2.38059 1.02248   4
   1   6  -4 1.42184 1.12699   5
  -1   6   4 2.25554 0.75508   2
   1   6  -4 4.00116 1.62296   6
   1   6  -4 2.71714 1.10601   9
   1   6  -4 4.72051 0.73171   8
   0  -6  -4 542.164 35.9867   3
   0  -6   4 599.418 35.7883   8
   0  -6  -4 575.324 35.9850   2
   0  -6   4 642.944 36.2387   7
   0  -6  -4 595.571 36.8298   9
   0  -6   4 501.177 40.1867   5
   0  -6   4 548.694 36.5995   4
   0  -6   4 612.728 36.4222   3
   0  -6   4 622.803 36.5564   9
   0  -6  -4 584.363 36.4723   6
   0   6   4 535.773 34.6196   4
   0   6  -4 531.645 34.7591   9
   0   6  -4 530.167 35.2267   6
   0   6   4 541.906 34.2741   8
   0   6   4 572.297 33.9873   2
   0   6  -4 592.804 34.2904   2
  -1  -6  -4 50.0777 3.67236   3
   1  -6   4 56.9926 7.17026   5
  -1  -6  -4 59.2162 3.96186   2
   1  -6   4 60.4347 3.98184   8
   1  -6   4 60.6758 4.66546   3
   1  -6   4 59.2749 4.63090   7
  -1  -6  -4 58.7034 3.74414   1
  -1  -6  -4 57.6335 5.24536   5
  -1  -6  -4 57.3616 4.79029   6
  -1  -6  -4 55.6427 3.69440   3
  -1  -6  -4 56.5966 5.41357   9
  -1   6  -4 45.4918 4.93951   9
   1   6   4 53.9149 4.06080   8
  -1   6  -4 60.8653 4.19225   2
   1   6   4 60.2645 4.31824   4
  -1   6  -4 53.9471 4.89398   6
  -1   6  -4 52.1005 4.29004   7
  -2  -6  -4 218.399 13.1842   1
   2  -6   4 201.713 14.0240   3
   2  -6   4 227.458 14.3625   7
  -2  -6  -4 210.294 13.1130   2
  -2  -6  -4 186.106 14.1679   6
   2  -6   4 211.961 17.8924   5
   2  -6   4 203.009 13.2770   8
  -2   6  -4 199.623 13.7611   7
   2   6   4 206.074 12.7492   1
   2   6   4 211.015 13.1057   8
   2   6   4 202.048 13.0221   4
  -2   6  -4 206.694 13.2056   2
  -2   6  -4 194.509 13.8537   6
  -2   6  -4 195.478 13.2374   9
   3  -6   4 198.922 18.1372   5
   3  -6   4 238.916 14.7211   7
  -3  -6  -4 186.500 13.9632   5
   3   6   4 217.879 13.7281   1
  -3   6  -4 201.796 13.7927   9
  -3   6  -4 213.752 14.7185   6
  -3   6  -4 212.439 14.0706   2
   3   6   4 226.269 13.9219   8
  -4  -6  -4 26.5013 2.60548   5
   4  -6   4 32.0742 6.29216   5
   4  -6   4 33.4624 4.01402   7
  -4  -6  -4 30.7534 2.39841   2
  -4  -6  -4 31.9280 2.75276   1
   4   6   4 32.2043 2.94419   8
  -4   6  -4 37.6719 4.77776   2
  -4   6  -4 28.7785 2.42951   9
  -4   6  -4 36.9185 3.79176   6
  -5  -6  -4 81.2722 6.01872   1
   5  -6   4 76.7807 10.6036   5
   5  -6   4 79.8990 7.45438   7
   5   6   4 75.0216 5.73710   8
  -5   6  -4 77.4545 6.57505   6
  -5   6  -4 72.3530 5.99385   2
   6  -6   4 7.15780 3.97777   5
  -6  -6  -4 13.0916 2.06125   1
   6  -6   4 2.69913 3.33907   7
  -6   6  -4 10.3474 2.08521   2
  -6   6  -4 9.64579 2.66531   6
   5  -7  -4 47.6731 8.72938   5
   5  -7  -4 51.1488 6.00207   7
  -5  -7   4 51.7232 4.40696   3
  -5  -7   4 51.8920 4.69540   1
  -5   7   4 46.9700 4.47536   2
   5   7  -4 51.2703 3.88925   8
  -5   7   4 50.9062 4.95724   4
   5   7  -4 49.3221 5.20184   9
   4  -7  -4 26.2416 4.01207   7
  -4  -7   4 32.7339 3.04625   3
  -4  -7   4 34.2383 3.33523   1
  -4   7   4 30.3640 3.16060   2
   4   7  -4 31.2683 3.82914   9
  -4   7   4 32.8739 3.62894   4
  -4   7   4 32.8348 2.91475   6
   4   7  -4 31.4174 2.58208   8
   3  -7  -4 91.0188 6.46918   1
  -3  -7   4 98.7554 6.84047   3
  -3  -7   4 97.4728 7.12879   1
   3  -7  -4 94.7673 8.33329   7
  -3   7   4 80.0412 6.77237   4
   3   7  -4 94.1268 7.22341   9
  -3   7   4 78.4821 5.96948   6
  -3   7   4 81.3735 6.21040   2
   3   7  -4 91.0351 5.74379   8
   2  -7  -4 130.452 9.64968   9
  -2  -7   4 155.890 9.71109   3
   2  -7  -4 131.672 9.13084   1
   2  -7  -4 138.584 10.9941   7
  -2  -7   4 165.328 10.4329   5
  -2  -7   4 133.710 9.85237   1
  -2   7   4 131.782 9.14422   4
  -2   7   4 122.881 8.36391   2
   2   7  -4 122.193 7.95125   8
  -2   7   4 119.903 8.34576   6
   2   7  -4 119.151 9.19231   9
  -1  -7   4 243.458 18.0879   5
   1  -7  -4 256.303 17.1931   9
  -1  -7   4 272.000 16.4218   3
  -1  -7   4 262.787 16.5551   1
   1  -7  -4 255.484 15.6515   1
  -1  -7   4 237.796 15.8474   8
   1  -7  -4 257.567 17.6537   7
   1  -7  -4 274.105 16.2575   6
   1  -7  -4 231.822 15.6365   1
   1   7  -4 218.898 15.5220   6
   1   7  -4 215.107 14.9617   9
  -1   7   4 220.481 14.0654   2
  -1   7   4 224.744 14.8491   4
   0  -7  -4 23.1419 2.22426   3
   0  -7   4 23.2321 2.36893   1
   0  -7   4 22.9763 2.47367   3
   0  -7  -4 21.7686 1.52982   1
   0  -7  -4 21.8844 2.06145   2
   0  -7   4 24.5238 1.87360   8
   0  -7   4 22.4486 4.16506   5
   0  -7   4 25.6495 2.29771   7
   0  -7  -4 24.7228 2.57243   6
   0  -7  -4 23.9543 2.89914   9
   0   7  -4 21.0784 2.59236   9
   0   7   4 24.2503 1.97868   2
   0   7   4 22.7935 2.25045   8
   0   7   4 21.9526 2.51635   4
   0   7  -4 21.5247 3.07752   6
   0   7  -4 23.4816 2.29768   2
  -1  -7  -4 275.914 17.9346   3
  -1  -7  -4 292.239 18.2843   2
  -1  -7  -4 282.075 19.2258   6
  -1  -7  -4 281.876 17.9687   3
  -1  -7  -4 295.446 17.9781   1
   1  -7   4 304.696 18.2449   8
   1  -7   4 298.519 19.0113   3
   1  -7   4 297.773 22.8847   5
   1  -7   4 312.651 19.0758   7
  -1  -7  -4 269.078 19.7650   5
  -1   7  -4 291.335 17.8180   7
  -1   7  -4 279.003 17.4535   2
  -1   7  -4 260.885 18.4213   6
   1   7   4 256.306 17.3965   8
  -1   7  -4 265.588 17.8382   9
   1   7   4 283.238 17.7159   4
   2  -7   4 68.7741 8.98232   5
  -2  -7  -4 72.6625 4.90379   2
   2  -7   4 75.9124 5.92442   3
  -2  -7  -4 70.0279 4.84511   1
   2  -7   4 65.1464 4.96087   8
   2  -7   4 77.3447 6.06205   7
  -2   7  -4 67.5540 5.78589   6
  -2   7  -4 56.2003 5.23153   7
   2   7   4 68.4334 4.88488   8
  -2   7  -4 64.5477 5.01988   9
  -2   7  -4 66.8867 4.96796   2
   2   7   4 68.3221 4.83610   4
  -3  -7  -4 2.19240 0.73470   1
   3  -7   4 0.18438 1.13637   7
  -3  -7  -4 1.47807 0.55080   2
  -3  -7  -4 1.10965 0.98651   5
   3  -7   4 1.59404 1.04045   3
   3  -7   4 1.05157 2.09642   5
  -3   7  -4 1.90315 1.08514   2
   3   7   4 1.44376 0.79139   1
  -3   7  -4 1.12219 0.68163   9
   3   7   4 1.58401 0.80928   8
  -3   7  -4 0.56304 1.02598   6
   4  -7   4 17.9803 3.27866   7
   4  -7   4 22.4167 6.84356   5
  -4  -7  -4 19.2750 2.03120   1
  -4  -7  -4 17.1275 1.70957   2
  -4   7  -4 19.6476 2.46512   2
  -4   7  -4 15.1882 1.53239   9
   4   7   4 20.5893 2.22698   8
  -4   7  -4 18.9322 2.85123   6
  -5  -7  -4 1.95442 0.98029   1
   5  -7   4 1.82172 2.59130   5
   5  -7   4 5.55870 2.16124   7
   5   7   4 0.80279 0.94424   8
  -5   7  -4 2.65093 1.52949   6
  -5   7  -4 -0.0087 1.10879   2
  -5  -8   4 85.7031 7.01539   1
   5  -8  -4 84.4024 9.34079   7
   5  -8  -4 71.9848 12.2840   5
  -5  -8   4 102.087 7.82397   3
   5   8  -4 86.4375 6.16807   8
   5   8  -4 87.0126 7.85741   9
  -5   8   4 94.4571 7.61558   4
  -5   8   4 83.9304 6.89589   2
  -4  -8   4 46.4716 4.09013   1
   4  -8  -4 42.3337 5.25428   7
   4  -8  -4 30.6788 7.00748   5
  -4  -8   4 43.4801 3.69397   3
  -4   8   4 35.5348 3.53266   2
  -4   8   4 35.1732 3.28688   6
   4   8  -4 38.1886 4.42803   9
  -4   8   4 35.8983 4.09418   4
   4   8  -4 39.5462 3.00970   8
   3  -8  -4 26.1001 2.19199   9
  -3  -8   4 30.9080 3.05243   1
  -3  -8   4 26.1937 2.61290   3
   3  -8  -4 23.9461 3.77944   7
   3  -8  -4 26.4537 2.32628   1
  -3   8   4 23.4723 3.01569   4
  -3   8   4 21.9659 2.49415   2
   3   8  -4 23.1577 2.05016   8
  -3   8   4 22.1119 2.34300   6
   3   8  -4 20.5357 3.30532   9
   2  -8  -4 7.69174 0.99438   1
   2  -8  -4 11.7729 3.00907   7
  -2  -8   4 11.0128 1.65854   3
  -2  -8   4 11.1977 2.00458   1
   2  -8  -4 11.0362 1.72531   9
  -2  -8   4 10.7230 2.12909   5
  -2   8   4 7.21520 1.41428   2
   2   8  -4 7.65831 2.02592   9
   2   8  -4 7.23842 1.05321   8
  -2   8   4 8.27376 1.91389   4
   1  -8  -4 9.07335 1.60671   3
  -1  -8   4 10.1282 1.78588   1
   1  -8  -4 12.6382 2.12226   9
  -1  -8   4 11.5076 1.06342   7
   1  -8  -4 6.19562 1.97819   7
   1  -8  -4 8.82300 0.86442   1
  -1  -8   4 10.6709 2.83649   5
   1  -8  -4 9.28102 1.55279   6
  -1  -8   4 11.2363 1.86256   3
   1  -8  -4 9.18617 0.84291   1
  -1  -8   4 9.19869 1.13149   8
   1   8  -4 5.51992 1.71834   9
  -1   8   4 8.00890 1.28981   2
  -1   8   4 8.80697 2.02496   4
   1   8  -4 5.26228 1.78859   6
   0  -8  -4 132.698 9.71963   7
   0  -8  -4 111.221 8.12912   2
   0  -8   4 111.125 11.2085   5
   0  -8   4 132.957 8.45414   7
   0  -8   4 133.685 8.65892   3
   0  -8  -4 102.771 8.03783   3
   0  -8   4 131.316 8.53158   1
   0  -8  -4 120.276 7.52806   1
   0  -8   4 134.488 8.16090   8
   0  -8  -4 110.420 7.57668   1
   0   8   4 110.275 7.68644   8
   0   8   4 117.719 7.33844   2
   0   8  -4 113.598 8.31519   9
   0   8  -4 96.0363 8.65104   6
   0   8   4 108.157 8.06760   4
   1  -8   4 91.7703 10.3958   5
  -1  -8  -4 82.3272 7.73571   5
  -1  -8  -4 91.9175 5.93936   1
  -1  -8  -4 96.0329 6.36703   2
   1  -8   4 94.6578 7.05565   3
  -1  -8  -4 78.7125 6.32276   3
   1  -8   4 99.8471 7.11593   7
  -1  -8  -4 94.3362 5.94311   3
   1  -8   4 101.083 6.28463   8
  -1   8  -4 77.6858 7.01507   6
   1   8   4 83.6318 6.26726   4
   1   8   4 82.3185 6.03827   8
  -1   8  -4 89.4224 6.10084   2
  -1   8  -4 82.3290 6.45100   9
  -2  -8  -4 2.88676 0.77220   2
   2  -8   4 3.89197 1.47792   7
   2  -8   4 2.90138 1.47851   3
  -2  -8  -4 1.89381 0.61877   1
  -2  -8  -4 3.07936 1.38103   5
   2  -8   4 0.72148 1.84650   5
  -2   8  -4 3.42716 1.23425   2
  -2   8  -4 1.21253 1.28386   6
  -2   8  -4 2.40806 0.97654   9
   2   8   4 2.63037 0.93919   8
   2   8   4 1.43997 0.80368   4
  -3  -8  -4 44.3388 4.30194   5
  -3  -8  -4 49.4317 3.76034   2
  -3  -8  -4 48.7366 3.76620   1
   3  -8   4 58.1944 5.07090   3
   3  -8   4 47.4594 8.13278   5
   3  -8   4 58.1457 5.32317   7
  -3   8  -4 48.9832 4.18970   2
  -3   8  -4 45.6503 4.93150   6
   3   8   4 51.7373 4.09845   8
   4  -8   4 30.9594 4.07282   7
   4  -8   4 22.6650 3.32647   3
   4  -8   4 27.1119 6.55031   5
  -4  -8  -4 25.9198 2.50646   1
  -4   8  -4 22.3797 2.75051   2
  -4   8  -4 20.5339 3.20850   6
   4   8   4 22.3122 2.51656   8
  -5  -8  -4 18.7867 2.27496   1
   5  -8   4 22.2003 4.05785   7
  -5   8  -4 20.4532 3.49760   2
  -5   8  -4 20.3444 3.43509   6
   5   8   4 25.4226 3.07337   8
   4  -9  -4 15.1118 5.73520   5
  -4  -9   4 24.4023 2.53132   3
   4  -9  -4 16.0323 3.58249   7
  -4  -9   4 25.1062 2.95975   1
  -4   9   4 20.2392 2.71865   2
   4   9  -4 22.3577 2.13637   8
  -4   9   4 19.2676 3.31015   4
   4   9  -4 23.3663 4.03779   9
   3  -9  -4 2.09607 2.47720   5
  -3  -9   4 1.61577 0.89672   3
   3  -9  -4 2.38379 1.01159   1
   3  -9  -4 0.81266 1.22554   7
  -3  -9   4 0.46291 0.96606   1
   3   9  -4 3.00134 1.63575   9
   3   9  -4 1.82932 0.75112   8
  -3   9   4 1.03281 0.90093   2
  -3   9   4 0.33805 1.17515   4
  -3   9   4 1.30079 1.02278   6
   2  -9  -4 14.0711 1.32546   1
   2  -9  -4 11.6875 2.10647   9
   2  -9  -4 13.2784 2.95956   7
  -2  -9   4 19.3960 2.78120   5
   2  -9  -4 15.6806 1.37004   1
  -2  -9   4 16.1766 2.01248   3
  -2  -9   4 11.8430 2.08489   1
   2   9  -4 12.9640 2.62313   9
   2   9  -4 12.6457 1.48667   8
  -2   9   4 15.2318 2.75640   4
  -2   9   4 14.5429 2.08358   2
  -1  -9   4 13.8748 1.93824   3
  -1  -9   4 12.8876 1.36729   8
   1  -9  -4 12.0196 1.78945   6
   1  -9  -4 9.67276 0.96109   1
  -1  -9   4 13.7555 2.20313   1
  -1  -9   4 12.2231 3.18746   5
   1  -9  -4 10.4124 0.94892   1
   1  -9  -4 14.1894 3.15379   7
  -1  -9   4 11.8475 1.17762   7
   1   9  -4 11.6966 3.02355   6
  -1   9   4 11.8461 1.76056   2
   1   9  -4 15.4644 3.77690   9
  -1   9   4 15.7433 3.74669   4
   0  -9  -4 58.8534 5.79038   7
   0  -9   4 63.8310 4.96549   3
   0  -9   4 60.3834 4.70809   7
   0  -9   4 67.3627 4.56265   8
   0  -9  -4 55.3877 3.79443   1
   0  -9   4 57.6084 7.43390   5
   0  -9  -4 58.9430 3.78380   1
   0  -9  -4 52.1941 4.34985   3
   0  -9   4 59.4493 4.81369   1
   0   9  -4 42.4795 6.14573   6
   0   9   4 50.4773 4.58771   4
   0   9   4 55.7824 3.87953   2
   0   9  -4 48.6318 4.69404   9
   1  -9   4 46.3498 5.18300   3
  -1  -9  -4 54.1084 3.57949   1
   1  -9   4 54.9883 4.77461   7
  -1  -9  -4 48.9841 3.62836   3
  -1  -9  -4 53.0462 4.07527   2
  -1  -9  -4 57.0119 3.62195   3
   1  -9   4 50.5119 7.66385   5
  -1   9  -4 46.7109 4.32514   9
  -1   9  -4 48.0189 5.43783   6
   1   9   4 48.9546 4.21766   4
   1   9   4 44.4600 3.95406   8
  -1   9  -4 51.6073 4.04237   2
  -2  -9  -4 16.0896 1.46239   1
   2  -9   4 9.90067 4.12494   5
   2  -9   4 17.4039 2.56410   3
   2  -9   4 16.5655 2.57697   7
  -2  -9  -4 11.1775 1.55823   2
  -2   9  -4 11.7193 2.63344   6
   2   9   4 13.4994 1.82179   4
  -2   9  -4 14.5336 1.97383   9
   2   9   4 13.4033 1.89390   8
  -2   9  -4 15.2319 2.08451   2
   3  -9   4 8.68048 3.50873   7
  -3  -9  -4 8.22977 1.78969   5
   3  -9   4 12.4191 2.68521   3
   3  -9   4 5.58064 3.49716   5
  -3  -9  -4 10.4835 1.35534   1
  -3  -9  -4 7.28392 1.72918   5
  -3   9  -4 7.72543 2.19444   6
  -3   9  -4 10.7445 2.04026   2
  -3   9  -4 9.05285 1.59502   9
   3   9   4 12.7650 1.78288   8
   4  -9   4 39.3819 4.52894   3
   4  -9   4 36.2931 7.96410   5
  -4  -9  -4 37.8338 3.27867   1
   4  -9   4 39.6807 4.80329   7
  -4   9  -4 38.1982 3.75207   2
   4   9   4 33.3789 3.34157   8
  -4   9  -4 32.1015 4.17087   6
   4 -10  -4 14.6598 3.61028   7
  -4 -10   4 19.5064 3.77370   1
   3 -10  -4 63.8549 7.03205   7
   3 -10  -4 58.6629 9.93980   5
  -3 -10   4 73.4656 5.81338   1
   3  10  -4 65.7178 4.74800   8
  -3  10   4 70.2728 5.26575   2
   3  10  -4 61.1193 6.25588   9
  -3  10   4 55.2899 5.84298   4
  -2 -10   4 86.4829 6.27936   3
   2 -10  -4 71.1405 5.18207   1
  -2 -10   4 86.9123 6.92275   5
   2 -10  -4 71.1736 7.46393   7
  -2 -10   4 75.8667 6.29450   1
   2  10  -4 64.2933 6.00244   9
  -2  10   4 61.4029 4.81365   2
  -2  10   4 59.6645 5.66100   4
   1 -10  -4 32.7975 2.20251   1
  -1 -10   4 29.5670 4.83120   5
  -1 -10   4 32.3986 3.31662   1
   1 -10  -4 33.7589 4.40723   7
  -1 -10   4 32.6602 2.42110   7
   1 -10  -4 30.5760 2.18007   1
  -1 -10   4 31.4806 2.30505   7
   1  10  -4 24.3725 3.92773   6
  -1  10   4 27.8676 2.57874   2
  -1  10   4 31.0691 3.45371   4
   1  10  -4 25.0776 3.27967   9
   0 -10   4 48.6537 3.94641   7
   0 -10  -4 43.9214 4.96903   7
   0 -10  -4 42.0947 3.51853   3
   0 -10   4 47.0675 6.92060   5
   0 -10   4 43.3825 3.99217   1
   0 -10   4 51.6296 4.27572   3
   0 -10  -4 41.0392 2.84455   1
   0 -10  -4 40.8790 3.56953   3
   0  10  -4 32.2932 4.53970   6
   0  10   4 41.9880 4.11051   4
   0  10   4 44.4394 3.38156   2
   0  10  -4 43.9198 4.27059   9
   1 -10   4 11.6638 2.27954   7
  -1 -10  -4 10.0448 1.09139   3
   1 -10   4 11.7324 2.30103   3
  -1 -10  -4 10.0496 3.81956   5
  -1 -10  -4 11.5886 2.60512   7
  -1 -10  -4 9.28461 0.97221   1
   1 -10   4 11.0292 4.37267   5
   1 -10   4 10.4137 1.97828   1
  -1 -10  -4 11.7479 1.11801   3
   1  10   4 12.4004 2.16722   8
  -1  10  -4 7.61325 1.76093   9
  -1  10  -4 9.14336 2.62511   6
  -1  10  -4 9.79503 1.75630   2
   1  10   4 9.30034 1.94676   4
   2 -10   4 32.6665 6.99649   5
  -2 -10  -4 33.2464 2.58908   1
   2 -10   4 34.7997 3.97197   7
   2 -10   4 31.8440 3.78435   3
   2  10   4 24.8293 2.77039   8
  -2  10  -4 25.0147 2.86778   9
  -2  10  -4 25.3133 3.69798   6
  -2  10  -4 32.9091 3.01601   2
   3 -10   4 17.5470 3.19636   3
   3 -10   4 20.4488 7.22397   5
  -3 -10  -4 18.4442 1.95975   1
   3 -10   4 24.3051 3.50785   7
  -3  10  -4 17.1961 2.44482   2
  -3  10  -4 13.4682 1.91710   9
  -3  10  -4 17.9600 3.71113   6
   3  10   4 16.3576 2.14800   8
  -2 -11   4 36.4293 3.35963   3
  -2 -11   4 32.0211 3.49097   1
   2 -11  -4 23.9648 6.33235   5
   2 -11  -4 32.9054 4.65935   7
  -2  11   4 29.0232 2.94525   2
  -2  11   4 27.9436 3.82301   4
   2  11  -4 32.9817 4.08713   9
   1 -11  -4 9.28220 2.69816   7
  -1 -11   4 11.5297 3.52798   5
   1 -11  -4 7.80834 1.68287   3
  -1 -11   4 9.81081 1.86469   3
  -1 -11   4 12.2000 2.18242   1
   1 -11  -4 7.04447 3.51111   5
  -1  11   4 8.86678 1.60131   2
  -1  11   4 8.21033 2.09122   4
   0 -11   4 0.56760 0.98468   1
   0 -11   4 0.93708 2.36680   5
   0 -11   4 2.43908 1.25052   3
   0 -11  -4 1.19714 1.27444   7
   0 -11   4 1.02686 1.20038   7
   0 -11  -4 1.07675 2.03897   5
   0 -11  -4 0.72620 0.72038   3
   0  11  -4 -2.0120 0.79064   9
   0  11  -4 -0.3187 1.39918   6
   0  11   4 0.11921 1.10671   4
   1 -11   4 151.291 10.0380   3
   1 -11   4 134.347 9.83727   7
   1 -11   4 122.390 13.9023   5
   1 -11   4 136.908 9.44335   1
  -1 -11  -4 136.361 10.7770   7
  -1 -11  -4 104.824 12.4355   5
  -1  11  -4 129.226 8.56911   2
   1  11   4 124.281 8.76933   4
  -1  11  -4 114.165 8.86496   9
   1  11   4 108.617 8.44435   8
  -1  11  -4 105.394 9.80764   6
   2 -11   4 66.9173 6.11445   3
   2 -11   4 65.3832 10.1114   5
  -2 -11  -4 70.5609 6.51493   7
   2 -11   4 77.2771 6.56192   7
  -2 -11  -4 53.6433 7.05081   5
   2  11   4 59.5899 4.94545   8
  -2  11  -4 57.4119 6.12230   6
  -2  11  -4 63.4319 6.80311   2
  -2  11  -4 50.3530 4.79610   9
  -7   0   5 0.59241 0.91969   4
  -7   0   5 0.67731 0.92859   1
   7   0  -5 2.47690 2.27309   5
   7   0  -5 0.46627 1.48893   7
   6   0  -5 21.5898 3.07733   7
  -6   0   5 21.4813 2.56205   1
   6   0  -5 23.0508 2.44183   9
  -6   0   5 23.8921 2.50733   4
  -5   0   5 71.7660 5.56667   1
   5   0  -5 76.4590 6.18322   7
   5   0  -5 74.8829 7.26139   5
  -5   0   5 77.8463 6.37774   6
  -5   0   5 72.7165 5.50725   4
  -5   0   5 66.4029 5.80290   3
  -4   0   5 66.1546 5.00830   1
  -4   0   5 65.6516 5.30942   3
  -4   0   5 66.2821 5.41533   6
   4   0  -5 70.5385 5.10587   9
  -4   0   5 71.2203 5.01266   4
   4   0  -5 62.5010 5.39429   7
  -4   0   5 68.8893 7.04898   7
   3   0  -5 342.143 20.8750   1
   3   0  -5 322.054 22.1079   5
   3   0  -5 352.527 20.9783   3
  -3   0   5 307.355 21.0499   3
   3   0  -5 337.030 20.9685   9
  -3   0   5 322.466 21.0781   6
   3   0  -5 331.009 21.2820   7
  -2   0   5 128.186 8.75074   1
   2   0  -5 126.432 8.82524   9
  -2   0   5 129.074 8.81158   6
   2   0  -5 147.430 8.88008   3
   2   0  -5 133.228 9.10676   7
   2   0  -5 138.389 8.75476   1
   2   0  -5 156.772 10.8141   5
  -2   0   5 121.354 8.91075   3
   1   0  -5 145.784 10.0327   6
  -1   0   5 152.293 9.91651   1
   1   0  -5 147.107 9.70549   8
  -1   0   5 134.509 10.9747   5
   1   0  -5 181.331 11.2645   5
  -1   0   5 159.833 10.0951   3
   1   0  -5 169.323 10.0110   3
  -1   0   5 161.894 9.92725   6
   0   0  -5 4558.55 310.352  10
   0   0   5 5160.62 312.786  10
   1   0   5 33.0153 2.18662   3
  -1   0  -5 32.5761 1.97798   2
  -1   0  -5 26.3900 3.44849   5
  -1   0  -5 22.9765 2.10899   3
  -1   0  -5 27.2944 2.49567   7
   1   0   5 28.8776 2.01497   8
   1   0   5 29.2526 1.99272   2
   2   0   5 100.872 6.79064   3
   2   0   5 118.778 7.27835   7
   2   0   5 115.024 6.76124   8
   2   0   5 100.569 6.80436   1
  -2   0  -5 91.4675 7.20783   7
  -2   0  -5 96.2113 6.59827   2
   3   0   5 1130.76 67.9022   1
   3   0   5 1191.68 70.0702   5
   3   0   5 1024.38 67.4260   3
   3   0   5 1147.16 67.3476   4
  -3   0  -5 940.053 67.9480   7
  -3   0  -5 1072.83 67.2421   2
   3   0   5 1179.70 68.0534   7
  -4   0  -5 209.831 14.4865   2
   4   0   5 245.026 15.4838   7
   4   0   5 244.462 17.2708   5
   4   0   5 210.604 14.2714   4
   5   0   5 18.3030 3.20984   7
   5   0   5 18.1771 2.18793   3
  -5   0  -5 15.8398 1.98488   2
   5   0   5 18.9052 3.98857   5
  -5   0  -5 22.1213 2.34444   1
   6   0   5 4.55247 2.19729   7
  -6   0  -5 5.99627 1.32387   2
   6   0   5 5.08386 2.61569   5
   7   0   5 9.64654 2.08282   8
   7   0   5 8.08025 2.42614   7
  -7   0  -5 5.94190 1.47973   2
   7   0   5 8.58572 3.41871   5
   7  -1  -5 25.0981 3.70647   7
   7  -1  -5 17.4356 4.63946   5
  -7  -1   5 23.5454 2.44613   4
  -7   1   5 21.7319 2.65143   4
   7   1  -5 22.6495 3.23000   7
  -7   1   5 24.7811 2.92383   1
  -6  -1   5 22.2711 2.27641   4
   6  -1  -5 16.8480 4.17624   5
  -6  -1   5 20.3860 2.45392   1
   6   1  -5 16.6046 3.51165   5
   6   1  -5 17.5479 2.38742   9
  -6   1   5 20.1773 2.33204   1
   6   1  -5 19.3524 2.70291   7
  -6   1   5 21.8532 2.43585   4
  -5  -1   5 8.19565 1.48530   4
  -5  -1   5 8.68322 1.77414   3
  -5  -1   5 11.5524 2.43429   7
   5  -1  -5 5.37708 1.80298   7
   5  -1  -5 11.1086 1.47357   9
  -5  -1   5 8.85802 1.70285   1
  -5   1   5 7.54753 1.52877   4
   5   1  -5 8.29763 1.78894   7
   5   1  -5 8.48978 2.13010   5
  -5   1   5 9.07565 1.64271   1
  -5   1   5 8.35374 1.84705   6
   5   1  -5 9.82874 1.77538   9
  -4  -1   5 50.2680 4.31726   3
  -4  -1   5 59.1568 4.49147   7
   4  -1  -5 50.0765 4.68707   7
   4  -1  -5 51.1664 3.97591   9
  -4  -1   5 49.0242 4.10313   1
  -4   1   5 49.0854 4.20922   6
  -4   1   5 44.4360 3.92800   4
   4   1  -5 49.0117 4.17177   9
  -4   1   5 54.6027 4.60599   7
  -4   1   5 44.8639 4.18557   3
   4   1  -5 48.1033 4.15447   7
   4   1  -5 58.2835 5.02448   5
  -4   1   5 49.5466 3.89928   1
   3  -1  -5 376.141 23.4774   9
  -3  -1   5 366.612 23.5722   1
   3  -1  -5 408.821 23.7495   3
   3  -1  -5 368.047 24.1560   7
  -3  -1   5 377.938 23.9862   6
  -3  -1   5 365.433 23.7428   3
   3  -1  -5 399.150 23.5322   1
   3  -1  -5 334.615 24.9042   5
  -3   1   5 379.443 23.4488   6
   3   1  -5 374.804 23.6493   9
   3   1  -5 384.852 23.4391   1
   3   1  -5 358.212 23.5378   7
  -3   1   5 331.929 23.5806   3
  -3   1   5 348.321 23.2704   1
   3   1  -5 428.147 23.5128   3
   2  -1  -5 267.950 15.9149   3
  -2  -1   5 247.172 16.0297   6
   2  -1  -5 231.600 17.0265   5
   2  -1  -5 238.163 16.2591   7
  -2  -1   5 259.183 15.9817   3
  -2  -1   5 248.239 15.8327   1
   2  -1  -5 256.380 15.6728   1
   2   1  -5 236.892 15.5698   9
   2   1  -5 243.335 15.3471   1
  -2   1   5 228.028 15.5493   3
  -2   1   5 249.165 15.1965   6
   2   1  -5 272.254 15.4580   3
   2   1  -5 241.261 15.4948   7
  -2   1   5 231.218 15.2608   1
  -1  -1   5 762.329 46.0827   6
  -1  -1   5 765.737 45.9527   1
   1  -1  -5 728.718 45.7315   8
  -1  -1   5 769.833 46.0338   3
   1  -1  -5 795.388 45.9471   3
   1  -1  -5 653.899 45.7928   6
  -1  -1   5 757.487 47.1367   5
  -1   1   5 707.103 42.8032   1
   1   1  -5 679.565 43.2219   6
  -1   1   5 689.092 43.0390   3
   1   1  -5 716.463 42.5896   8
   0  -1   5 9712.28 565.630  10
   0  -1  -5 8301.73 562.616  10
   0   1   5 9999.99 587.477  10
   0   1  -5 8745.86 584.670  10
   1  -1   5 262.258 17.1829   5
   1  -1   5 254.102 15.6802   7
  -1  -1  -5 273.404 15.4344   8
  -1  -1  -5 217.937 15.3750   3
   1  -1   5 242.580 15.5476   3
   1  -1   5 237.952 15.2704   8
   1   1   5 278.400 16.7031   8
  -1   1  -5 287.540 17.1580   6
  -1   1  -5 244.002 16.6578   2
  -2  -1  -5 413.264 27.2988   7
   2  -1   5 420.624 26.9646   3
  -2  -1  -5 384.246 28.4374   5
  -2  -1  -5 452.408 26.5471   2
   2  -1   5 490.937 27.3641   7
   2  -1   5 422.002 26.8547   1
   2  -1   5 453.051 29.0511   5
   2  -1   5 426.443 26.7524   2
  -2   1  -5 380.130 27.3260   7
  -2   1  -5 439.509 26.8061   2
   2   1   5 420.299 26.8802   1
   2   1   5 492.466 26.7783   3
   3  -1   5 255.289 18.4897   5
   3  -1   5 240.233 15.9047   4
   3  -1   5 258.749 16.5835   7
   3  -1   5 251.639 15.9874   1
  -3  -1  -5 246.024 15.6310   2
  -3   1  -5 236.155 15.3632   2
   3   1   5 229.626 15.2986   3
   3   1   5 263.822 15.4628   8
  -3   1  -5 206.386 15.9977   7
   3   1   5 259.608 15.2412   4
   3   1   5 239.501 15.5238   1
   3   1   5 268.056 16.0631   7
  -4  -1  -5 116.107 7.67446   1
   4  -1   5 111.598 8.51782   7
  -4  -1  -5 107.414 7.42132   2
   4  -1   5 113.148 10.3894   5
   4   1   5 104.722 7.02483   4
   4   1   5 113.063 8.27924   7
   4   1   5 125.036 7.71447   8
  -4   1  -5 104.616 7.49933   2
   5  -1   5 30.2005 5.07527   5
  -5  -1  -5 28.4343 2.66624   2
   5  -1   5 31.3595 2.85565   4
   5  -1   5 31.6125 3.91358   7
  -5  -1  -5 33.7453 3.01738   1
   5   1   5 39.0253 4.93230   5
   5   1   5 35.7647 3.16632   8
  -5   1  -5 27.9557 2.86493   2
   5   1   5 31.1673 3.20097   3
  -5   1  -5 29.8031 3.01488   9
   5   1   5 32.8235 3.80018   7
   6  -1   5 7.90410 2.51218   7
  -6  -1  -5 7.97496 1.65318   1
  -6  -1  -5 9.65532 1.62623   2
   6  -1   5 7.67548 3.25596   5
   6   1   5 6.76418 1.98995   7
   6   1   5 9.26175 1.87905   8
  -6   1  -5 8.18465 1.66597   2
   6   1   5 11.5315 3.38711   5
   7  -1   5 0.38376 2.13690   5
  -7  -1  -5 1.04452 0.85530   2
   7  -1   5 1.74158 1.87224   7
  -7  -1  -5 -0.6602 1.32350   1
   7   1   5 3.84392 2.23965   5
  -7   1  -5 0.33159 1.03109   2
   7   1   5 1.54818 1.39320   8
   7   1   5 0.95005 1.57998   7
  -7  -2   5 18.7389 2.09362   4
   7  -2  -5 15.7200 3.29884   7
   7  -2  -5 14.0387 4.69359   5
  -7  -2   5 22.0612 3.16221   1
   7   2  -5 13.3400 2.52749   7
  -7   2   5 21.4090 2.57678   1
  -7   2   5 16.8819 2.59882   4
   6  -2  -5 21.9612 5.06022   5
   6  -2  -5 24.5924 3.56111   7
  -6  -2   5 24.6614 3.02004   3
  -6  -2   5 27.6577 2.94238   1
  -6  -2   5 27.4230 2.56080   4
   6   2  -5 31.9105 3.28716   9
  -6   2   5 23.2929 2.85143   1
   6   2  -5 36.3963 3.87384   5
   6   2  -5 28.6664 3.28241   7
  -6   2   5 24.4033 2.99409   4
   5  -2  -5 93.3726 6.23325   9
  -5  -2   5 82.7885 6.97642   3
  -5  -2   5 105.140 7.30270   7
  -5  -2   5 94.2258 6.93788   1
  -5  -2   5 91.0450 6.52691   4
   5  -2  -5 90.8660 7.71161   7
  -5   2   5 85.7862 6.59841   1
  -5   2   5 96.0513 6.97338   4
   5   2  -5 93.1470 7.10376   9
   5   2  -5 95.7438 6.92502   7
   4  -2  -5 185.174 12.1314   9
  -4  -2   5 175.220 12.6318   3
   4  -2  -5 187.026 13.3717   7
  -4  -2   5 187.027 13.2728   6
  -4  -2   5 214.314 12.7829   7
  -4  -2   5 181.792 12.5382   1
   4  -2  -5 189.862 12.4222   1
  -4   2   5 175.916 12.0855   4
  -4   2   5 182.607 11.8044   1
   4   2  -5 183.559 11.9584   7
   4   2  -5 178.436 12.3156   9
   3  -2  -5 86.5985 5.61188   1
   3  -2  -5 82.4018 6.45467   7
  -3  -2   5 77.5857 5.74622   1
  -3  -2   5 78.9846 6.22096   6
   3  -2  -5 78.9630 5.84080   3
   3  -2  -5 79.7639 5.47119   9
  -3  -2   5 78.3500 5.83338   3
   3   2  -5 90.2306 5.66821   3
   3   2  -5 77.6631 5.96595   9
  -3   2   5 68.4897 5.78941   3
   3   2  -5 73.9949 5.48716   7
  -3   2   5 86.1903 5.49357   6
  -3   2   5 77.0362 5.44676   1
  -3   2   5 77.2734 5.75600   4
   3   2  -5 86.7402 5.72265   1
  -2  -2   5 50.2761 3.70260   1
  -2  -2   5 49.1394 4.32902   6
  -2  -2   5 41.8361 4.23015   5
   2  -2  -5 40.7590 4.63370   5
  -2  -2   5 54.7187 3.79720   3
   2  -2  -5 50.9823 3.49910   8
   2  -2  -5 53.4828 3.44002   1
   2  -2  -5 48.1286 3.69992   3
   2  -2  -5 54.4244 4.29038   7
   2   2  -5 51.8882 3.90382   9
  -2   2   5 40.7364 3.63342   3
  -2   2   5 45.7547 3.64026   4
   2   2  -5 47.4005 3.34905   7
  -2   2   5 46.6115 3.32366   1
   2   2  -5 48.1625 3.51271   1
   2   2  -5 56.6191 3.62412   3
   1  -2  -5 368.526 26.2963   5
   1  -2  -5 402.852 24.9053   8
   1  -2  -5 401.258 25.0396   3
  -1  -2   5 404.319 25.3594   6
  -1  -2   5 400.026 25.1004   1
  -1  -2   5 443.374 25.1700   3
  -1   2   5 341.557 23.2518   3
   1   2  -5 401.744 23.3018   3
  -1   2   5 361.369 22.9191   1
   1   2  -5 359.363 23.6542   6
   1   2  -5 373.100 24.5435   5
   1   2  -5 374.627 23.4534   9
   1   2  -5 398.397 22.9419   7
   0  -2   5 795.955 47.1617   6
   0  -2   5 749.628 46.9144   3
   0  -2   5 783.426 48.2954   5
   0  -2  -5 866.599 46.9054   3
   0  -2  -5 658.674 46.6692   8
   0  -2   5 725.238 46.8212   2
   0   2  -5 639.036 37.0271   6
   0   2  -5 599.517 36.5805   7
   0   2   5 656.874 36.2621   1
   0   2  -5 546.730 38.1860   5
   0   2   5 529.564 37.7608   5
   0   2  -5 541.917 36.8809   3
   0   2   5 617.984 36.4791   8
   0   2   5 614.255 36.5280   3
  -1  -2  -5 1705.72 90.4879   7
  -1  -2  -5 1370.25 89.8433   3
   1  -2   5 1390.11 90.0414   2
   1  -2   5 1467.37 92.0364   5
  -1  -2  -5 1509.42 89.9849   8
   1  -2   5 1449.22 90.2057   3
   1  -2   5 1424.55 90.2096   7
  -1   2  -5 1330.80 88.5166   7
   1   2   5 1464.92 88.0548   3
   1   2   5 1557.94 88.1767   8
   1   2   5 1396.76 88.0552   1
  -1   2  -5 1472.34 88.1808   2
   1   2   5 1437.82 89.6082   5
   2  -2   5 480.888 30.8784   4
   2  -2   5 490.625 30.7172   1
  -2  -2  -5 540.122 31.2468   7
   2  -2   5 478.201 35.3624   5
   2  -2   5 496.100 31.1562   7
   2  -2   5 485.056 30.9360   3
  -2   2  -5 503.085 32.0747   2
   2   2   5 590.505 32.1181   8
   2   2   5 464.955 32.0237   1
  -3  -2  -5 108.327 8.89230   7
   3  -2   5 137.445 9.30149   7
   3  -2   5 126.893 8.52407   1
   3  -2   5 125.009 8.59038   4
  -3  -2  -5 130.038 8.10236   2
  -3  -2  -5 134.316 8.38430   1
   3  -2   5 127.326 11.2524   5
   3   2   5 139.642 8.31199   8
  -3   2  -5 130.571 8.31642   2
   3   2   5 121.532 8.32085   1
   3   2   5 122.436 7.94227   3
  -3   2  -5 111.236 8.90476   7
  -4  -2  -5 73.7137 4.79440   2
   4  -2   5 62.9326 5.00816   4
   4  -2   5 66.1956 7.86504   5
  -4  -2  -5 69.9376 5.01980   1
   4  -2   5 68.1353 6.02697   7
   4   2   5 62.8466 4.50494   3
   4   2   5 75.8886 5.58501   7
   4   2   5 62.9197 4.46864   3
   4   2   5 63.7123 4.79471   8
  -4   2  -5 64.1346 4.81223   2
   5  -2   5 92.4230 9.87787   7
  -5  -2  -5 116.059 7.44362   2
  -5  -2  -5 113.038 7.69684   1
   5  -2   5 102.668 10.8713   5
  -5   2  -5 104.970 7.61727   9
  -5   2  -5 102.372 7.66968   2
   5   2   5 131.981 8.80820   7
   5   2   5 104.151 7.35186   3
   6  -2   5 26.2106 4.07956   7
  -6  -2  -5 24.5974 2.78774   1
   6  -2   5 26.3376 2.41535   4
  -6  -2  -5 24.1105 2.48690   2
   6  -2   5 25.6690 5.30581   5
   6   2   5 28.9143 3.00488   8
   6   2   5 20.4869 2.47079   3
   6   2   5 34.1252 4.41598   5
  -6   2  -5 24.3617 2.81074   2
   6   2   5 37.5755 3.97016   7
  -7  -2  -5 8.27433 2.30615   1
   7  -2   5 12.6792 3.38758   7
  -7  -2  -5 9.06277 1.74134   2
   7  -2   5 10.2128 4.10066   5
   7   2   5 10.2502 1.98244   8
  -7   2  -5 8.37432 1.90355   2
   7   2   5 12.6235 2.91804   7
   6  -3  -5 8.46497 2.40224   7
  -6  -3   5 14.0657 2.34865   1
  -6  -3   5 13.2002 2.36463   3
   6  -3  -5 11.1766 4.34557   5
  -6  -3   5 9.63912 1.55020   4
   6   3  -5 10.2580 1.96078   5
   6   3  -5 11.0280 2.06156   9
  -6   3   5 7.44787 1.68345   4
   6   3  -5 10.3157 1.91472   7
  -6   3   5 8.27218 1.51575   1
  -5  -3   5 32.5512 3.05174   7
   5  -3  -5 25.6561 3.57779   7
  -5  -3   5 29.3819 3.12511   3
  -5  -3   5 28.2147 3.05269   1
   5   3  -5 30.0376 3.28894   9
   5   3  -5 26.1606 2.72850   7
  -5   3   5 23.6583 2.95087   4
   5   3  -5 30.8199 3.18579   5
  -5   3   5 28.8495 2.69293   1
   4  -3  -5 291.349 18.9671   9
   4  -3  -5 303.562 20.6688   7
  -4  -3   5 292.066 19.6308   1
  -4  -3   5 337.194 19.5282   7
  -4  -3   5 293.326 19.6869   3
   4  -3  -5 306.170 19.4214   1
  -4   3   5 281.263 19.3475   4
   4   3  -5 340.509 19.8874   5
  -4   3   5 285.311 18.8538   1
   4   3  -5 285.228 19.6062   9
   4   3  -5 289.982 18.8236   7
  -3  -3   5 222.196 15.2661   6
  -3  -3   5 224.927 14.6638   1
  -3  -3   5 224.043 14.6580   3
   3  -3  -5 225.361 14.3307   1
   3  -3  -5 227.948 15.5238   7
  -3   3   5 201.618 13.6543   1
   3   3  -5 226.920 14.8219   5
   3   3  -5 217.263 14.4642   9
   3   3  -5 238.466 13.9532   3
   3   3  -5 209.021 13.5226   7
  -3   3   5 200.110 14.1475   4
   2  -3  -5 177.410 10.9516   1
  -2  -3   5 172.877 12.0557   5
  -2  -3   5 176.481 11.3789   1
   2  -3  -5 155.613 11.9227   7
  -2  -3   5 175.178 11.8167   6
  -2  -3   5 182.858 11.3644   3
   2  -3  -5 174.790 11.1387   8
   2  -3  -5 169.722 11.3528   3
   2   3  -5 176.719 9.90076   8
  -2   3   5 133.452 10.5209   3
  -2   3   5 153.619 10.5489   4
   2   3  -5 175.177 10.4606   3
   2   3  -5 157.783 10.7790   9
  -2   3   5 159.533 10.0253   1
   2   3  -5 158.072 11.4460   5
   2   3  -5 151.685 11.0323   6
  -1  -3   5 40.6344 3.70286   6
  -1  -3   5 48.8575 3.50913   1
  -1  -3   5 53.9366 3.47851   2
   1  -3  -5 45.8178 3.38731   3
  -1  -3   5 52.6612 3.51968   3
   1  -3  -5 38.3983 4.39930   5
   1  -3  -5 45.0086 3.27089   8
  -1   3   5 41.6945 3.23080   4
   1   3  -5 37.1228 4.16554   5
  -1   3   5 37.8049 3.08890   3
   1   3  -5 43.7940 3.41532   9
   1   3  -5 41.6326 3.66174   6
   1   3  -5 43.7862 3.16807   3
   0  -3  -5 1126.61 75.3871   8
   0  -3   5 1258.05 75.6563   3
   0  -3   5 1227.60 77.1769   5
   0  -3  -5 1393.91 75.6989   3
   0  -3  -5 1190.29 76.8531   5
   0  -3   5 1207.24 75.5809   2
   0   3  -5 1073.15 63.9318   9
   0   3   5 1103.60 63.6158   8
   0   3  -5 875.927 63.7011   3
   0   3  -5 1056.49 64.2366   6
   0   3  -5 1067.64 63.6401   7
   0   3   5 1082.66 63.3159   2
   0   3   5 1060.69 63.7880   4
   0   3   5 984.892 63.5583   3
   1  -3   5 648.669 42.1138   5
  -1  -3  -5 621.048 39.3375   3
   1  -3   5 649.633 39.9252   3
   1  -3   5 655.364 39.7604   2
   1  -3   5 639.394 39.8771   7
  -1  -3  -5 649.446 39.5989   8
  -1   3  -5 608.140 37.5931   6
   1   3   5 591.788 37.0809   4
   1   3   5 583.238 36.7863   3
   1   3   5 622.460 36.7826   1
  -1   3  -5 589.293 37.3934   7
   1   3   5 507.402 38.1274   5
   1   3   5 638.234 37.0290   8
  -1   3  -5 668.589 37.0854   2
  -2  -3  -5 1090.49 64.6329   1
   2  -3   5 1041.42 65.2210   3
  -2  -3  -5 1028.94 64.3033   2
  -2  -3  -5 1028.47 64.2938   2
   2  -3   5 1052.28 64.9192   2
  -2  -3  -5 1091.66 65.3320   7
   2  -3   5 1055.80 65.1933   4
   2  -3   5 1103.28 64.9381   1
   2  -3   5 984.997 67.8389   5
   2  -3   5 1087.35 65.4255   7
  -2   3  -5 1036.91 62.7353   2
   2   3   5 1110.46 62.6983   8
   2   3   5 1027.05 62.5726   4
   2   3   5 1017.66 62.5929   1
   2   3   5 1005.59 63.9740   5
  -2   3  -5 931.069 63.2666   7
   3  -3   5 390.118 24.5005   7
  -3  -3  -5 377.087 23.4786   1
   3  -3   5 361.276 27.1703   5
   3   3   5 426.430 25.3779   5
   3   3   5 361.881 23.4680   4
  -3   3  -5 340.929 24.6857   7
  -3   3  -5 382.916 23.9899   2
   3   3   5 368.263 23.9205   1
   3   3   5 386.659 23.3417   3
   3   3   5 404.595 23.9460   8
   4  -3   5 136.908 13.4183   5
  -4  -3  -5 152.771 9.90169   1
   4  -3   5 142.704 10.1441   4
   4  -3   5 164.349 11.1790   7
   4   3   5 135.026 8.84499   3
   4   3   5 146.780 9.48358   8
   4   3   5 144.859 8.87783   3
  -4   3  -5 139.184 9.52940   2
   5  -3   5 133.450 13.8063   5
  -5  -3  -5 152.710 10.0903   1
   5  -3   5 158.504 11.5003   7
   5   3   5 159.734 9.76515   8
   5   3   5 145.591 9.00705   3
   5   3   5 126.205 8.98097   3
  -5   3  -5 135.220 9.70407   2
   6  -3   5 27.2978 4.27444   7
   6  -3   5 25.4511 5.63810   5
  -6  -3  -5 26.3079 2.60405   2
  -6  -3  -5 28.3193 2.88891   1
  -6   3  -5 25.7336 2.77497   2
   6   3   5 27.3720 2.82613   8
   6   3   5 18.9559 1.89923   3
   6  -4  -5 10.2107 2.92886   7
  -6  -4   5 8.69147 1.82380   1
  -6  -4   5 11.6650 1.44824   4
   6  -4  -5 8.07970 3.83869   5
  -6  -4   5 10.0624 2.03631   3
  -6   4   5 7.04876 1.77847   2
  -6   4   5 13.5038 2.49257   4
   6   4  -5 13.0463 1.70894   8
   6   4  -5 14.8903 2.71449   9
  -6   4   5 8.40745 1.64622   1
   6   4  -5 13.8880 1.80022   7
  -5  -4   5 25.5439 2.90664   3
  -5  -4   5 29.3457 3.04359   7
   5  -4  -5 26.1494 3.63117   7
  -5  -4   5 25.6534 2.92748   1
  -5   4   5 25.5366 2.92151   4
  -5   4   5 29.3774 2.39384   6
   5   4  -5 24.8278 2.22477   7
   5   4  -5 19.7396 2.06535   5
   5   4  -5 26.2008 2.30689   8
  -5   4   5 22.2655 2.36014   1
  -5   4   5 27.2318 2.78239   2
   5   4  -5 23.1389 3.04506   9
  -4  -4   5 22.2030 2.41442   1
  -4  -4   5 23.3314 2.47648   3
   4  -4  -5 19.8491 2.14045   1
   4  -4  -5 21.9809 3.15631   7
   4  -4  -5 19.1506 1.56574   9
   4   4  -5 22.2367 1.96300   8
  -4   4   5 23.5805 2.67089   4
   4   4  -5 20.0246 2.81784   9
  -4   4   5 21.5238 2.07867   1
  -4   4   5 23.6185 1.91315   6
  -4   4   5 20.0047 2.32882   2
   3  -4  -5 439.111 30.0107   7
  -3  -4   5 448.184 29.0597   1
  -3  -4   5 482.750 29.0569   3
   3  -4  -5 469.203 28.6493   1
   3   4  -5 381.607 27.1739   5
  -3   4   5 432.107 26.0813   1
   3   4  -5 424.679 27.1031   9
   3   4  -5 448.874 25.9571   8
  -3   4   5 412.278 26.8086   4
  -3   4   5 421.755 26.4494   2
   2  -4  -5 410.677 28.9868   3
  -2  -4   5 488.619 28.5854   2
  -2  -4   5 494.002 28.6737   3
  -2  -4   5 493.545 29.4513   5
   2  -4  -5 416.732 28.4177   8
  -2  -4   5 441.665 29.2561   6
   2  -4  -5 455.827 29.5969   7
   2  -4  -5 450.870 28.2434   1
  -2  -4   5 467.432 28.9170   9
  -2  -4   5 449.421 28.7159   1
   2   4  -5 395.166 26.2052   6
   2   4  -5 422.196 25.3589   3
  -2   4   5 416.531 24.8513   1
   2   4  -5 346.319 26.3658   5
   2   4  -5 432.600 24.7874   8
  -2   4   5 403.177 25.6478   4
  -2   4   5 392.947 25.2059   2
   2   4  -5 420.893 25.9211   9
  -1  -4   5 469.719 29.1687   1
   1  -4  -5 447.266 28.9241   8
  -1  -4   5 514.897 29.1609   3
   1  -4  -5 451.471 29.0512   3
  -1  -4   5 450.797 29.6084   6
  -1   4   5 418.317 24.8625   2
   1   4  -5 389.169 25.1805   3
   1   4  -5 345.870 26.6066   5
  -1   4   5 407.091 25.3407   4
   1   4  -5 418.582 26.4685   6
   1   4  -5 431.959 25.5897   9
   0  -4   5 4.63272 0.76162   7
   0  -4   5 5.44900 2.11037   5
   0  -4   5 6.57254 1.46460   6
   0  -4   5 4.82639 1.28409   3
   0  -4   5 4.80559 0.96723   2
   0  -4   5 4.56679 0.41954   8
   0  -4  -5 4.58999 0.72151   3
   0  -4  -5 5.33105 1.00415   6
   0  -4  -5 3.98984 0.77400   8
   0  -4  -5 3.82285 1.42215   5
   0   4  -5 4.58991 0.80330   7
   0   4   5 2.71583 0.80814   4
   0   4   5 2.85548 0.69482   8
   0   4  -5 2.33299 0.93975   9
   0   4  -5 2.71614 0.78880   3
   0   4   5 4.62411 0.53208   2
   0   4  -5 3.32430 1.58707   5
   1  -4   5 186.707 14.0105   4
   1  -4   5 214.309 13.6971   3
   1  -4   5 210.683 16.1390   5
  -1  -4  -5 226.008 12.9139   3
   1  -4   5 219.560 13.6599   7
   1  -4   5 195.207 13.4455   2
  -1   4  -5 191.343 13.2313   6
  -1   4  -5 191.713 12.9266   7
   1   4   5 198.043 12.5855   8
   1   4   5 202.178 12.2013   1
  -1   4  -5 196.892 12.8527   9
   1   4   5 205.391 12.7475   4
   2  -4   5 130.783 9.02876   2
  -2  -4  -5 125.756 8.86703   8
   2  -4   5 136.701 12.2560   5
   2  -4   5 129.525 9.30110   4
  -2  -4  -5 154.603 10.4570   5
  -2  -4  -5 137.422 8.63344   1
   2  -4   5 139.924 9.57647   7
   2  -4   5 138.945 9.40989   3
  -2  -4  -5 138.985 8.38370   2
  -2  -4  -5 120.777 9.24078   7
   2   4   5 134.540 8.41722   1
  -2   4  -5 128.641 8.71468   9
  -2   4  -5 126.240 8.64348   2
   2   4   5 131.036 8.57024   8
   2   4   5 130.695 8.51662   4
  -2   4  -5 123.822 9.20642   7
  -2   4  -5 142.563 9.34964   6
   3  -4   5 242.005 16.0206   4
   3  -4   5 251.637 16.4815   7
  -3  -4  -5 236.427 14.9749   2
   3  -4   5 229.279 19.4100   5
   3  -4   5 244.773 16.1040   3
  -3  -4  -5 248.998 15.3530   1
   3   4   5 240.833 15.3308   8
  -3   4  -5 246.922 15.3343   9
   3   4   5 232.597 14.8415   4
   3   4   5 229.759 15.2593   1
  -3   4  -5 235.383 15.4305   2
  -3   4  -5 257.207 16.1346   6
   4  -4   5 61.2407 5.83725   7
   4  -4   5 60.9629 8.22752   5
  -4  -4  -5 65.0592 4.68217   1
  -4   4  -5 60.3812 4.97189   2
   4   4   5 71.4268 4.97686   8
   4   4   5 58.3122 5.50141   5
  -4   4  -5 77.0977 5.86967   6
  -4   4  -5 66.5936 4.67479   9
   5  -4   5 109.081 12.1229   5
  -5  -4  -5 112.198 7.84665   1
   5  -4   5 111.555 9.28811   7
  -5   4  -5 121.092 10.0210   2
  -5   4  -5 111.665 7.51355   9
   5   4   5 121.782 8.13124   8
  -5   4  -5 129.539 9.05783   6
   5   4   5 97.8227 8.42946   5
   6  -4   5 61.5870 8.94721   5
  -6  -4  -5 56.2040 4.88424   1
   6  -4   5 68.3824 6.81736   7
   6   4   5 65.4041 5.22258   8
  -6   4  -5 68.6204 6.11789   6
  -6   4  -5 54.7967 5.10795   2
  -6  -5   5 5.31814 1.45316   3
  -6  -5   5 5.20294 1.55686   1
  -6  -5   5 6.49719 1.11877   4
   6  -5  -5 6.03993 2.20578   7
   6  -5  -5 6.11487 3.87633   5
   6   5  -5 8.71499 1.45889   8
   6   5  -5 7.15383 2.01867   9
  -6   5   5 8.30350 2.13515   2
  -6   5   5 6.81648 1.77944   4
  -6   5   5 7.15920 1.45406   1
  -5  -5   5 37.2620 3.68707   3
  -5  -5   5 40.4827 3.80951   1
   5  -5  -5 38.8109 4.84801   7
   5   5  -5 42.2945 4.35312   9
  -5   5   5 34.7764 3.72117   2
  -5   5   5 47.4488 3.40272   6
  -5   5   5 37.5222 3.33339   1
   5   5  -5 41.9709 3.27461   8
  -5   5   5 43.1256 4.15287   4
   4  -5  -5 94.5813 6.57690   1
  -4  -5   5 93.6624 7.00064   1
   4  -5  -5 90.1518 8.06192   7
  -4  -5   5 92.8673 6.89190   3
  -4   5   5 81.6435 7.02579   4
  -4   5   5 94.8440 6.20518   6
   4   5  -5 99.1777 7.62502   9
  -4   5   5 92.6109 6.83304   2
  -4   5   5 92.7335 6.34185   1
   4   5  -5 95.6995 6.24340   8
  -3  -5   5 59.3639 4.75844   1
   3  -5  -5 60.0130 4.22451   1
   3  -5  -5 54.9662 4.14908   9
   3  -5  -5 60.3550 5.70834   7
  -3  -5   5 62.6624 4.66484   3
   3   5  -5 51.7336 4.89302   9
   3   5  -5 56.2052 3.77633   8
  -3   5   5 58.2741 4.77780   4
  -3   5   5 53.8418 4.30944   2
   2  -5  -5 163.596 11.4691   3
   2  -5  -5 173.631 10.8422   1
   2  -5  -5 175.909 12.5312   7
  -2  -5   5 179.203 11.3974   3
  -2  -5   5 171.310 11.5374   1
   2   5  -5 146.309 10.8672   6
   2   5  -5 144.570 9.84554   3
   2   5  -5 160.780 9.28275   8
  -2   5   5 151.474 10.2721   4
  -2   5   5 153.118 9.81942   2
   2   5  -5 155.827 10.5235   9
   2   5  -5 124.394 10.8755   5
   1  -5  -5 66.9620 5.85624   7
  -1  -5   5 77.9547 5.05863   3
  -1  -5   5 67.8410 4.99443   2
   1  -5  -5 62.8488 4.85028   3
  -1  -5   5 62.6852 5.44441   6
  -1  -5   5 73.9937 5.12126   1
   1  -5  -5 62.0686 4.76345   8
  -1  -5   5 73.9961 6.27199   5
   1   5  -5 44.3435 5.24230   5
  -1   5   5 58.3312 3.81627   2
  -1   5   5 60.5134 4.43081   4
   1   5  -5 47.0929 3.99390   3
   1   5  -5 59.5615 4.61186   9
   1   5  -5 56.0692 4.91110   6
   0  -5  -5 95.4866 6.35178   3
   0  -5  -5 91.7648 6.45489   8
   0  -5  -5 90.4037 8.59215   5
   0  -5   5 99.7149 6.09745   8
   0  -5   5 108.350 7.28899   6
   0  -5   5 94.0876 8.83589   5
   0  -5   5 96.0524 6.37313   7
   0  -5   5 88.4769 6.88259   4
   0  -5   5 103.276 6.81415   3
   0  -5   5 99.7861 6.75700   2
   0  -5  -5 98.6934 6.71780   6
   0   5  -5 89.1480 7.08300   6
   0   5   5 97.4870 5.93141   2
   0   5  -5 94.3433 6.73450   9
   0   5  -5 89.2772 6.11070   7
   0   5   5 88.6014 6.24665   8
   1  -5   5 276.174 20.0420   4
  -1  -5  -5 281.239 20.0640   6
   1  -5   5 296.195 19.8233   2
  -1  -5  -5 354.355 19.1153   3
   1  -5   5 303.962 22.9385   5
  -1  -5  -5 312.169 20.4063   9
  -1  -5  -5 300.059 19.5743   8
   1  -5   5 325.183 20.0049   7
  -1  -5  -5 350.898 21.2252   5
   1  -5   5 303.127 19.3261   8
   1  -5   5 319.699 20.0772   3
  -1   5  -5 264.510 18.3486   6
  -1   5  -5 308.705 17.6814   2
  -1   5  -5 264.056 17.8805   7
   1   5   5 276.164 17.7693   4
   1   5   5 277.454 17.5876   8
  -2  -5  -5 189.587 12.3666   1
  -2  -5  -5 189.854 12.2293   2
   2  -5   5 187.647 13.2430   3
   2  -5   5 202.494 13.4477   7
  -2  -5  -5 229.322 14.2781   5
   2  -5   5 182.917 16.4144   5
  -2   5  -5 201.969 14.6003   7
  -2   5  -5 184.879 11.9781   2
  -2   5  -5 176.347 12.6187   6
   2   5   5 179.761 11.8260   4
   2   5   5 189.704 11.8973   8
  -2   5  -5 185.215 12.1042   9
   2   5   5 176.045 11.5768   1
   3  -5   5 85.3675 9.91247   5
   3  -5   5 88.5286 6.80621   3
  -3  -5  -5 92.1407 5.95804   1
  -3  -5  -5 89.9757 5.97507   2
   3  -5   5 94.8826 7.19522   7
  -3  -5  -5 73.9807 8.05423   5
   3   5   5 80.8319 5.87489   1
   3   5   5 86.7674 6.04067   8
   3   5   5 86.2823 5.56540   4
  -3   5  -5 94.7598 6.94659   6
  -3   5  -5 88.1123 6.20943   2
  -3   5  -5 82.1304 6.02420   9
   4  -5   5 7.25427 3.62343   5
   4  -5   5 5.43923 2.05171   7
  -4  -5  -5 5.12409 1.19788   2
  -4  -5  -5 7.48061 1.27421   1
   4   5   5 6.81359 1.48194   8
  -4   5  -5 6.04913 1.42237   2
  -4   5  -5 5.53069 1.72304   6
  -4   5  -5 6.92731 1.14081   9
   5  -5   5 20.7061 5.24344   5
  -5  -5  -5 20.3401 2.27125   1
   5  -5   5 26.7450 4.35767   7
  -5   5  -5 25.6619 3.31672   6
   5   5   5 24.1660 2.52434   8
  -5   5  -5 16.8468 1.68383   9
  -5   5  -5 22.3983 2.67008   2
   6  -5   5 5.59505 2.82350   7
   6  -5   5 3.75059 3.52316   5
  -6   5  -5 3.51501 1.95428   6
   6   5   5 0.55882 1.04333   8
  -6   5  -5 1.16848 1.25779   2
   6  -6  -5 13.5323 5.60000   5
  -6  -6   5 13.8357 2.39209   3
  -6  -6   5 14.6913 2.59293   1
   6  -6  -5 11.2628 4.33445   7
  -6   6   5 11.9523 2.37853   4
   6   6  -5 13.6651 1.74676   8
   6   6  -5 17.0464 3.22207   9
  -5  -6   5 1.60429 1.55428   3
  -5  -6   5 4.53231 1.53819   1
   5  -6  -5 1.34871 1.81826   7
  -5   6   5 -0.1654 0.95819   4
  -5   6   5 1.59340 1.09829   2
   5   6  -5 3.99184 1.72733   9
   5   6  -5 2.92207 0.83707   8
  -5   6   5 2.14649 0.89130   6
   4  -6  -5 11.4870 1.60372   1
  -4  -6   5 8.25457 1.76424   1
   4  -6  -5 8.97053 2.67064   7
  -4  -6   5 9.10744 1.65844   3
  -4   6   5 8.68836 1.11234   6
  -4   6   5 5.19481 1.62370   4
   4   6  -5 9.01080 1.14354   8
  -4   6   5 9.67316 1.82121   2
   4   6  -5 8.74353 2.20155   9
  -3  -6   5 153.307 10.5177   1
   3  -6  -5 148.354 9.85117   9
  -3  -6   5 155.137 10.3010   3
   3  -6  -5 156.073 9.84324   1
   3  -6  -5 141.192 11.5453   7
   3   6  -5 137.952 10.3375   9
  -3   6   5 133.504 9.49551   2
  -3   6   5 133.530 10.0317   4
   3   6  -5 149.818 8.96745   8
   2  -6  -5 416.173 27.9125   9
   2  -6  -5 433.282 29.2835   7
  -2  -6   5 452.927 28.2007   1
  -2  -6   5 479.251 28.0005   3
   2  -6  -5 437.767 27.3109   1
   2   6  -5 399.769 26.3229   6
  -2   6   5 398.766 24.8954   2
   2   6  -5 403.971 24.4326   8
  -2   6   5 381.674 25.4962   4
   2   6  -5 393.321 25.7789   9
  -1  -6   5 65.8528 4.67910   3
  -1  -6   5 59.9157 4.73391   1
   1  -6  -5 55.6357 4.48368   3
   1  -6  -5 53.1271 4.69454   9
   1  -6  -5 67.7147 4.20404   6
  -1  -6   5 61.8589 5.98104   5
   1  -6  -5 58.2458 5.57349   7
  -1   6   5 54.8226 3.63828   2
   1   6  -5 40.6550 5.13952   5
   1   6  -5 48.6388 4.83268   6
  -1   6   5 51.8329 4.26817   4
   1   6  -5 51.1102 4.45043   9
   0  -6   5 364.907 21.3621   3
   0  -6  -5 332.639 21.2305   6
   0  -6  -5 280.753 22.5193   5
   0  -6   5 357.252 20.8956   7
   0  -6  -5 326.201 20.7967   3
   0  -6   5 347.104 20.5589   8
   0  -6   5 333.026 23.8696   5
   0  -6  -5 323.664 21.6247   9
   0   6   5 294.932 19.2563   4
   0   6   5 284.890 18.8755   8
   0   6  -5 294.427 19.4434   9
   0   6  -5 289.420 19.9115   6
   0   6   5 321.523 18.5364   2
  -1  -6  -5 414.193 23.9334   3
   1  -6   5 383.606 28.4348   5
   1  -6   5 400.374 24.9367   7
  -1  -6  -5 367.718 24.2961   2
   1  -6   5 399.431 25.0374   3
  -1  -6  -5 417.139 26.2693   5
  -1  -6  -5 354.538 25.0472   6
   1  -6   5 389.677 24.2113   8
  -1   6  -5 340.047 22.1202   9
   1   6   5 339.605 21.6977   8
  -1   6  -5 331.144 22.6241   6
  -1   6  -5 332.252 21.9549   7
  -1   6  -5 376.518 21.7768   2
   2  -6   5 154.166 10.6081   3
   2  -6   5 159.865 10.7468   7
   2  -6   5 147.784 9.71570   8
  -2  -6  -5 157.447 9.54182   1
  -2  -6  -5 131.488 10.5880   6
   2  -6   5 149.586 14.1840   5
   2   6   5 149.000 9.09023   1
   2   6   5 143.724 9.50527   8
  -2   6  -5 137.790 10.1127   7
  -2   6  -5 146.334 9.60325   2
  -2   6  -5 147.125 9.79059   9
   2   6   5 140.924 9.46490   4
  -2   6  -5 133.594 10.3030   6
  -3  -6  -5 18.9227 1.50336   2
   3  -6   5 19.0629 5.80255   5
  -3  -6  -5 14.8329 2.74381   5
   3  -6   5 20.7712 2.92320   7
  -3  -6  -5 21.1401 1.79232   1
   3  -6   5 16.5306 2.51479   3
  -3   6  -5 14.4105 2.02618   2
  -3   6  -5 18.9130 1.93386   9
   3   6   5 17.2718 1.48300   4
   3   6   5 18.2967 1.75332   1
   3   6   5 18.4054 1.93135   8
  -3   6  -5 17.3572 2.65020   6
   4  -6   5 77.6436 10.1696   5
  -4  -6  -5 79.8050 5.56767   1
  -4  -6  -5 71.0239 5.10043   2
   4  -6   5 85.3936 7.18050   7
  -4   6  -5 75.6110 5.87802   2
   4   6   5 80.1963 5.70296   8
  -4   6  -5 77.1533 6.56610   6
  -4   6  -5 72.4809 5.34581   9
   5  -6   5 11.9589 3.02051   7
  -5  -6  -5 8.50782 1.54740   1
   5  -6   5 5.40806 3.41928   5
  -5   6  -5 6.80424 1.63808   2
  -5   6  -5 7.89390 2.28534   6
   5   6   5 7.13200 1.56411   8
   6  -6   5 36.2877 5.02042   7
   6  -6   5 32.6838 8.18065   5
  -6  -6  -5 33.8533 3.33240   1
   6   6   5 32.1261 3.35563   8
  -6   6  -5 29.6333 5.89714   6
   5  -7  -5 56.9689 6.08318   7
  -5  -7   5 43.1036 4.28241   1
   5  -7  -5 34.2748 7.62914   5
  -5  -7   5 43.3654 4.03203   3
  -5   7   5 41.4826 4.50301   4
  -5   7   5 41.2243 4.19413   2
   5   7  -5 48.1339 3.46277   8
   5   7  -5 37.4245 4.77559   9
   4  -7  -5 6.28284 2.21538   7
  -4  -7   5 7.04530 1.60400   3
  -4  -7   5 10.7928 2.16701   1
   4  -7  -5 10.5060 1.58138   1
  -4   7   5 6.13181 1.00842   6
  -4   7   5 9.48644 2.21267   4
  -4   7   5 5.80493 1.54248   2
   4   7  -5 9.03903 1.13886   8
   4   7  -5 6.93720 2.06114   9
  -3  -7   5 38.1217 4.36194   1
   3  -7  -5 36.2536 2.96373   9
   3  -7  -5 38.8895 2.94837   1
  -3  -7   5 37.6491 3.41685   3
   3  -7  -5 40.3697 5.54720   7
  -3   7   5 32.4207 3.12276   2
  -3   7   5 35.0148 3.96711   4
   3   7  -5 35.1381 2.62509   8
   3   7  -5 35.2816 5.98910   9
   2  -7  -5 153.908 9.95931   1
  -2  -7   5 155.798 10.9528   1
  -2  -7   5 176.920 10.8036   3
   2  -7  -5 149.574 10.7188   9
   2  -7  -5 160.544 12.2106   7
   2   7  -5 141.447 8.78301   8
   2   7  -5 133.552 10.6815   6
   2   7  -5 140.425 10.2335   9
  -2   7   5 135.315 9.96100   4
  -2   7   5 133.639 9.19717   2
   1  -7  -5 7.63639 1.13316   6
  -1  -7   5 7.38535 1.53096   1
   1  -7  -5 6.24219 2.07344   7
  -1  -7   5 7.28875 1.46232   3
   1  -7  -5 5.94583 1.27313   3
  -1  -7   5 7.78382 2.56276   5
   1  -7  -5 7.61839 1.68522   9
  -1   7   5 7.77305 1.18978   2
   1   7  -5 5.64180 1.89396   6
  -1   7   5 4.93916 1.47894   4
   1   7  -5 4.32085 1.41780   9
   1   7  -5 5.89647 2.29364   5
   0  -7   5 522.893 36.3009   5
   0  -7   5 527.534 32.4654   8
   0  -7  -5 480.217 32.6882   3
   0  -7   5 544.683 33.2703   3
   0  -7  -5 525.666 33.2264   6
   0  -7   5 538.762 33.1932   1
   0  -7   5 555.688 32.8396   7
   0   7  -5 468.118 29.7901   9
   0   7   5 462.937 29.5898   4
   0   7   5 467.137 29.1751   8
   0   7   5 489.562 28.7367   2
   0   7  -5 429.890 30.2271   6
   1  -7   5 655.084 40.3300   8
  -1  -7  -5 636.484 40.3485   2
   1  -7   5 640.788 45.2131   5
  -1  -7  -5 588.484 40.0204   3
  -1  -7  -5 666.298 42.4181   5
   1  -7   5 706.448 41.3201   3
  -1  -7  -5 651.037 40.0061   3
   1  -7   5 697.702 41.1765   7
  -1  -7  -5 660.361 41.8637   6
   1   7   5 574.332 36.8463   8
   1   7   5 608.968 37.1668   4
  -1   7  -5 562.296 37.9153   6
  -1   7  -5 586.365 37.3552   9
  -1   7  -5 585.793 37.0893   7
  -1   7  -5 629.708 36.8966   2
   2  -7   5 124.672 8.82681   3
   2  -7   5 110.495 7.77899   8
  -2  -7  -5 116.428 7.63129   2
  -2  -7  -5 117.647 7.55611   1
   2  -7   5 117.096 12.4362   5
   2  -7   5 122.345 8.86399   7
  -2   7  -5 100.274 7.45161   9
  -2   7  -5 102.809 8.19316   6
  -2   7  -5 107.004 7.32174   2
   2   7   5 103.350 7.17932   4
   2   7   5 107.933 7.25660   8
  -2   7  -5 97.7390 7.76670   7
   3  -7   5 6.42853 1.91266   3
   3  -7   5 4.68253 3.13806   5
  -3  -7  -5 6.78255 1.95389   5
   3  -7   5 7.10030 2.06273   7
  -3  -7  -5 5.87588 0.84284   2
  -3   7  -5 5.02962 1.94404   6
   3   7   5 8.53335 1.57082   8
   3   7   5 6.29697 0.95957   4
   3   7   5 5.56182 1.00136   1
  -3   7  -5 5.23551 1.18111   9
   4  -7   5 49.6278 5.21811   7
   4  -7   5 46.7354 7.96423   5
  -4  -7  -5 40.0713 3.24141   2
  -4  -7  -5 47.8557 3.66113   1
   4  -7   5 48.4260 4.70702   3
  -4   7  -5 51.7481 4.20972   2
   4   7   5 44.7910 3.86923   8
  -4   7  -5 41.1958 3.48222   9
  -4   7  -5 48.1270 4.84332   6
   5  -7   5 0.17225 1.59713   7
   5  -7   5 0.86351 2.34485   5
   5  -7   5 0.26323 1.37313   3
  -5  -7  -5 0.35682 0.95698   1
  -5   7  -5 -0.0097 1.12585   2
   5   7   5 0.18780 0.81025   8
  -5   7  -5 -0.8684 1.40332   6
   5  -8  -5 5.90919 4.04960   5
  -5  -8   5 6.02162 1.44647   3
   5  -8  -5 7.92164 3.27646   7
  -5   8   5 8.89386 2.01062   2
   5   8  -5 6.82648 1.34152   8
  -4  -8   5 2.09687 1.22796   3
  -4  -8   5 -0.4123 0.98168   1
   4  -8  -5 1.22475 1.84344   7
   4   8  -5 3.41753 1.77659   9
   4   8  -5 1.44696 0.76225   8
  -4   8   5 0.43635 0.86694   2
  -4   8   5 2.00001 1.58483   4
  -3  -8   5 0.10932 0.69869   3
   3  -8  -5 -0.2146 0.90637   7
   3  -8  -5 2.11622 0.91999   1
  -3  -8   5 -0.1961 0.84101   1
  -3   8   5 0.81512 0.88134   2
   3   8  -5 2.95624 1.26376   9
  -3   8   5 -1.3636 0.80434   4
   3   8  -5 0.49803 0.54408   8
   2  -8  -5 62.6338 7.07596   7
  -2  -8   5 59.6726 5.27561   1
  -2  -8   5 72.2497 5.04103   3
   2  -8  -5 57.2412 4.91576   9
   2  -8  -5 60.0053 4.00660   1
  -2   8   5 56.1300 4.26651   2
   2   8  -5 51.8537 5.24464   9
  -2   8   5 54.4283 5.38758   4
  -1  -8   5 146.926 10.4377   1
  -1  -8   5 162.921 12.4718   5
  -1  -8   5 142.128 9.61739   8
  -1  -8   5 171.248 10.4333   3
   1  -8  -5 160.032 11.8631   7
   1  -8  -5 125.929 10.0494   3
   1   8  -5 135.161 9.92597   9
   1   8  -5 126.899 10.4406   6
  -1   8   5 133.255 9.72703   4
  -1   8   5 134.377 8.81087   2
   0  -8  -5 70.0028 6.46081   7
   0  -8   5 63.6062 5.24004   1
   0  -8  -5 67.9085 5.39172   6
   0  -8   5 64.5385 4.58560   8
   0  -8  -5 61.5324 4.76680   3
   0  -8   5 68.6134 7.98091   5
   0  -8   5 73.3222 4.99944   7
   0  -8   5 75.9230 5.50571   3
   0   8   5 58.1279 4.68302   8
   0   8   5 60.6762 5.12637   4
   0   8   5 66.8739 4.38953   2
   0   8  -5 56.8236 5.74788   6
   0   8  -5 55.4942 5.19751   9
   1  -8   5 370.526 27.9483   5
  -1  -8  -5 369.306 22.6707   2
   1  -8   5 403.559 23.6800   3
   1  -8   5 306.313 22.7938   8
  -1  -8  -5 346.769 23.9328   6
  -1  -8  -5 368.138 22.1962   3
  -1  -8  -5 367.417 22.1960   3
   1   8   5 339.527 21.8871   4
  -1   8  -5 310.951 22.7235   6
   1   8   5 338.334 21.6142   8
  -1   8  -5 371.056 21.6440   2
  -1   8  -5 327.837 22.0821   9
  -2  -8  -5 23.7557 3.29334   5
  -2  -8  -5 19.9776 1.68532   1
   2  -8   5 21.7017 6.48170   5
   2  -8   5 24.1491 3.00881   7
  -2  -8  -5 19.6830 1.85181   2
   2  -8   5 21.1906 2.89229   3
   2   8   5 16.8419 2.01558   4
  -2   8  -5 17.4457 2.23608   9
   2   8   5 19.5607 2.13652   8
  -2   8  -5 19.6939 2.29516   2
  -3  -8  -5 48.8025 3.45336   2
   3  -8   5 46.7439 8.05504   5
  -3  -8  -5 41.0138 4.57114   5
   3  -8   5 51.3600 4.81328   3
   3  -8   5 51.7171 5.02540   7
   3   8   5 43.0377 3.66365   8
  -3   8  -5 43.4582 4.63270   6
  -3   8  -5 37.5906 3.52900   9
  -3   8  -5 44.1319 3.82220   2
   4  -8   5 16.3546 6.04472   5
   4  -8   5 15.2318 3.21947   7
  -4  -8  -5 10.4639 1.66302   1
   4  -8   5 18.1951 3.18037   3
   4   8   5 15.3873 2.06252   8
  -4   8  -5 14.0482 2.38946   2
  -4   8  -5 9.64840 2.61527   6
   5  -8   5 5.77247 4.02003   5
   5  -8   5 8.29052 2.54407   7
  -5  -8  -5 3.96329 1.15509   1
   5  -8   5 4.94421 2.17812   3
  -5   8  -5 6.13812 1.96900   2
  -5   8  -5 1.99840 1.89789   6
   5   8   5 6.12553 1.63472   8
   4  -9  -5 36.4703 8.46746   5
  -4  -9   5 40.4334 4.27405   1
   4  -9  -5 48.1861 5.97697   7
  -4  -9   5 43.1587 3.92485   3
   4   9  -5 38.5210 4.80887   9
  -4   9   5 41.7879 4.65215   4
  -4   9   5 38.2104 3.78488   2
   4   9  -5 40.0409 3.16435   8
   3  -9  -5 13.7527 3.47787   7
  -3  -9   5 20.1643 2.96139   1
  -3   9   5 16.5162 2.05710   2
  -3   9   5 14.3982 2.84027   4
   3   9  -5 12.4811 2.77700   9
   3   9  -5 15.3607 1.60585   8
  -2  -9   5 1.02086 0.95514   3
  -2  -9   5 -0.2930 0.78902   1
   2  -9  -5 2.59790 1.80061   7
  -2  -9   5 1.03931 1.44984   5
   2   9  -5 -0.8394 0.94905   9
  -2   9   5 1.16001 1.23840   4
  -2   9   5 0.65829 0.79193   2
  -1  -9   5 50.1384 6.13424   5
   1  -9  -5 56.9112 4.14268   6
  -1  -9   5 44.9526 3.65788   8
  -1  -9   5 58.0462 4.52650   3
   1  -9  -5 51.8094 5.66981   7
  -1  -9   5 49.2591 4.47122   1
  -1   9   5 42.2650 3.28287   2
  -1   9   5 38.8976 4.07347   4
   1   9  -5 42.3410 4.32279   9
   1   9  -5 36.0417 4.70716   6
   0  -9  -5 65.6640 5.19462   3
   0  -9   5 72.7678 7.19202   1
   0  -9   5 81.9491 5.49236   7
   0  -9   5 76.4371 8.76598   5
   0  -9   5 75.4757 5.08446   8
   0  -9  -5 68.9101 5.82790   6
   0  -9   5 79.0611 7.33032   3
   0   9   5 73.3888 4.84055   2
   0   9  -5 62.4177 5.78908   9
   0   9   5 67.0751 5.69276   4
   0   9  -5 62.4671 6.40804   6
   1  -9   5 28.6228 3.10932   7
   1  -9   5 31.4830 5.95912   5
  -1  -9  -5 29.2436 2.53583   2
  -1  -9  -5 27.2612 1.98679   3
  -1  -9  -5 28.8897 1.98173   3
   1  -9   5 31.4073 3.38397   3
   1   9   5 28.4260 2.84296   4
   1   9   5 24.6063 2.61021   8
  -1   9  -5 24.4114 3.46354   6
  -1   9  -5 25.9068 2.68842   2
  -1   9  -5 21.6734 2.89309   9
  -2  -9  -5 50.7571 5.11308   5
   2  -9   5 42.0647 4.42476   7
   2  -9   5 42.5393 4.44206   3
   2  -9   5 41.3001 7.50102   5
  -2  -9  -5 40.5898 2.99974   1
  -2   9  -5 31.5829 3.34562   9
  -2   9  -5 31.7560 4.12651   6
  -2   9  -5 38.7965 3.39121   2
   2   9   5 36.5000 3.20522   4
   2   9   5 31.7514 3.16951   8
  -3  -9  -5 37.3882 2.98402   1
   3  -9   5 38.2782 4.28083   3
   3  -9   5 41.5145 4.87557   7
   3  -9   5 35.1857 7.41320   5
  -3   9  -5 37.8220 3.47043   2
  -3   9  -5 32.9599 4.15276   6
   3   9   5 30.1514 3.10285   8
  -3   9  -5 29.2433 3.00958   9
   4  -9   5 0.96149 3.59130   5
  -4  -9  -5 0.20398 0.71964   1
   4  -9   5 2.44268 1.72486   7
  -4   9  -5 2.64326 1.62431   6
   4   9   5 1.66425 1.13541   8
  -4   9  -5 2.77263 1.45982   2
   3 -10  -5 18.6714 4.36055   7
  -3 -10   5 23.8867 2.97772   1
   3 -10  -5 27.2451 8.18027   5
  -3 -10   5 25.5572 2.78774   3
   3  10  -5 18.8012 1.96314   8
  -3  10   5 21.6814 2.47133   2
   3  10  -5 23.4892 4.20829   9
  -3  10   5 16.8831 3.13051   4
  -2 -10   5 20.6064 3.18727   5
   2 -10  -5 10.0602 2.91026   7
  -2 -10   5 19.0492 2.41727   3
  -2 -10   5 16.4248 2.77650   1
  -2  10   5 11.9577 1.80923   2
   2  10  -5 12.4120 2.65594   9
  -2  10   5 11.3331 2.43826   4
   1 -10  -5 8.37961 2.55646   7
  -1 -10   5 11.5543 2.07994   1
  -1 -10   5 11.1556 1.97126   3
  -1 -10   5 13.2319 3.67578   5
   1  10  -5 9.62283 2.30344   9
   1  10  -5 9.17142 2.85021   6
  -1  10   5 6.99243 1.82779   4
  -1  10   5 8.57705 1.34840   2
   0 -10  -5 2.68912 0.84539   3
   0 -10   5 3.90302 1.10977   7
   0 -10  -5 3.77168 2.12151   7
   0 -10   5 2.11527 1.22142   3
   0 -10   5 6.31716 1.56291   1
   0 -10   5 4.02301 2.90568   5
   0  10  -5 4.18711 1.92632   6
   0  10   5 3.70735 1.28604   4
   0  10  -5 3.44516 1.54367   9
   1 -10   5 40.1113 6.99734   5
   1 -10   5 36.8500 3.98911   3
  -1 -10  -5 33.6820 2.60065   3
   1 -10   5 42.5079 3.90113   7
   1 -10   5 39.4611 3.72808   1
  -1 -10  -5 39.7748 4.73994   7
   1  10   5 33.4601 3.24985   8
  -1  10  -5 34.9958 3.29394   2
  -1  10  -5 26.0044 4.03336   6
   1  10   5 33.2829 3.37786   4
  -2 -10  -5 61.1737 4.25756   1
   2 -10   5 67.0625 5.99617   3
   2 -10   5 71.0633 6.08348   7
   2 -10   5 64.4624 9.80880   5
  -2  10  -5 51.7435 4.71306   9
  -2  10  -5 48.7356 5.60953   6
  -2  10  -5 60.5684 4.73479   2
   2  10   5 58.4957 4.70244   8
   2  10   5 50.4758 4.42655   4
   3 -10   5 30.8094 3.93451   7
   3 -10   5 18.8902 6.32724   5
   3 -10   5 27.6958 3.89236   3
   3  10   5 25.1290 2.95125   8
  -3  10  -5 28.0249 3.83755   2
  -3  10  -5 19.9504 2.47524   9
  -3  10  -5 23.2884 4.24275   6
   2 -11  -5 20.1465 4.77441   7
  -2 -11   5 37.4152 3.77979   1
  -2 -11   5 35.2206 3.45703   3
  -2  11   5 28.4794 2.81250   2
  -2  11   5 25.5537 5.56033   4
  -1 -11   5 165.838 10.7604   3
  -1 -11   5 146.352 10.8298   1
   1 -11  -5 130.068 12.0918   7
  -1 -11   5 149.438 13.0257   5
   1  11  -5 108.400 10.2767   6
   1  11  -5 116.683 9.58667   9
  -1  11   5 117.202 9.31403   4
  -1  11   5 124.890 8.18297   2
   0 -11  -5 92.1250 8.43569   7
   0 -11   5 96.4972 10.6869   5
   0 -11  -5 80.7968 6.13112   3
   0 -11  -5 68.1528 10.2284   5
   0 -11   5 103.325 7.26593   1
   0 -11   5 97.7398 7.19033   3
   0  11  -5 77.8030 6.68346   9
   0  11   5 77.3842 6.50777   4
   0  11  -5 71.0244 7.42617   6
   1 -11   5 15.4519 5.20637   5
   1 -11   5 15.3445 2.42331   7
  -1 -11  -5 8.80573 3.66630   5
  -1 -11  -5 14.8263 3.21290   7
   1 -11   5 11.9092 2.40259   3
   1 -11   5 15.1858 2.51242   1
   1  11   5 15.9880 2.54690   4
   1  11   5 6.20631 1.59155   8
  -1  11  -5 14.0758 3.58450   6
  -1  11  -5 9.48620 1.93097   9
   2 -11   5 4.04540 2.93598   5
   2 -11   5 3.16703 2.89204   3
  -2 -11  -5 4.76318 1.89185   7
  -2  11  -5 1.54788 1.26533   2
  -2  11  -5 2.42229 2.22902   6
  -2  11  -5 1.88537 1.21303   9
   2  11   5 3.96078 1.40729   8
   7   0  -6 -0.5192 2.11597   5
  -7   0   6 -0.0283 1.04612   4
   7   0  -6 1.14944 1.51475   7
  -6   0   6 107.883 7.63212   1
   6   0  -6 95.4630 7.99825   7
   6   0  -6 103.601 7.36487   9
  -6   0   6 95.9445 7.41235   4
  -5   0   6 318.788 20.6525   1
   5   0  -6 318.147 21.2274   7
   5   0  -6 330.185 20.6990   9
  -5   0   6 336.796 21.3275   6
  -5   0   6 326.122 20.6632   4
  -5   0   6 285.847 21.1971   3
  -4   0   6 135.850 9.40955   6
   4   0  -6 126.264 9.25308   9
   4   0  -6 146.740 10.7787   5
   4   0  -6 123.051 9.46079   7
  -4   0   6 134.988 9.08786   1
  -4   0   6 127.133 9.40372   3
   3   0  -6 31.4242 3.82156   5
   3   0  -6 28.8146 2.52251   1
  -3   0   6 30.2505 2.84226   3
   3   0  -6 28.2194 2.65269   9
  -3   0   6 25.4890 2.46642   1
   3   0  -6 29.4842 2.91369   7
  -3   0   6 27.2185 2.60191   6
   2   0  -6 267.770 18.0168   9
   2   0  -6 274.127 18.2811   7
   2   0  -6 292.617 18.2561   3
   2   0  -6 330.933 19.5947   5
  -2   0   6 276.982 17.9100   1
  -2   0   6 267.920 18.1327   3
   2   0  -6 278.625 17.8062   1
   1   0  -6 806.301 52.9050   8
  -1   0   6 831.842 53.3526   3
  -1   0   6 1002.56 53.2316   6
  -1   0   6 851.214 53.1822   1
   1   0  -6 927.208 53.2855   3
   1   0  -6 781.317 53.2994   6
   0   0  -6 5.41217 1.71170   5
   0   0  -6 6.49911 0.97736   3
   0   0   6 6.61558 1.00471   3
   0   0  -6 4.77362 0.55854   8
   0   0  -6 4.94488 0.94154   6
   0   0   6 5.83343 0.60850   8
   0   0   6 5.77414 0.67463   2
   0   0   6 4.12455 1.44137   5
  -1   0  -6 2.97942 0.67822   3
  -1   0  -6 1.90031 0.87674   7
  -1   0  -6 2.70404 1.57212   5
   1   0   6 2.88833 0.51183   8
   1   0   6 2.90989 0.49847   2
   1   0   6 3.58563 1.69655   5
   1   0   6 2.43821 0.57449   3
   2   0   6 148.340 9.93506   1
   2   0   6 170.791 9.84588   8
   2   0   6 164.879 9.95680   3
  -2   0  -6 154.927 9.70094   2
  -2   0  -6 130.195 10.3699   7
   3   0   6 0.58727 0.59772   3
   3   0   6 0.40590 1.08001   7
  -3   0  -6 1.42210 0.53085   2
   3   0   6 0.51176 0.69131   8
   3   0   6 0.67213 1.55319   5
   3   0   6 1.40616 0.53309   4
  -3   0  -6 0.03245 0.75269   5
   3   0   6 1.67335 0.76507   1
   4   0   6 197.188 13.0506   7
   4   0   6 202.409 12.2565   8
   4   0   6 180.495 12.2955   3
  -4   0  -6 172.709 11.9693   2
   4   0   6 182.138 11.9750   4
   5   0   6 67.2086 5.03263   4
  -5   0  -6 73.5025 5.46002   2
   5   0   6 81.6101 6.67995   7
   5   0   6 90.4865 8.58908   5
   5   0   6 66.4643 5.57662   3
   5   0   6 81.8753 5.77751   8
   6   0   6 31.9485 5.17954   5
   6   0   6 29.9201 3.09977   8
  -6   0  -6 21.9534 2.57511   2
   6   0   6 27.3776 3.83246   7
   7  -1  -6 15.1141 3.35945   7
  -7  -1   6 16.6888 2.69739   4
  -7  -1   6 11.9304 2.24046   1
   7   1  -6 19.8494 3.30860   7
  -7   1   6 16.5931 2.62160   4
  -7   1   6 20.5786 4.08969   1
  -6  -1   6 7.91119 2.05241   3
  -6  -1   6 3.53870 1.16758   1
   6  -1  -6 5.82923 1.21824   9
  -6  -1   6 5.63289 1.39167   4
   6  -1  -6 3.71443 1.60482   7
  -6   1   6 6.23504 1.46269   1
   6   1  -6 5.24202 1.46824   9
  -6   1   6 4.88324 1.43269   4
   6   1  -6 6.10404 1.83741   7
   5  -1  -6 202.036 12.9442   9
  -5  -1   6 192.932 12.9822   4
  -5  -1   6 189.175 13.5016   3
   5  -1  -6 191.191 13.8856   7
  -5  -1   6 201.972 13.2243   1
   5   1  -6 202.303 13.2050   9
  -5   1   6 184.772 12.9905   4
  -5   1   6 193.510 13.7715   6
  -5   1   6 190.240 12.8593   1
   5   1  -6 193.691 13.2238   7
  -4  -1   6 74.6971 5.50868   1
   4  -1  -6 72.1008 6.08549   7
   4  -1  -6 73.7726 5.39485   9
  -4  -1   6 73.1620 6.48242   6
  -4  -1   6 70.1719 5.72833   3
   4   1  -6 70.6421 5.41118   7
  -4   1   6 75.0752 5.34225   4
  -4   1   6 67.2990 5.07791   1
  -4   1   6 63.9939 5.48077   3
  -4   1   6 62.8012 6.24733   6
   4   1  -6 73.7080 5.52195   9
   3  -1  -6 282.686 18.1181   9
  -3  -1   6 283.356 18.4619   6
   3  -1  -6 281.517 19.8613   5
  -3  -1   6 281.252 18.1886   1
  -3  -1   6 277.725 18.3918   3
   3  -1  -6 300.761 18.0656   1
   3   1  -6 298.185 17.1721   1
  -3   1   6 228.501 17.2496   1
  -3   1   6 261.044 17.4067   3
   3   1  -6 274.766 17.3127   7
   3   1  -6 275.843 17.4180   9
   2  -1  -6 325.462 21.3055   5
   2  -1  -6 329.469 19.8016   3
  -2  -1   6 306.746 19.6948   1
  -2  -1   6 310.524 19.8569   3
   2  -1  -6 308.864 19.4358   8
   2  -1  -6 306.632 19.4573   1
   2  -1  -6 300.657 20.1772   7
  -2  -1   6 308.804 19.8288   6
  -2   1   6 294.636 19.5296   3
  -2   1   6 284.311 19.1133   1
   2   1  -6 295.192 19.4634   9
   2   1  -6 307.839 19.1889   1
  -2   1   6 325.786 18.9654   6
   2   1  -6 292.461 19.3810   7
   2   1  -6 340.480 19.5793   3
  -1  -1   6 51.1070 3.81827   3
   1  -1  -6 54.3990 3.71824   3
   1  -1  -6 56.4064 5.02550   5
  -1  -1   6 50.8362 4.88704   5
  -1  -1   6 53.1596 3.82773   6
   1  -1  -6 49.5310 3.46592   8
   1  -1  -6 51.1819 3.59213   6
  -1  -1   6 50.1404 3.71622   1
   1   1  -6 52.7912 3.53945   3
   1   1  -6 44.0563 3.70990   6
  -1   1   6 47.6710 3.57284   3
  -1   1   6 47.0105 3.29762   1
   1   1  -6 46.7976 3.01715   8
   0  -1   6 420.545 25.9884   2
   0  -1  -6 400.927 26.0215   3
   0  -1  -6 485.104 27.9067   5
   0  -1   6 446.270 26.1777   3
   0  -1  -6 418.359 26.0482   6
   0  -1  -6 390.651 25.8587   8
   0  -1   6 389.070 25.7275   8
   0   1  -6 367.559 24.6487   5
   0   1  -6 363.670 22.8845   3
   0   1  -6 365.960 22.8695   7
   0   1   6 382.784 22.8276   3
   0   1  -6 355.238 23.0464   6
   0   1   6 364.394 22.6160   8
   1  -1   6 341.590 22.0521   8
   1  -1   6 362.911 22.3917   3
  -1  -1  -6 361.247 22.6931   7
  -1  -1  -6 410.394 24.4945   5
   1  -1   6 322.735 22.1951   2
   1   1   6 325.352 21.6084   2
  -1   1  -6 361.715 21.8192   2
  -1   1  -6 390.660 22.4004   6
   1   1   6 359.460 21.8341   8
   1   1   6 333.065 21.8339   1
   2  -1   6 107.607 7.20468   3
  -2  -1  -6 116.585 6.70933   2
   2  -1   6 103.926 7.10063   1
   2  -1   6 121.646 9.46239   5
   2  -1   6 110.933 6.94588   8
  -2  -1  -6 96.8200 8.88435   5
  -2  -1  -6 95.7581 7.60480   7
   2  -1   6 100.501 6.94834   2
  -2   1  -6 103.761 6.86396   2
   2   1   6 127.924 6.99220   8
  -2   1  -6 90.5399 7.44287   7
   2   1   6 100.444 6.96328   1
   3  -1   6 87.5169 6.14984   4
   3  -1   6 97.2664 8.74108   5
   3  -1   6 91.7962 6.77407   7
   3  -1   6 83.4744 6.58986   3
  -3  -1  -6 85.2993 5.73308   2
   3  -1   6 83.8237 6.13247   1
   3   1   6 94.2281 5.87628   8
   3   1   6 82.3971 5.96727   1
  -3   1  -6 83.7548 5.76152   2
   3   1   6 81.3541 5.69373   3
   4  -1   6 155.009 13.2140   5
   4  -1   6 149.252 10.4397   3
   4  -1   6 161.237 11.1723   7
  -4  -1  -6 157.107 9.96198   2
   4  -1   6 147.137 10.1611   4
   4   1   6 152.323 10.2502   3
   4   1   6 169.729 11.2337   7
   4   1   6 149.945 10.0357   4
   4   1   6 169.040 10.4591   8
  -4   1  -6 147.922 10.2700   2
  -5  -1  -6 31.8101 2.81764   2
   5  -1   6 37.2707 4.21001   7
   5  -1   6 36.2147 5.65739   5
   5  -1   6 31.6196 2.76558   4
   5   1   6 32.6153 2.96966   3
  -5   1  -6 33.3931 3.01362   2
   5   1   6 33.8775 2.93488   3
   5   1   6 36.9915 4.02483   7
  -6  -1  -6 3.13503 1.01242   2
   6  -1   6 3.47773 2.01726   7
   6  -1   6 3.51343 2.69596   5
  -6   1  -6 3.63184 1.19263   2
   6   1   6 2.43572 1.25937   8
   6   1   6 4.90099 1.99049   7
   6   1   6 3.26389 1.06410   3
   6   1   6 8.24259 3.02063   5
  -6  -2   6 14.4446 2.63052   3
  -6  -2   6 12.5562 2.22606   1
   6  -2  -6 10.4971 2.60590   7
  -6  -2   6 9.10148 1.69861   4
  -6   2   6 12.7686 2.04028   1
  -6   2   6 10.8096 2.07423   4
   6   2  -6 8.69175 2.96105   5
   6   2  -6 12.5319 2.25345   7
   6   2  -6 13.2107 2.38951   9
   5  -2  -6 112.888 9.11942   7
  -5  -2   6 126.615 9.24143   1
   5  -2  -6 117.011 7.73594   9
  -5  -2   6 102.579 8.38687   3
   5   2  -6 117.774 8.40419   9
   5   2  -6 110.545 7.97085   7
  -5   2   6 116.462 8.14780   6
  -5   2   6 105.836 7.78085   1
  -5   2   6 104.287 8.08770   4
  -4  -2   6 436.667 29.2187   3
   4  -2  -6 477.267 28.7650   9
  -4  -2   6 461.067 29.0933   1
  -4  -2   6 467.752 29.7567   6
   4  -2  -6 451.362 29.9270   7
   4   2  -6 439.522 27.6659   7
  -4   2   6 420.654 27.5178   1
  -4   2   6 472.417 27.6455   6
  -4   2   6 396.373 28.0257   3
   4   2  -6 463.953 28.2414   9
  -4   2   6 440.522 27.9405   4
  -3  -2   6 89.6628 6.21087   1
   3  -2  -6 81.4060 7.81239   5
  -3  -2   6 87.8110 6.32102   3
   3  -2  -6 76.5648 6.68958   7
   3  -2  -6 91.3285 5.93052   1
  -3  -2   6 86.5460 6.54781   6
   3  -2  -6 85.0839 5.90995   9
  -3   2   6 73.7963 5.64003   4
   3   2  -6 80.3938 5.94052   9
  -3   2   6 81.6621 5.09267   6
   3   2  -6 76.8289 5.37263   7
  -3   2   6 68.9119 5.72473   3
  -3   2   6 76.8588 5.31245   1
  -2  -2   6 321.399 19.4601   1
   2  -2  -6 305.418 19.1398   8
  -2  -2   6 315.527 19.7209   6
   2  -2  -6 296.244 21.0422   5
  -2  -2   6 321.422 19.5235   3
  -2  -2   6 271.114 20.3737   5
   2  -2  -6 297.695 20.0748   7
   2  -2  -6 321.379 19.0654   1
  -2   2   6 268.483 18.7080   3
   2   2  -6 331.069 18.6403   3
   2   2  -6 284.973 19.1159   6
   2   2  -6 292.593 18.8876   9
   2   2  -6 292.468 18.3908   7
  -2   2   6 290.792 18.3004   1
   1  -2  -6 151.717 10.4728   8
  -1  -2   6 170.011 10.7920   3
   1  -2  -6 160.941 12.1296   5
  -1  -2   6 174.014 10.6476   2
  -1  -2   6 186.044 12.1657   5
  -1  -2   6 152.644 10.6914   1
   1  -2  -6 165.483 10.6400   3
   1   2  -6 150.107 9.02131   7
  -1   2   6 136.452 8.93920   1
   1   2  -6 139.646 9.72997   6
   1   2  -6 135.989 9.46903   9
   1   2  -6 147.720 10.8735   5
  -1   2   6 133.032 9.31116   3
   1   2  -6 151.592 9.35974   3
   0  -2  -6 48.1149 3.28872   3
   0  -2   6 47.2087 3.49257   3
   0  -2   6 51.2346 4.89532   5
   0  -2  -6 52.5229 4.77896   5
   0  -2   6 50.0253 3.70419   6
   0  -2  -6 40.6532 3.18752   8
   0  -2   6 43.0794 3.33792   2
   0   2   6 40.3788 2.75495   8
   0   2   6 32.5395 3.91894   5
   0   2  -6 40.0313 4.49458   5
   0   2  -6 34.6937 2.93107   3
   0   2   6 38.4223 2.83706   3
   0   2   6 40.5442 2.55173   1
   0   2  -6 38.1941 2.92264   7
   0   2  -6 39.4323 3.28002   6
   1  -2   6 351.464 22.5913   8
   1  -2   6 374.967 23.0899   7
   1  -2   6 385.281 25.7771   5
  -1  -2  -6 367.420 22.8208   8
   1  -2   6 373.212 23.0815   3
   1  -2   6 340.088 22.8813   2
  -1  -2  -6 388.501 23.3300   7
   1   2   6 359.394 21.4971   8
   1   2   6 337.871 21.3868   1
   1   2   6 353.726 21.4418   3
  -1   2  -6 300.131 21.8424   7
  -1   2  -6 367.064 21.5115   2
  -1   2  -6 369.999 22.1029   6
   1   2   6 336.644 23.1757   5
   2  -2   6 545.498 35.4793   5
   2  -2   6 518.302 32.7048   1
  -2  -2  -6 545.598 34.7980   5
   2  -2   6 480.295 32.5946   2
  -2  -2  -6 592.868 33.3556   7
   2  -2   6 480.727 33.4624   7
  -2   2  -6 659.734 37.5251   6
  -2   2  -6 536.203 36.7500   2
   3  -2   6 19.5009 2.76415   7
  -3  -2  -6 15.1767 2.93849   5
   3  -2   6 19.6860 4.12000   5
  -3  -2  -6 18.2693 1.42925   2
   3  -2   6 18.9862 2.16518   3
   3  -2   6 19.6051 2.00177   4
   3   2   6 20.1574 1.92890   8
   3   2   6 21.0746 1.59242   3
  -3   2  -6 18.6817 2.72994   2
   3   2   6 19.0378 1.91102   1
  -4  -2  -6 13.7575 2.94987   5
  -4  -2  -6 20.5318 2.02412   1
   4  -2   6 20.6088 4.39607   5
   4  -2   6 18.9340 2.32766   3
   4  -2   6 19.6561 3.12169   7
  -4  -2  -6 19.2325 1.66787   2
  -4   2  -6 19.8003 2.01318   2
   4   2   6 17.8578 1.29207   4
   4   2   6 20.5848 2.05920   8
   4   2   6 17.5744 1.65170   3
   4   2   6 18.0198 1.61488   3
   5  -2   6 138.575 13.3659   5
   5  -2   6 157.663 11.1044   7
   5  -2   6 130.662 9.56504   4
  -5  -2  -6 147.587 9.73102   1
  -5  -2  -6 138.461 9.35837   2
  -5   2  -6 136.661 9.38782   2
   5   2   6 132.113 9.03115   3
   5   2   6 132.144 8.97186   3
   5   2   6 149.105 9.48824   8
   6  -2   6 35.3132 4.87315   7
   6  -2   6 39.3851 6.41827   5
  -6  -2  -6 37.8337 3.24284   2
  -6  -2  -6 37.7260 3.54551   1
   6   2   6 41.4643 3.67357   8
  -6   2  -6 36.8426 3.49928   2
   6   2   6 34.1600 3.01203   3
  -6  -3   6 18.7446 2.14939   4
  -6  -3   6 22.5961 2.83050   3
   6  -3  -6 17.0647 3.70846   7
  -6  -3   6 21.7396 2.74164   1
  -6   3   6 20.0612 2.62078   4
  -6   3   6 17.7033 2.24923   1
   6   3  -6 19.9305 2.44790   7
   6   3  -6 23.3842 3.00799   9
   5  -3  -6 81.8530 7.27144   7
   5  -3  -6 78.0458 5.21906   9
  -5  -3   6 83.2484 6.26944   1
  -5  -3   6 70.1618 6.74083   3
  -5   3   6 74.2153 6.24241   4
  -5   3   6 72.2409 5.73692   1
   5   3  -6 79.3701 6.57541   9
  -5   3   6 84.6325 6.77768   6
   5   3  -6 87.3243 6.80339   5
   5   3  -6 75.2108 5.74134   7
   4  -3  -6 23.2387 2.38949   1
   4  -3  -6 24.5296 2.17717   9
   4  -3  -6 24.0608 3.24927   7
  -4  -3   6 22.5312 2.68805   3
  -4  -3   6 26.4263 2.69273   1
   4   3  -6 26.0309 3.14966   9
   4   3  -6 26.4825 2.33185   7
   4   3  -6 29.0985 3.37531   5
  -4   3   6 22.7147 2.35063   1
  -4   3   6 25.7870 2.81243   4
  -4   3   6 27.7551 2.26283   6
   3  -3  -6 389.653 22.9846   8
  -3  -3   6 354.081 22.7279   3
  -3  -3   6 340.902 23.1799   6
   3  -3  -6 354.560 22.2713   1
   3  -3  -6 344.481 23.5311   7
  -3  -3   6 350.114 22.6759   1
   3   3  -6 312.919 19.3847   7
  -3   3   6 306.312 20.1656   4
   3   3  -6 339.224 21.2050   5
  -3   3   6 310.255 19.5854   1
  -3   3   6 273.438 20.0994   3
   3   3  -6 333.154 20.5396   9
   2  -3  -6 139.744 8.43780   1
  -2  -3   6 138.739 8.95831   3
  -2  -3   6 134.043 8.94478   1
   2  -3  -6 132.417 9.65670   7
  -2  -3   6 129.185 9.28011   6
   2  -3  -6 133.482 8.89724   3
  -2  -3   6 129.519 9.84639   5
   2  -3  -6 120.205 10.4546   5
   2   3  -6 138.304 8.37395   3
   2   3  -6 128.431 7.69587   8
  -2   3   6 112.343 8.41325   3
   2   3  -6 125.189 8.72454   9
  -2   3   6 123.974 8.50337   4
   2   3  -6 119.857 9.58417   5
  -2   3   6 117.545 7.87610   1
  -1  -3   6 453.815 29.8580   1
   1  -3  -6 455.623 31.7999   5
  -1  -3   6 528.671 29.9431   3
  -1  -3   6 509.073 29.8218   2
   1  -3  -6 452.915 29.6075   8
  -1  -3   6 483.177 30.2365   6
   1  -3  -6 471.903 29.7423   3
   1   3  -6 372.252 27.1125   5
   1   3  -6 426.317 25.0329   7
  -1   3   6 411.176 25.6125   4
   1   3  -6 423.231 25.8018   3
   1   3  -6 416.907 26.1283   6
  -1   3   6 384.940 25.4679   3
  -1   3   6 398.057 24.9216   1
   1   3  -6 425.925 25.8178   9
   0  -3  -6 121.889 9.13037   5
   0  -3   6 118.132 7.77928   3
   0  -3  -6 96.3105 7.37982   8
   0  -3  -6 114.869 7.39856   3
   0  -3   6 125.126 8.05637   6
   0  -3   6 123.034 9.38064   5
   0  -3   6 110.075 7.61016   2
   0   3  -6 89.7680 5.92409   7
   0   3   6 94.4266 5.51621   2
   0   3   6 81.9326 5.38165   1
   0   3  -6 93.0175 6.56248   6
   0   3   6 98.0083 5.89279   8
   0   3  -6 79.6167 7.70952   5
   0   3   6 87.4961 5.85607   3
   0   3  -6 76.4481 6.00564   3
  -1  -3  -6 56.7004 4.01788   3
   1  -3   6 64.3870 4.54561   7
   1  -3   6 64.7031 6.51824   5
   1  -3   6 63.7987 4.58236   3
   1  -3   6 59.7033 4.37476   2
  -1  -3  -6 62.3822 4.24048   8
  -1   3  -6 66.3080 4.78337   6
   1   3   6 48.8685 5.21808   5
   1   3   6 58.0818 3.77021   1
  -1   3  -6 62.6925 4.08368   2
   1   3   6 56.5121 3.84643   3
   1   3   6 59.1383 4.03497   8
  -1   3  -6 54.9116 4.36018   7
   2  -3   6 182.449 12.1936   3
   2  -3   6 176.773 11.8606   2
  -2  -3  -6 193.701 13.7415   5
   2  -3   6 178.943 11.8899   1
  -2  -3  -6 192.668 12.4058   7
   2  -3   6 178.855 12.1720   4
   2  -3   6 180.599 14.8111   5
   2   3   6 192.105 11.0769   8
   2   3   6 167.577 10.9262   1
   2   3   6 169.580 12.5866   5
  -2   3  -6 179.038 11.3343   2
   2   3   6 171.210 10.9777   4
  -2   3  -6 150.673 11.5849   7
   3  -3   6 224.839 18.2024   5
  -3  -3  -6 227.802 13.9948   2
  -3  -3  -6 235.012 14.4263   1
  -3  -3  -6 199.788 16.3027   5
   3  -3   6 229.976 14.9349   4
   3  -3   6 240.288 15.1193   3
   3  -3   6 230.871 15.4075   7
   3   3   6 213.486 14.6835   1
   3   3   6 229.964 14.2372   3
   3   3   6 222.095 14.3803   4
  -3   3  -6 238.319 14.7934   2
   3   3   6 260.378 16.5643   5
   3   3   6 239.777 14.7415   8
   3   3   6 211.832 14.1444   3
   4  -3   6 53.5655 5.18324   7
   4  -3   6 53.4623 7.26146   5
   4  -3   6 52.0090 4.56632   3
   4  -3   6 43.9353 4.87586   4
  -4  -3  -6 52.4308 3.66686   2
  -4  -3  -6 56.5277 4.07099   1
  -4   3  -6 51.5578 4.34611   2
   4   3   6 54.6999 4.34948   8
   4   3   6 66.7183 5.90366   5
   4   3   6 51.7299 3.69161   3
   4   3   6 60.1499 3.68107   3
   5  -3   6 34.3931 4.17402   7
  -5  -3  -6 20.0362 3.64309   5
   5  -3   6 22.9938 5.39846   5
  -5  -3  -6 28.9680 2.69096   1
  -5  -3  -6 29.8383 2.74160   2
   5   3   6 35.2682 4.17999   5
  -5   3  -6 25.3444 2.86072   2
   5   3   6 32.2525 3.03285   8
   5   3   6 27.9019 2.15369   3
   6  -3   6 11.0074 3.06803   7
  -6  -3  -6 9.63007 1.82372   1
   6  -3   6 11.4067 4.48165   5
  -6  -3  -6 11.0810 1.58279   2
   6   3   6 13.7226 2.77485   5
   6   3   6 11.1710 1.94339   8
  -6   3  -6 11.3725 2.06531   2
   6  -4  -6 22.1734 4.41165   7
  -6  -4   6 19.8142 2.11630   4
  -6  -4   6 17.8117 2.61618   3
  -6  -4   6 18.6899 2.84787   1
  -6   4   6 19.9848 2.63385   4
  -6   4   6 19.0142 2.54635   2
   6   4  -6 15.7196 2.96579   9
  -6   4   6 11.6258 1.95138   1
   5  -4  -6 292.789 19.6168   7
  -5  -4   6 247.070 18.5112   3
  -5  -4   6 281.002 18.2027   1
  -5   4   6 261.606 18.6670   4
  -5   4   6 280.089 17.9183   6
   5   4  -6 242.291 18.5363   5
   5   4  -6 290.990 17.7914   8
  -5   4   6 321.203 17.7067   6
   5   4  -6 285.505 19.8605   9
  -5   4   6 263.788 17.9300   1
   5   4  -6 292.898 17.6375   7
   4  -4  -6 406.470 25.9646   9
  -4  -4   6 437.766 26.8671   1
  -4  -4   6 411.990 26.7961   3
   4  -4  -6 435.991 26.3766   1
   4  -4  -6 399.418 27.8698   7
  -4   4   6 387.269 25.0865   4
   4   4  -6 356.464 25.3647   5
  -4   4   6 383.840 24.2635   1
   4   4  -6 394.220 25.4277   9
   4   4  -6 408.874 24.0929   8
  -4   4   6 393.629 23.8474   6
  -3  -4   6 55.5843 4.31476   3
   3  -4  -6 51.5715 3.76505   1
  -3  -4   6 54.2763 4.32670   1
   3  -4  -6 44.9981 4.92966   7
   3   4  -6 39.8703 4.77696   5
  -3   4   6 45.9695 3.26854   1
  -3   4   6 44.0590 3.97193   4
   3   4  -6 45.9391 4.22254   9
   3   4  -6 48.1410 3.11030   8
  -2  -4   6 684.241 41.5760   5
   2  -4  -6 621.780 41.4429   7
   2  -4  -6 631.634 40.2406   8
  -2  -4   6 647.400 40.5735   1
   2  -4  -6 672.569 39.8886   1
  -2  -4   6 664.881 40.4957   3
   2  -4  -6 659.348 40.5176   3
  -2  -4   6 618.077 41.0242   6
   2   4  -6 597.909 34.3979   8
   2   4  -6 507.374 36.5464   5
  -2   4   6 562.578 34.9115   2
  -2   4   6 553.926 35.3696   4
   2   4  -6 582.129 35.6804   9
  -2   4   6 585.084 34.5192   1
   2   4  -6 548.476 35.9766   6
   1  -4  -6 14.6133 1.61896   3
  -1  -4   6 16.1858 1.82872   1
  -1  -4   6 17.6847 2.18158   6
  -1  -4   6 18.7204 1.90673   3
   1  -4  -6 15.8762 1.59167   8
   1  -4  -6 13.8573 2.70619   5
  -1  -4   6 20.0913 2.96152   5
  -1  -4   6 17.9230 1.76337   2
   1   4  -6 13.5947 1.61547   3
  -1   4   6 14.6088 1.33239   2
   1   4  -6 11.3380 2.48732   5
   1   4  -6 12.3101 1.96183   9
   1   4  -6 14.3170 2.27168   6
  -1   4   6 14.4870 1.73961   4
   0  -4   6 254.180 15.4522   6
   0  -4  -6 205.626 14.7578   6
   0  -4  -6 242.617 17.2216   5
   0  -4   6 225.452 14.9528   2
   0  -4  -6 237.950 14.6023   3
   0  -4  -6 218.190 14.8098   8
   0  -4   6 245.189 18.7445   5
   0  -4   6 241.499 15.0303   3
   0   4   6 182.573 12.9395   4
   0   4  -6 201.969 13.1768   6
   0   4   6 203.235 11.8958   2
   0   4  -6 157.157 14.2699   5
   0   4   6 198.131 12.3062   8
   0   4  -6 202.629 12.7613   9
   0   4  -6 195.865 12.2647   7
  -1  -4  -6 249.626 16.1257   8
  -1  -4  -6 254.307 15.7914   3
   1  -4   6 247.050 16.6413   4
   1  -4   6 258.801 19.1422   5
   1  -4   6 246.005 16.3373   2
   1  -4   6 264.702 16.5725   3
   1  -4   6 271.139 16.4513   7
   1   4   6 242.826 14.7867   1
   1   4   6 237.390 15.3906   4
  -1   4  -6 260.792 15.3002   2
   1   4   6 239.395 15.2315   8
  -1   4  -6 234.624 15.9838   6
  -1   4  -6 239.445 15.5615   9
  -1   4  -6 228.466 15.5799   7
   2  -4   6 55.1239 7.13906   5
   2  -4   6 56.6322 4.74983   4
   2  -4   6 55.1554 4.40083   2
  -2  -4  -6 64.8625 5.99247   5
   2  -4   6 58.1674 4.94812   7
   2  -4   6 66.0256 4.89440   3
  -2   4  -6 57.2123 4.07367   2
  -2   4  -6 46.0791 5.12288   7
  -2   4  -6 53.4205 4.47885   9
   2   4   6 55.8205 3.97037   8
   2   4   6 52.4349 3.72619   1
   2   4   6 54.9088 3.95576   4
  -2   4  -6 58.3399 4.79929   6
  -3  -4  -6 222.860 14.4046   2
   3  -4   6 254.571 15.8300   3
   3  -4   6 228.951 19.1850   5
   3  -4   6 239.923 16.0338   7
  -3  -4  -6 232.964 14.8819   1
  -3   4  -6 239.191 14.2784   2
   3   4   6 199.454 15.3607   5
   3   4   6 217.013 13.7531   4
   3   4   6 214.182 14.0283   1
   3   4   6 230.276 14.1423   8
   4  -4   6 62.6955 5.28404   3
   4  -4   6 58.8394 8.19689   5
  -4  -4  -6 60.6789 4.11758   2
  -4  -4  -6 60.8151 4.53480   1
   4  -4   6 60.6245 5.76441   7
   4   4   6 64.8289 4.94148   8
  -4   4  -6 73.6188 5.95702   6
  -4   4  -6 60.3138 4.94609   2
  -5  -4  -6 24.8879 2.62203   1
   5  -4   6 21.1099 5.31661   5
  -5  -4  -6 28.6217 2.31657   2
   5  -4   6 33.6395 4.28837   7
  -5   4  -6 24.1500 2.76450   9
  -5   4  -6 36.3906 3.92839   6
   5   4   6 30.1601 2.92085   8
  -5   4  -6 22.4661 2.86505   2
   5   4   6 30.0488 4.39738   5
   6  -4   6 3.32703 2.84793   5
   6  -4   6 -0.0698 1.97024   7
  -6  -4  -6 4.97429 1.33222   1
  -6  -4  -6 3.07273 0.96262   2
   6   4   6 3.62025 1.36052   8
  -6   4  -6 3.35679 1.41456   2
  -6   4  -6 4.49301 2.16601   6
  -6  -5   6 24.0445 2.95428   3
   6  -5  -6 14.8516 3.37722   7
   6  -5  -6 16.4256 6.09045   5
   6   5  -6 20.3040 3.35322   9
  -6   5   6 21.2529 2.42365   1
  -6   5   6 16.1729 2.93631   4
   6   5  -6 22.1490 2.18308   8
  -6   5   6 24.8379 3.01362   2
   5  -5  -6 23.6369 3.59926   7
  -5  -5   6 27.5123 3.06962   3
  -5  -5   6 25.0512 2.96810   1
  -5   5   6 25.3262 2.95053   2
   5   5  -6 29.3129 3.62534   9
   5   5  -6 29.5439 2.42058   8
  -5   5   6 28.7655 2.12909   6
  -5   5   6 28.4302 2.55737   6
  -5   5   6 24.4077 2.49862   1
  -5   5   6 25.5317 3.21833   4
  -4  -5   6 33.5633 3.34165   3
   4  -5  -6 33.7160 2.93760   1
  -4  -5   6 37.7868 3.49991   1
   4  -5  -6 34.3290 2.46377   9
   4  -5  -6 31.8361 2.43557   9
   4   5  -6 29.6446 3.64426   9
   4   5  -6 31.8928 2.46471   8
  -4   5   6 32.3684 2.62269   1
  -4   5   6 35.8419 5.65278   4
  -4   5   6 29.9194 3.05146   2
   3  -5  -6 175.376 13.5649   7
  -3  -5   6 193.202 12.5830   1
  -3  -5   6 186.150 12.4220   3
  -3   5   6 182.016 11.3499   2
   3   5  -6 141.729 12.1977   5
  -3   5   6 178.956 10.7681   1
   3   5  -6 178.497 10.6596   8
   3   5  -6 171.971 12.1048   9
  -3   5   6 164.018 11.7435   4
   2  -5  -6 125.672 9.30830   3
   2  -5  -6 132.963 8.61110   1
  -2  -5   6 156.447 10.4373   5
   2  -5  -6 134.529 10.4368   7
  -2  -5   6 133.901 9.46728   1
  -2  -5   6 140.281 9.35620   3
  -2   5   6 119.419 7.71323   2
   2   5  -6 95.6898 9.10131   5
   2   5  -6 115.774 8.49958   9
  -2   5   6 114.566 8.23005   4
   2   5  -6 121.522 9.00392   6
   2   5  -6 119.029 7.15113   8
   1  -5  -6 806.526 55.2706   3
  -1  -5   6 928.375 55.5057   3
  -1  -5   6 1006.85 57.2644   5
  -1  -5   6 848.342 55.5318   1
   1   5  -6 731.436 45.8631   9
  -1   5   6 750.659 45.6819   4
  -1   5   6 726.067 44.9614   2
   1   5  -6 716.221 46.2884   6
   0  -5   6 436.294 28.0208   8
   0  -5   6 532.318 30.5868   2
   0  -5  -6 431.655 30.3911   5
   0  -5  -6 445.055 28.3551   3
   0  -5  -6 417.784 29.3691   8
   0  -5   6 466.971 28.3140   7
   0  -5   6 479.142 31.2723   5
   0  -5   6 478.599 28.8973   3
   0   5   6 409.880 24.3132   2
   0   5  -6 389.784 24.5877   7
   0   5  -6 389.146 25.2524   9
   0   5  -6 385.405 25.6998   6
   0   5   6 399.910 25.0992   4
   0   5   6 394.595 24.7588   8
   1  -5   6 267.911 20.4672   5
   1  -5   6 267.257 17.2826   7
   1  -5   6 273.087 17.4875   3
  -1  -5  -6 271.014 16.5064   3
   1  -5   6 263.657 16.8365   8
  -1   5  -6 228.092 16.2551   6
  -1   5  -6 256.138 15.4753   2
  -1   5  -6 239.442 15.8234   9
   1   5   6 239.567 15.6334   4
   1   5   6 245.170 15.4371   8
   2  -5   6 129.453 12.8784   5
   2  -5   6 143.056 9.86645   3
  -2  -5  -6 145.534 10.9163   5
   2  -5   6 137.702 9.88778   7
  -2   5  -6 137.977 9.43334   6
   2   5   6 124.133 8.40799   8
   2   5   6 120.612 8.04962   1
   2   5   6 118.727 8.38474   4
  -2   5  -6 121.840 9.05927   7
  -2   5  -6 136.648 8.55216   2
  -2   5  -6 125.670 8.69255   9
  -3  -5  -6 59.8153 3.63683   2
   3  -5   6 60.6170 8.16758   5
  -3  -5  -6 47.0869 5.48517   5
  -3  -5  -6 57.1602 4.06756   1
   3  -5   6 61.1945 5.37922   7
   3  -5   6 60.4546 5.06002   3
   3   5   6 52.4996 3.72895   4
   3   5   6 53.2581 3.94631   1
   3   5   6 53.0306 4.10809   8
  -3   5  -6 62.3700 5.17274   6
  -3   5  -6 52.6666 4.22351   2
  -3   5  -6 53.9420 4.21570   9
  -4  -5  -6 2.15040 1.39648   5
  -4  -5  -6 2.66049 0.84411   1
   4  -5   6 4.36950 1.85348   7
   4  -5   6 2.32367 2.31102   5
  -4  -5  -6 3.12413 0.51851   2
   4   5   6 1.70150 0.84431   8
  -4   5  -6 2.19365 1.10324   2
  -4   5  -6 6.94845 2.11549   6
  -5  -5  -6 102.006 6.80530   1
   5  -5   6 100.933 8.45895   7
   5  -5   6 79.2063 10.8693   5
   5  -5   6 91.0463 7.58493   3
  -5   5  -6 89.9184 6.94009   2
  -5   5  -6 88.4748 6.36308   9
   5   5   6 96.6831 6.91369   8
  -5   5  -6 97.4621 7.81990   6
  -6  -5  -6 9.29072 1.72645   1
   6  -5   6 6.07481 3.64040   5
  -6  -5  -6 8.91265 1.30804   2
   6  -5   6 5.54041 3.99768   7
   6  -5   6 3.77979 1.75106   3
  -6   5  -6 6.00451 3.15358   6
   6   5   6 7.93942 1.86245   8
  -6   5  -6 5.48768 1.52327   2
  -5  -6   6 16.3379 2.68557   1
  -5  -6   6 15.9393 2.32755   3
   5  -6  -6 15.6676 3.71309   7
   5   6  -6 15.4040 2.93688   9
  -5   6   6 18.8608 2.97298   4
  -5   6   6 11.4449 2.17661   2
   5   6  -6 18.2378 1.73055   8
   4  -6  -6 26.5910 4.02828   7
   4  -6  -6 25.6150 2.41666   1
   4  -6  -6 25.3651 1.82566   9
  -4  -6   6 28.3017 2.95119   3
  -4  -6   6 28.8741 3.06487   1
  -4   6   6 23.3863 3.18364   4
   4   6  -6 31.2865 2.29320   8
  -4   6   6 23.1120 3.01478   2
   4   6  -6 32.8098 3.74983   9
   3  -6  -6 544.865 36.8583   7
   3  -6  -6 570.627 34.6651   1
  -3  -6   6 568.320 35.5614   1
  -3  -6   6 559.027 35.3366   3
  -3   6   6 512.731 32.7326   2
   3   6  -6 528.648 32.0887   8
  -3   6   6 528.211 33.4365   4
   3   6  -6 514.976 33.7213   9
   2  -6  -6 143.583 11.0496   7
   2  -6  -6 130.312 9.61184   9
  -2  -6   6 152.454 9.76481   3
  -2  -6   6 141.515 9.90628   1
   2  -6  -6 143.224 8.77554   1
   2   6  -6 126.291 9.19217   9
   2   6  -6 127.214 7.73133   8
   2   6  -6 111.770 9.51185   6
  -2   6   6 126.733 8.26949   2
  -2   6   6 115.130 8.85083   4
  -1  -6   6 694.322 40.8541   5
   1  -6  -6 625.732 40.2561   7
  -1  -6   6 602.092 38.9692   1
  -1  -6   6 648.555 38.9035   3
   1  -6  -6 543.478 38.6046   3
  -1   6   6 520.802 32.2263   4
  -1   6   6 502.978 31.3753   2
   1   6  -6 513.621 32.4464   9
   1   6  -6 489.901 32.8845   6
   0  -6   6 47.7366 3.35658   7
   0  -6   6 48.0195 6.06470   5
   0  -6   6 50.2272 4.01987   3
   0  -6   6 47.5656 3.09686   8
   0  -6  -6 47.0339 3.38826   3
   0  -6  -6 43.8081 3.70430   6
   0   6   6 51.4546 3.17519   2
   0   6  -6 41.7441 4.01213   9
   0   6  -6 36.7497 4.36638   6
   0   6   6 46.3106 3.97154   4
   0   6   6 45.6218 3.61168   8
   1  -6   6 405.820 25.0035   3
  -1  -6  -6 340.578 24.8729   6
   1  -6   6 378.105 24.0127   8
  -1  -6  -6 395.730 23.7881   3
   1  -6   6 368.832 28.2484   5
   1  -6   6 396.608 24.7453   7
  -1  -6  -6 436.207 26.4813   5
  -1   6  -6 319.815 22.0561   6
  -1   6  -6 329.221 21.5355   9
   1   6   6 333.313 21.3166   4
  -1   6  -6 322.719 21.2934   7
  -1   6  -6 356.697 21.1090   2
   1   6   6 333.647 21.0689   8
  -2  -6  -6 34.9316 4.10239   5
   2  -6   6 25.3333 2.24169   8
  -2  -6  -6 23.3785 3.01256   6
   2  -6   6 29.9836 5.74041   5
   2  -6   6 32.2675 3.23710   3
   2  -6   6 27.6912 3.20433   7
  -2   6  -6 25.9151 2.82172   7
  -2   6  -6 22.0274 2.59644   9
  -2   6  -6 29.9067 3.40546   6
  -2   6  -6 24.6368 2.49434   2
   2   6   6 28.9951 2.52009   8
   2   6   6 26.7933 2.44687   4
   3  -6   6 6.46763 3.25595   5
  -3  -6  -6 9.58537 1.25793   1
  -3  -6  -6 7.41315 0.72807   2
   3  -6   6 10.7479 2.21259   3
  -3  -6  -6 7.18594 2.28248   5
   3  -6   6 8.86892 2.11219   7
  -3   6  -6 6.46961 1.35425   9
  -3   6  -6 7.53775 2.08138   6
  -3   6  -6 10.2053 1.77700   2
   3   6   6 6.42011 1.09069   1
   3   6   6 9.03102 1.00596   4
   3   6   6 6.01291 1.23063   8
   4  -6   6 62.4590 9.29403   5
  -4  -6  -6 70.2575 4.85144   1
   4  -6   6 61.6106 5.76891   3
   4  -6   6 69.9006 6.55996   7
  -4  -6  -6 64.1701 4.32829   2
  -4   6  -6 66.0116 6.00777   6
  -4   6  -6 60.6462 5.09419   2
  -4   6  -6 63.7297 5.75788   9
   4   6   6 66.0762 4.98380   8
   5  -6   6 22.2774 3.24973   3
   5  -6   6 17.4511 5.84843   5
  -5  -6  -6 23.9074 2.40236   1
   5  -6   6 27.4566 4.07287   7
  -5   6  -6 23.8298 3.54990   6
   5   6   6 25.8769 2.78700   8
  -5   6  -6 23.1262 2.90972   2
  -5  -7   6 95.5857 7.56114   3
   5  -7  -6 101.935 9.43511   7
  -5  -7   6 98.2905 7.81406   1
   5   7  -6 90.8258 6.19553   8
   5   7  -6 97.1037 8.11664   9
  -5   7   6 90.4310 7.62742   4
  -5   7   6 85.3014 7.01812   2
   4  -7  -6 7.33712 2.48899   7
  -4  -7   6 5.84946 1.60939   3
  -4  -7   6 4.39558 1.35736   1
   4  -7  -6 7.42364 1.22720   1
   4   7  -6 2.44458 1.38288   9
  -4   7   6 5.96472 1.85676   4
   4   7  -6 5.86161 0.99692   8
  -4   7   6 6.09427 1.48144   2
  -3  -7   6 144.886 9.52186   3
   3  -7  -6 137.540 8.63873   1
   3  -7  -6 123.556 8.99760   9
   3  -7  -6 131.587 10.9969   7
  -3  -7   6 133.502 9.68155   1
   3   7  -6 121.924 7.76465   8
  -3   7   6 113.268 9.03136   4
   3   7  -6 117.113 9.41669   9
  -3   7   6 125.445 8.45347   2
  -2  -7   6 322.043 20.0668   1
  -2  -7   6 325.325 19.7781   3
   2  -7  -6 268.316 19.6443   9
   2  -7  -6 307.363 21.3888   7
  -2   7   6 271.874 17.9283   4
   2   7  -6 269.845 16.5309   8
  -2   7   6 259.303 17.0064   2
   2   7  -6 265.167 18.1435   9
   2   7  -6 262.724 18.7124   6
  -1  -7   6 28.8331 4.15619   5
  -1  -7   6 25.4163 2.67217   3
   1  -7  -6 22.6100 2.37026   3
   1  -7  -6 23.5762 3.50218   7
  -1  -7   6 28.1765 2.79740   1
   1   7  -6 16.0350 3.33823   5
  -1   7   6 23.6257 2.68822   4
   1   7  -6 28.8373 3.57914   6
   1   7  -6 22.7725 2.81835   9
   0  -7   6 558.105 33.5625   7
   0  -7   6 535.005 33.3570   8
   0  -7  -6 475.228 34.2082   6
   0  -7   6 543.294 37.3812   5
   0  -7   6 606.024 34.4207   3
   0  -7   6 546.858 34.2568   1
   0   7   6 504.905 29.1646   2
   0   7  -6 434.922 30.8046   6
   0   7   6 459.758 29.6772   8
   0   7   6 482.339 30.1635   4
   0   7  -6 475.003 30.3772   9
   1  -7   6 11.8309 2.16681   3
   1  -7   6 10.9404 3.77638   5
  -1  -7  -6 10.8178 3.47617   6
  -1  -7  -6 14.5727 0.94586   3
   1  -7   6 18.0293 2.15776   7
   1  -7   6 12.7400 1.66647   8
  -1   7  -6 11.8337 1.62298   7
  -1   7  -6 15.6112 1.87671   2
   1   7   6 13.3216 1.91792   8
  -1   7  -6 10.0309 1.99066   9
   1   7   6 9.61663 1.79294   4
  -1   7  -6 13.5170 2.74296   6
   2  -7   6 37.4211 3.67759   8
   2  -7   6 46.8458 4.46204   7
   2  -7   6 47.5408 7.47174   5
   2  -7   6 49.3708 4.49323   3
  -2  -7  -6 54.1187 5.33451   5
  -2   7  -6 41.5770 4.40059   6
   2   7   6 41.0064 3.42604   4
   2   7   6 36.7617 3.35684   8
  -2   7  -6 40.3835 3.72383   9
  -2   7  -6 42.0359 3.49861   2
  -3  -7  -6 55.0322 6.31770   5
   3  -7   6 74.1825 6.21335   7
   3  -7   6 73.3552 6.00448   3
   3  -7   6 69.8616 9.63133   5
  -3  -7  -6 69.2466 4.64375   1
  -3  -7  -6 66.9538 4.41068   2
  -3   7  -6 62.9748 5.83026   6
   3   7   6 57.4659 4.71899   8
   3   7   6 61.4524 4.31234   1
  -3   7  -6 61.2929 4.89313   9
   3   7   6 59.1286 4.32698   4
  -3   7  -6 67.4777 4.97185   2
  -4  -7  -6 6.45144 0.99167   2
   4  -7   6 8.10731 2.38502   7
   4  -7   6 5.78983 3.56943   5
  -4  -7  -6 8.87337 1.40747   1
   4  -7   6 9.43751 2.35475   3
  -4   7  -6 9.14938 1.81798   2
   4   7   6 4.21367 1.19221   8
  -4   7  -6 5.06257 1.80015   6
  -4   7  -6 8.30868 1.41338   9
   5  -7   6 116.377 9.22439   3
   5  -7   6 111.362 9.69972   7
   5  -7   6 105.847 15.0124   5
  -5   7  -6 102.696 7.75175   2
   5   7   6 113.787 8.15648   8
  -5   7  -6 91.2328 8.50349   6
  -5  -8   6 62.3678 5.65782   1
  -4  -8   6 50.3805 4.58271   3
  -4  -8   6 48.8201 4.75155   1
   4  -8  -6 54.7383 6.31522   7
   4   8  -6 51.8641 5.50651   9
   4   8  -6 55.9501 3.79810   8
  -4   8   6 46.6562 4.37644   2
  -4   8   6 47.5462 5.09826   4
  -3  -8   6 54.0114 5.82630   3
   3  -8  -6 69.3673 6.86569   7
  -3  -8   6 68.0683 5.45734   1
   3  -8  -6 58.0711 4.64541   9
   3   8  -6 59.1949 5.76554   9
  -3   8   6 55.9197 5.45976   4
   3   8  -6 64.6917 4.30902   8
  -3   8   6 59.3830 4.80743   2
  -2  -8   6 150.530 9.68851   3
  -2  -8   6 152.819 10.0531   1
   2  -8  -6 119.922 9.66518   9
   2  -8  -6 124.235 11.0958   7
  -2   8   6 107.070 7.67648   2
   2   8  -6 118.135 9.00819   9
  -2   8   6 108.100 8.57871   4
   2   8  -6 116.316 9.60149   6
   1  -8  -6 18.2078 5.67884   7
  -1  -8   6 23.9399 4.43762   1
   1  -8  -6 18.2496 2.15751   3
  -1  -8   6 22.9431 3.97585   5
  -1  -8   6 22.7848 2.58080   3
  -1   8   6 15.9953 2.55351   4
   1   8  -6 22.6946 3.36380   9
   1   8  -6 11.0768 2.65032   6
  -1   8   6 16.2512 1.72465   2
   0  -8   6 129.142 9.16044   1
   0  -8   6 127.844 8.38801   7
   0  -8  -6 121.050 8.43860   3
   0  -8   6 137.857 12.3624   5
   0  -8  -6 120.485 8.93804   6
   0  -8   6 142.397 9.33399   3
   0   8  -6 82.5159 10.7386   6
   0   8  -6 96.5453 8.14135   9
   0   8   6 118.560 8.22725   4
   0   8   6 117.712 7.10246   2
   1  -8   6 42.3652 3.63570   7
   1  -8   6 37.2563 4.63759   3
   1  -8   6 35.4572 2.64595   8
  -1  -8  -6 30.4356 3.54322   6
   1  -8   6 31.8876 6.13034   5
  -1   8  -6 31.7052 2.94076   2
  -1   8  -6 24.9421 3.09733   9
   1   8   6 31.1828 3.11198   4
   1   8   6 32.9248 2.91217   8
  -1   8  -6 26.0214 3.74285   6
   2  -8   6 37.5984 3.06284   8
   2  -8   6 39.5420 4.08892   7
   2  -8   6 42.0130 7.38857   5
   2  -8   6 40.5345 4.13794   3
   2   8   6 31.4006 3.10628   4
  -2   8  -6 31.6355 4.15583   6
  -2   8  -6 37.7838 3.33666   2
  -2   8  -6 35.9010 3.46579   9
   2   8   6 37.2644 3.23368   8
   3  -8   6 6.15599 2.17773   7
   3  -8   6 6.06408 1.83967   3
  -3  -8  -6 6.38956 0.96133   2
  -3  -8  -6 6.90637 0.99462   1
   3  -8   6 7.82050 4.22684   5
  -3   8  -6 2.12663 1.48354   6
   3   8   6 5.79815 1.07672   4
   3   8   6 5.60750 1.51519   8
  -3   8  -6 5.69324 1.43854   9
  -3   8  -6 7.65671 1.71539   2
   4  -8   6 11.4134 5.04198   5
  -4  -8  -6 16.0318 1.71999   1
   4  -8   6 21.0094 3.56281   3
   4  -8   6 15.8981 3.14483   7
  -4   8  -6 14.6040 2.33151   2
  -4   8  -6 11.4048 1.66723   9
  -4   8  -6 21.0320 3.32989   6
   4   8   6 17.5398 2.33623   8
   4  -9  -6 128.202 11.5490   7
  -4  -9   6 127.199 9.35278   3
  -4   9   6 114.540 8.68612   2
   4   9  -6 120.982 10.0952   9
  -4   9   6 125.074 9.79432   4
  -3  -9   6 71.4150 6.02494   1
  -3  -9   6 69.1671 5.65599   3
   3  -9  -6 70.8739 7.47830   7
  -3   9   6 57.0512 4.81052   2
   3   9  -6 62.0622 6.00143   9
  -3   9   6 61.5346 5.80568   4
   3   9  -6 61.6852 4.29800   8
  -2  -9   6 25.3100 3.53554   5
   2  -9  -6 21.2552 4.36370   7
  -2  -9   6 24.5577 2.97457   1
  -2  -9   6 22.7563 2.75179   3
  -2   9   6 19.5716 2.14750   2
   2   9  -6 18.7084 3.27837   9
  -2   9   6 19.2622 3.07362   4
   1  -9  -6 129.420 11.7760   7
  -1  -9   6 159.825 12.7917   5
  -1  -9   6 162.118 10.5619   3
  -1  -9   6 138.571 10.5445   1
  -1   9   6 120.762 7.75101   2
   1   9  -6 104.013 9.52707   6
   1   9  -6 119.080 9.12020   9
  -1   9   6 109.583 8.73322   4
   0  -9   6 0.73205 0.50256   8
   0  -9  -6 3.24600 1.23732   6
   0  -9   6 -0.3457 1.74722   5
   0  -9  -6 1.16862 1.26650   7
   0  -9   6 0.02486 0.52313   7
   0  -9   6 1.70233 1.12446   3
   0  -9  -6 0.54762 0.59461   3
   0  -9   6 -0.0416 0.80526   1
   0   9   6 0.43582 0.59357   2
   0   9  -6 0.35805 1.11250   6
   0   9   6 0.18786 0.88898   4
   0   9  -6 2.01368 1.16336   9
   1  -9   6 1.18871 1.04313   3
   1  -9   6 1.41892 0.61848   8
   1  -9   6 0.80523 0.97743   7
   1  -9   6 0.92680 2.27599   5
  -1   9  -6 0.35001 0.96259   9
  -1   9  -6 2.09277 1.07281   2
   1   9   6 4.11755 1.26177   8
  -1   9  -6 0.27946 1.45215   6
   1   9   6 0.06676 0.84146   4
   2  -9   6 16.2293 2.85372   7
   2  -9   6 10.3425 2.51686   3
   2  -9   6 11.4680 4.81742   5
  -2   9  -6 8.36567 2.50577   6
  -2   9  -6 8.48931 1.77130   9
   2   9   6 7.81137 1.59384   4
  -2   9  -6 9.65080 1.85162   2
   2   9   6 7.81195 1.54879   8
   3  -9   6 3.01642 1.65556   7
   3  -9   6 2.64283 1.48463   3
  -3  -9  -6 3.49127 0.75506   1
   3  -9   6 3.24412 3.12772   5
  -3   9  -6 4.56378 2.17492   6
  -3   9  -6 2.67713 1.18611   9
   3   9   6 2.57277 1.08067   8
  -3   9  -6 4.37109 1.48254   2
   4  -9   6 3.25338 1.80649   7
   4  -9   6 2.70355 1.69219   3
   4  -9   6 2.26935 3.40526   5
  -4  -9  -6 3.21619 0.83946   1
   4   9   6 4.05552 1.48979   8
  -4   9  -6 1.76562 1.28709   2
   3 -10  -6 15.0226 3.86232   7
  -3 -10   6 14.9752 2.24878   3
  -3 -10   6 15.1045 3.13152   1
  -3  10   6 11.6600 2.01847   2
   3  10  -6 11.6170 2.84659   9
  -3  10   6 14.0591 2.86058   4
  -2 -10   6 67.2765 6.24224   5
  -2 -10   6 57.4076 5.16305   3
  -2 -10   6 66.2782 5.64618   1
   2 -10  -6 54.8652 6.70966   7
   2  10  -6 42.2651 4.94456   9
  -2  10   6 48.5845 3.92440   2
  -2  10   6 50.1371 5.04152   4
  -1 -10   6 38.4324 5.51220   5
  -1 -10   6 33.1370 3.68879   1
   1 -10  -6 34.3523 4.85469   7
  -1 -10   6 33.7267 3.54937   3
  -1  10   6 27.9848 2.50783   2
   1  10  -6 26.3812 5.06520   6
  -1  10   6 23.7067 3.32057   4
   1  10  -6 33.2354 3.81024   9
   0 -10   6 19.1802 7.79055   5
   0 -10   6 30.9297 2.26684   7
   0 -10   6 34.4043 3.53203   3
   0 -10   6 26.3287 3.25095   1
   0 -10  -6 29.6638 4.30989   7
   0  10  -6 22.8781 3.84082   6
   0  10  -6 26.5895 3.33710   9
   0  10   6 21.1159 2.94725   4
   1 -10   6 19.4525 5.36700   5
   1 -10   6 26.5746 2.90223   7
   1 -10   6 27.4375 3.06445   1
  -1 -10  -6 26.4804 3.94842   7
   1 -10   6 24.7607 3.20083   3
   1  10   6 21.0927 2.63018   8
   1  10   6 29.5150 3.45941   4
  -1  10  -6 24.6338 3.09322   9
  -1  10  -6 18.0373 4.05305   6
   2 -10   6 36.2479 3.81764   7
   2 -10   6 30.8079 3.89685   3
   2 -10   6 32.1418 7.13082   5
  -2  10  -6 29.9402 3.10638   2
   2  10   6 24.6613 2.88760   8
  -2  10  -6 25.6344 4.04109   6
   2  10   6 26.8335 2.85501   4
   3 -10   6 25.2776 9.07092   5
   3 -10   6 15.1733 2.99009   3
   3 -10   6 23.5653 3.39232   7
  -3  10  -6 18.5806 2.63849   2
  -3  10  -6 13.8392 2.22986   9
   3  10   6 18.9486 2.40542   8
  -1 -11   6 64.7226 5.51080   3
  -1 -11   6 67.2868 7.70694   5
   1 -11  -6 56.9457 6.95274   7
  -1 -11   6 58.8232 5.54920   1
   1  11  -6 47.3467 5.32728   9
  -1  11   6 59.0875 4.90189   2
   1  11  -6 40.7014 5.71064   6
  -1  11   6 53.3870 5.26915   4
   0 -11   6 31.9216 3.54872   3
   0 -11   6 26.7815 5.70013   5
   0 -11  -6 27.6981 4.36083   7
   0 -11   6 28.2368 3.41534   1
   0  11   6 14.9259 2.74740   4
   0  11  -6 23.0289 3.44212   9
   0  11  -6 20.9517 5.79636   6
   1 -11   6 16.9653 2.76436   1
   1 -11   6 12.4383 4.76965   5
   1 -11   6 10.3258 2.67725   3
  -1 -11  -6 17.1973 3.70405   7
   1 -11   6 15.7593 3.27814   7
   1  11   6 17.4601 2.71503   8
  -1  11  -6 17.5762 2.94277   9
   1  11   6 10.5701 2.12847   4
  -1  11  -6 12.9365 4.13775   6
  -6   0   7 1.63198 1.15532   1
   6   0  -7 2.89170 1.23312   9
  -6   0   7 1.46345 1.06025   4
   6   0  -7 1.39596 1.26518   7
   5   0  -7 0.72309 0.92148   9
   5   0  -7 2.18687 1.12675   7
  -5   0   7 -0.8182 0.61022   1
  -5   0   7 0.35091 0.70395   4
  -5   0   7 0.25784 1.05975   6
   4   0  -7 113.979 8.60826   7
  -4   0   7 112.182 8.55706   3
  -4   0   7 117.805 8.18497   1
  -4   0   7 119.427 8.32731   6
   4   0  -7 121.171 8.37779   9
  -3   0   7 407.464 25.0264   6
  -3   0   7 399.884 25.0218   1
  -3   0   7 378.905 25.3375   3
   3   0  -7 377.096 25.4447   7
   3   0  -7 419.214 24.9495   1
   3   0  -7 398.100 25.2090   9
   2   0  -7 4.95348 1.29229   7
   2   0  -7 4.13316 0.93119   3
   2   0  -7 7.94769 2.13486   5
  -2   0   7 5.84785 1.10746   1
  -2   0   7 4.85062 1.21827   3
   2   0  -7 5.62547 0.81008   8
  -2   0   7 6.13279 0.94833   6
  -1   0   7 51.0406 3.56229   1
  -1   0   7 47.6797 5.52205   5
   1   0  -7 53.7507 3.67402   3
   1   0  -7 59.5249 5.32261   5
   1   0  -7 45.5141 3.20986   8
   1   0  -7 41.7801 3.64284   6
  -1   0   7 47.1525 3.98362   3
   0   0   7 18.5707 1.37706   2
   0   0   7 15.8125 1.27495   8
   0   0  -7 14.4626 1.55476   3
   0   0  -7 14.7792 1.66357   6
   0   0  -7 15.8161 1.25414   8
   0   0  -7 15.5810 2.90860   5
   0   0  -7 16.3842 1.73350   7
   0   0   7 15.8062 3.79042   5
   0   0   7 18.5657 1.66227   3
   1   0   7 2.53009 0.48404   2
   1   0   7 2.10185 0.46320   8
  -1   0  -7 1.61726 0.94268   7
   1   0   7 1.14555 0.56064   3
  -1   0  -7 2.36037 2.34359   5
   1   0   7 1.40194 1.27245   5
  -1   0  -7 1.10870 0.50717   3
  -2   0  -7 266.651 16.5587   2
   2   0   7 238.473 16.8258   1
   2   0   7 272.198 16.7165   8
   2   0   7 292.037 16.8981   3
   3   0   7 93.4821 6.58367   7
  -3   0  -7 84.4569 5.57778   2
   3   0   7 85.5444 5.75465   8
   3   0   7 71.5446 5.84102   1
   3   0   7 85.9837 5.85340   3
   4   0   7 374.343 22.9418   7
  -4   0  -7 330.207 21.7313   2
   4   0   7 332.991 21.8668   4
   4   0   7 342.027 22.0330   3
   4   0   7 359.950 21.9944   8
   5   0   7 25.2977 3.41263   7
   5   0   7 23.3194 2.04460   4
   5   0   7 25.9580 2.77012   8
   5   0   7 31.2633 4.97153   5
  -5   0  -7 22.5969 2.28886   2
   5   0   7 20.6890 2.44205   3
   6   0   7 8.40823 1.67872   3
   6   0   7 10.2552 3.53992   5
   6   0   7 9.27202 1.83678   8
   6   0   7 11.4096 2.90025   7
  -6   0  -7 7.53198 1.51739   2
  -6  -1   7 113.873 9.28698   3
  -6  -1   7 121.292 8.97272   1
   6  -1  -7 127.365 8.54696   9
   6  -1  -7 126.339 9.77041   7
  -6  -1   7 119.103 8.87009   4
   6   1  -7 114.557 8.77536   9
  -6   1   7 119.235 8.67776   1
   6   1  -7 125.042 9.04709   7
  -6   1   7 118.709 8.84885   4
   5  -1  -7 48.0251 3.88157   9
  -5  -1   7 40.0838 4.24748   3
  -5  -1   7 47.1989 3.90781   4
   5  -1  -7 40.7442 4.43750   7
  -5  -1   7 44.2679 4.51177   1
   5   1  -7 45.0108 4.13754   9
  -5   1   7 38.4732 3.68981   1
   5   1  -7 40.3787 3.96887   7
  -5   1   7 47.8973 4.08617   6
  -5   1   7 44.3510 4.32532   3
  -5   1   7 44.0701 3.97083   4
  -4  -1   7 38.8574 3.77133   3
   4  -1  -7 42.2398 3.50207   9
  -4  -1   7 41.6742 3.52582   1
   4  -1  -7 35.6346 3.94021   7
  -4  -1   7 38.6089 3.76444   6
  -4   1   7 35.7871 3.03645   6
   4   1  -7 37.1098 3.49171   9
   4   1  -7 33.3552 3.32763   7
  -4   1   7 33.5219 3.04776   1
  -4   1   7 31.2081 3.45058   3
  -4   1   7 36.7468 3.29377   4
   3  -1  -7 386.495 24.7081   7
  -3  -1   7 386.423 24.2046   6
  -3  -1   7 369.414 24.2735   3
  -3  -1   7 391.346 24.0600   1
   3  -1  -7 361.271 24.3185   1
  -3   1   7 365.708 23.6676   1
  -3   1   7 344.486 24.0733   3
   3   1  -7 368.235 23.9739   7
  -3   1   7 417.895 23.8367   6
   3   1  -7 385.370 24.1502   9
   2  -1  -7 695.400 44.8546   8
  -2  -1   7 705.359 45.1888   1
  -2  -1   7 701.945 45.3362   3
   2  -1  -7 734.658 45.7737   7
   2  -1  -7 726.461 45.1526   3
   2  -1  -7 821.768 47.2684   5
  -2  -1   7 723.348 45.2333   6
  -2   1   7 672.980 43.2822   3
   2   1  -7 691.987 43.2190   7
   2   1  -7 759.223 43.1208   3
   2   1  -7 668.833 43.2571   9
  -2   1   7 683.244 42.8931   1
  -1  -1   7 842.024 45.5120   6
   1  -1  -7 703.534 44.9963   8
  -1  -1   7 727.152 45.4586   3
   1  -1  -7 703.308 45.2000   6
  -1  -1   7 719.499 45.3208   1
  -1  -1   7 657.340 49.6913   5
   1  -1  -7 787.706 45.3379   3
   1   1  -7 695.253 43.6257   8
  -1   1   7 712.475 43.9844   1
  -1   1   7 690.212 44.2772   3
   1   1  -7 661.451 44.4235   6
   1   1  -7 819.105 46.2963   5
   0  -1  -7 781.562 43.8673   5
   0  -1  -7 606.573 40.9460   8
   0  -1  -7 633.169 41.1688   3
   0  -1  -7 630.160 41.1864   6
   0  -1   7 697.353 41.3266   3
   0  -1   7 668.441 41.1042   2
   0   1   7 569.683 38.7133   5
   0   1  -7 573.620 36.9465   3
   0   1  -7 585.815 37.1610   6
   0   1   7 610.993 36.9092   3
   0   1  -7 582.624 36.9532   7
   0   1   7 598.927 36.6520   8
   0   1   7 675.004 36.5550   2
   0   1  -7 572.893 38.9676   5
  -1  -1  -7 76.6416 5.41248   7
   1  -1   7 70.2781 4.80736   2
   1  -1   7 73.6311 4.63204   8
   1  -1   7 80.6395 5.07071   3
  -1  -1  -7 60.3461 4.83168   3
   1   1   7 71.4679 4.70269   2
  -1   1  -7 79.0868 5.53802   6
   1   1   7 85.5375 5.11318   3
   1   1   7 77.4201 4.95017   8
   1   1   7 69.8556 4.94192   1
  -1   1  -7 66.3216 5.43655   7
  -2  -1  -7 243.009 16.1351   7
   2  -1   7 231.251 15.5031   1
   2  -1   7 226.487 15.3186   2
  -2  -1  -7 208.741 17.6060   5
   2  -1   7 260.586 15.6321   3
   2  -1   7 290.686 16.0840   7
   2  -1   7 251.782 15.2747   8
   2   1   7 231.054 14.4339   1
  -2   1  -7 201.634 14.9945   7
  -2   1  -7 247.624 14.2951   2
   3  -1   7 65.2389 5.42744   7
   3  -1   7 67.1112 4.69250   8
   3  -1   7 62.8290 4.90011   3
   3  -1   7 62.4074 4.86651   4
   3  -1   7 76.1386 7.54141   5
  -3  -1  -7 63.7300 4.34495   2
  -3   1  -7 61.1327 4.38156   2
   3   1   7 66.3243 4.50481   8
   3   1   7 63.6195 4.36011   3
   3   1   7 58.8788 4.55823   1
   4  -1   7 172.289 11.2827   8
   4  -1   7 192.731 14.8462   5
   4  -1   7 185.295 12.3154   7
   4  -1   7 162.391 11.4995   3
   4  -1   7 158.705 11.2928   4
  -4  -1  -7 160.548 10.9272   2
   4   1   7 164.166 10.5625   8
   4   1   7 153.148 10.2481   4
  -4   1  -7 156.227 10.4172   2
   4   1   7 164.204 10.4108   3
   5  -1   7 15.8485 4.08913   5
  -5  -1  -7 14.9003 1.63035   2
   5  -1   7 14.6303 2.84338   7
   5  -1   7 10.9863 1.59149   4
   5  -1   7 16.2484 2.08008   3
   5   1   7 20.2211 3.27996   7
   5   1   7 14.3911 1.18326   4
   5   1   7 13.5057 2.09275   8
   5   1   7 20.0000 4.00043   5
   5   1   7 15.8405 1.78738   3
  -5   1  -7 14.3608 1.80668   2
   5   1   7 13.6998 1.73891   3
   6  -1   7 15.9082 2.43167   3
   6  -1   7 23.4585 5.00828   5
   6  -1   7 24.1362 3.78181   7
  -6  -1  -7 16.7467 2.04168   2
   6  -1   7 23.4243 2.68731   8
   6   1   7 24.1288 3.64742   7
   6   1   7 20.3576 2.27349   3
   6   1   7 21.3706 2.63866   8
  -6   1  -7 21.5445 2.62357   2
   6  -2  -7 10.6073 1.40301   9
  -6  -2   7 7.14578 1.75837   1
   6  -2  -7 4.28538 1.81306   7
  -6  -2   7 9.09394 2.19267   3
  -6  -2   7 9.76951 1.77718   4
  -6   2   7 7.77774 1.56196   1
  -6   2   7 9.69353 2.04957   4
   6   2  -7 7.13584 2.06684   9
   6   2  -7 9.63142 1.97475   7
  -5  -2   7 44.6240 4.08639   1
   5  -2  -7 46.9972 3.75331   9
  -5  -2   7 47.1413 4.40269   3
   5  -2  -7 42.8664 4.75898   7
  -5   2   7 49.4259 3.99804   6
   5   2  -7 43.6777 4.28000   9
  -5   2   7 45.2963 3.86128   1
   5   2  -7 45.6674 3.95948   7
  -5   2   7 43.2702 4.24802   4
   4  -2  -7 385.875 25.8019   7
   4  -2  -7 393.892 24.6557   9
  -4  -2   7 384.437 25.1642   3
  -4  -2   7 392.612 24.9333   1
   4   2  -7 386.140 23.4392   9
  -4   2   7 353.434 22.6059   1
   4   2  -7 361.286 22.7068   7
  -4   2   7 357.128 23.0706   4
  -4   2   7 330.300 23.1833   3
  -3  -2   7 249.883 16.1503   1
   3  -2  -7 242.829 16.8761   7
   3  -2  -7 241.942 15.9035   9
  -3  -2   7 252.189 16.3358   3
   3  -2  -7 255.754 15.7909   1
   3  -2  -7 245.199 15.7814   8
   3   2  -7 219.569 15.2267   7
   3   2  -7 275.247 17.3115   5
   3   2  -7 229.296 15.8407   9
  -3   2   7 228.526 15.1726   1
  -3   2   7 258.912 14.6709   6
  -3   2   7 242.644 15.6783   4
  -3   2   7 211.202 15.6807   3
   2  -2  -7 229.643 13.6010   3
   2  -2  -7 222.528 15.5814   5
  -2  -2   7 194.008 15.6798   5
   2  -2  -7 195.723 14.1821   7
  -2  -2   7 208.938 13.6894   3
  -2  -2   7 206.313 13.7719   6
   2  -2  -7 205.965 13.2333   8
  -2  -2   7 206.129 13.5802   1
   2   2  -7 194.980 13.3226   9
   2   2  -7 198.917 12.8694   7
   2   2  -7 198.943 13.5945   6
   2   2  -7 210.485 13.9733   3
  -2   2   7 190.425 12.6933   1
   2   2  -7 227.423 14.8477   5
  -2   2   7 185.437 13.1774   3
   1  -2  -7 328.338 22.1521   8
   1  -2  -7 368.857 22.3981   3
  -1  -2   7 342.469 22.7718   1
  -1  -2   7 378.995 22.3932   2
  -1  -2   7 350.432 22.6726   6
   1  -2  -7 341.090 21.9829   6
  -1  -2   7 364.413 26.5135   5
   1  -2  -7 393.349 24.4772   5
  -1  -2   7 355.745 22.5533   3
   1   2  -7 313.283 19.8583   9
   1   2  -7 297.790 20.0499   6
   1   2  -7 305.230 21.4724   5
  -1   2   7 307.903 19.6885   3
  -1   2   7 311.995 19.2476   1
   1   2  -7 326.440 19.6887   3
   0  -2   7 347.734 21.0889   5
   0  -2  -7 298.520 18.7907   6
   0  -2   7 294.482 19.0326   3
   0  -2   7 284.891 18.8808   2
   0  -2  -7 335.684 21.0219   5
   0  -2  -7 265.931 18.6978   8
   0  -2  -7 288.956 18.8458   3
   0   2   7 254.805 15.1790   8
   0   2  -7 229.543 15.3546   7
   0   2   7 252.528 14.9844   1
   0   2   7 217.365 16.9997   5
   0   2  -7 238.362 15.7736   6
   0   2   7 255.322 15.3400   3
   1  -2   7 982.766 61.3505   8
  -1  -2  -7 981.187 62.1376   7
  -1  -2  -7 962.634 61.6015   8
   1  -2   7 919.470 61.6830   2
   1  -2   7 1012.36 61.8940   3
  -1  -2  -7 1051.64 65.0658   5
   1  -2   7 1133.40 64.4239   5
   1   2   7 949.314 56.8098   3
  -1   2  -7 955.533 57.4970   6
   1   2   7 917.374 56.7878   8
  -1   2  -7 1009.01 56.8206   2
  -1   2  -7 831.904 57.2344   7
   1   2   7 940.873 58.9969   5
   1   2   7 879.865 56.6702   1
  -2  -2  -7 718.490 47.9215   5
   2  -2   7 658.164 45.5141   1
   2  -2   7 753.481 45.2720   8
   2  -2   7 838.999 48.8742   5
   2  -2   7 775.867 45.8002   3
   2  -2   7 639.385 45.4070   2
   2  -2   7 782.483 45.9987   7
  -2   2  -7 846.595 51.3302   6
   2   2   7 844.915 50.5971   8
   2   2   7 925.951 53.0536   5
   2   2   7 907.500 50.4612   3
  -2   2  -7 718.958 50.5116   2
   2   2   7 695.178 50.6057   1
   3  -2   7 44.2513 3.79207   4
  -3  -2  -7 47.9358 3.01674   2
   3  -2   7 44.5266 3.88031   3
   3  -2   7 46.0569 4.31029   7
   3  -2   7 46.7007 6.29874   5
   3   2   7 46.6382 3.62140   8
   3   2   7 40.4456 3.56803   1
   3   2   7 58.1888 3.36434   3
  -3   2  -7 43.2585 3.55295   2
   4  -2   7 262.315 16.6172   7
   4  -2   7 251.557 19.4358   5
  -4  -2  -7 226.756 14.9801   2
   4  -2   7 216.325 15.5922   4
   4  -2   7 244.744 15.9369   3
   4   2   7 217.172 14.5776   4
  -4   2  -7 231.004 15.0572   2
   4   2   7 242.963 15.1404   8
   4   2   7 245.672 14.7123   3
   5  -2   7 9.31553 3.79935   5
   5  -2   7 13.6312 3.00621   7
   5  -2   7 7.27706 1.42442   4
   5  -2   7 6.47841 1.50144   3
   5   2   7 7.19890 1.11278   3
   5   2   7 11.5367 3.20342   5
   5   2   7 7.29853 1.44457   8
   5   2   7 7.88194 1.25236   3
  -5   2  -7 8.35384 1.53641   2
   6  -2   7 23.5134 4.04375   7
  -6  -2  -7 16.3766 1.93623   2
   6  -2   7 16.7883 2.45514   3
   6  -2   7 19.5535 5.07926   5
   6   2   7 19.6311 2.54848   8
  -6   2  -7 18.8757 2.38792   2
  -6  -3   7 47.3392 4.76057   3
  -6  -3   7 52.4474 4.23484   4
  -6  -3   7 48.7425 4.58816   1
   6  -3  -7 46.2269 5.42516   7
   6   3  -7 52.1318 4.74112   9
   6   3  -7 37.7587 3.62935   7
  -6   3   7 47.0674 3.93287   1
  -6   3   7 47.8707 4.43322   4
  -5  -3   7 54.4617 4.62291   1
   5  -3  -7 49.8879 5.44304   7
   5  -3  -7 50.0503 3.84289   9
  -5  -3   7 51.4254 4.74172   3
  -5   3   7 52.5670 4.19307   1
   5   3  -7 51.2678 4.07656   7
   5   3  -7 54.4861 7.51366   5
   5   3  -7 53.8691 5.01652   9
  -5   3   7 51.0264 4.70620   4
  -5   3   7 52.8076 4.00547   6
   4  -3  -7 14.5122 1.66650   9
  -4  -3   7 11.3448 2.02199   3
  -4  -3   7 16.6267 2.37381   1
   4  -3  -7 8.41991 2.35505   7
  -4   3   7 13.9690 1.61301   1
   4   3  -7 15.0855 2.61724   5
   4   3  -7 9.68495 2.24136   9
   4   3  -7 12.0768 1.41290   7
  -4   3   7 13.4574 2.30194   4
  -3  -3   7 610.235 38.7804   1
   3  -3  -7 641.002 38.2901   1
   3  -3  -7 592.173 39.6754   7
  -3  -3   7 613.103 39.2541   6
  -3  -3   7 635.618 38.9131   3
   3   3  -7 544.158 34.0829   7
  -3   3   7 540.468 34.9679   4
  -3   3   7 492.833 34.9199   3
  -3   3   7 546.173 34.3145   1
   3   3  -7 571.251 35.3158   9
   3   3  -7 584.311 36.3405   5
   3   3  -7 599.352 34.0728   8
  -2  -3   7 264.043 19.0479   5
   2  -3  -7 286.798 17.6063   3
   2  -3  -7 268.440 18.4818   7
  -2  -3   7 276.860 17.6864   3
   2  -3  -7 270.111 17.3022   8
  -2  -3   7 282.992 17.7013   1
  -2  -3   7 271.253 17.9881   6
   2   3  -7 255.045 16.3422   9
   2   3  -7 251.462 16.6499   6
  -2   3   7 256.103 16.1086   4
   2   3  -7 257.224 15.1911   7
   2   3  -7 234.056 17.4642   5
  -2   3   7 239.844 15.3713   1
  -2   3   7 232.553 16.0050   3
  -1  -3   7 511.215 33.2449   1
  -1  -3   7 555.022 33.1629   2
   1  -3  -7 487.562 32.9064   8
  -1  -3   7 568.675 33.3203   3
  -1  -3   7 552.968 33.9420   6
   1  -3  -7 527.219 33.0739   3
   1  -3  -7 532.758 35.1785   5
   1   3  -7 459.714 27.1246   7
   1   3  -7 448.397 27.8548   9
  -1   3   7 435.719 26.9225   1
   1   3  -7 439.345 28.1998   6
  -1   3   7 428.892 27.5360   3
   1   3  -7 405.984 29.4794   5
   1   3  -7 456.357 27.6141   3
   0  -3   7 257.192 17.0664   2
   0  -3  -7 291.322 19.0353   5
   0  -3   7 270.418 17.1942   3
   0  -3  -7 231.436 16.8134   8
   0  -3  -7 263.953 16.8528   3
   0  -3   7 307.411 19.3381   5
   0   3   7 222.331 13.4735   8
   0   3  -7 181.829 15.6895   5
   0   3  -7 215.950 14.2272   6
   0   3   7 224.363 13.0208   1
   0   3   7 206.825 13.4956   3
   0   3  -7 187.727 13.6674   3
   0   3   7 218.256 13.0527   2
   0   3  -7 218.009 13.5927   7
   0   3  -7 228.752 13.9381   9
   1  -3   7 0.85308 0.67879   3
   1  -3   7 1.04710 0.32544   8
  -1  -3  -7 1.41211 1.31269   5
  -1  -3  -7 0.41943 0.38021   3
   1  -3   7 1.57539 0.82871   7
   1  -3   7 0.85450 1.47994   5
   1  -3   7 0.95026 0.58993   2
  -1   3  -7 1.86497 0.69984   2
  -1   3  -7 1.77021 1.44220   5
  -1   3  -7 1.02716 0.89273   6
  -1   3  -7 0.61676 0.59828   7
   1   3   7 1.11003 0.56816   8
   1   3   7 0.52577 0.31522   1
   1   3   7 0.13527 1.04021   5
   1   3   7 0.58552 0.41703   3
   2  -3   7 32.5550 3.00013   4
  -2  -3  -7 29.3262 4.19909   5
   2  -3   7 30.6756 2.94422   3
   2  -3   7 33.3007 5.19899   5
   2  -3   7 29.1144 3.09011   7
   2   3   7 30.3957 2.30218   1
   2   3   7 31.2425 2.42879   8
  -2   3  -7 26.3547 2.87536   7
   2   3   7 27.6923 3.80648   5
  -2   3  -7 33.3849 3.26104   6
   2   3   7 27.9796 2.08037   3
  -2   3  -7 31.7223 2.50423   2
  -3  -3  -7 125.324 11.8530   5
   3  -3   7 157.907 13.7114   5
   3  -3   7 158.949 10.8459   7
   3  -3   7 165.288 10.5802   3
   3   3   7 166.299 12.4522   5
   3   3   7 136.350 10.4213   1
   3   3   7 169.068 10.5328   8
  -3   3  -7 157.052 10.5155   2
   3   3   7 139.356 10.1977   4
   3   3   7 169.373 10.1023   3
  -3   3  -7 191.401 11.6074   6
   4  -3   7 123.200 9.07309   3
  -4  -3  -7 119.299 7.88242   2
   4  -3   7 123.515 12.3862   5
   4  -3   7 135.223 9.75825   7
   4   3   7 144.377 10.9168   5
   4   3   7 113.027 8.16078   3
  -4   3  -7 149.746 10.0581   6
  -4   3  -7 127.874 8.88414   2
   4   3   7 128.150 8.88758   8
   4   3   7 131.982 8.30037   3
  -5  -3  -7 53.9650 4.02160   2
   5  -3   7 54.2404 5.99640   3
   5  -3   7 66.6229 6.09576   7
   5  -3   7 57.6241 8.13681   5
   5   3   7 56.9833 4.05743   3
   5   3   7 71.8956 6.69176   5
  -5   3  -7 56.7624 4.81844   2
   5   3   7 64.0573 4.94509   8
   5   3   7 63.1231 4.01586   3
   6  -3   7 29.1050 4.48801   7
   6  -3   7 30.0153 6.35291   5
   6  -3   7 26.3032 3.33536   3
  -6  -3  -7 29.4663 2.57247   2
   6   3   7 31.9366 3.34731   8
   6   3   7 33.3850 4.40403   5
  -6   3  -7 28.9813 3.19681   2
   6  -4  -7 18.4715 3.90838   7
  -6  -4   7 13.7875 2.84083   1
  -6  -4   7 19.2956 2.84117   3
   6   4  -7 19.0518 2.04844   8
  -6   4   7 20.1715 2.75379   2
  -6   4   7 21.0769 3.30353   4
   6   4  -7 22.4810 3.47870   9
  -6   4   7 16.7030 2.21605   1
   5  -4  -7 6.51470 0.79359   9
   5  -4  -7 8.58972 2.45007   7
  -5  -4   7 10.6825 2.01469   1
  -5  -4   7 5.49460 1.52253   3
   5   4  -7 6.41180 2.27513   5
  -5   4   7 7.77281 1.96676   4
   5   4  -7 9.55657 1.36988   8
  -5   4   7 8.27747 1.46960   1
   5   4  -7 6.66121 1.88154   9
  -4  -4   7 48.2593 4.30952   3
   4  -4  -7 46.4090 5.02249   7
   4  -4  -7 47.8075 3.59649   9
   4  -4  -7 47.8312 3.72496   1
  -4  -4   7 39.2167 5.16043   1
   4   4  -7 48.3451 4.45435   9
   4   4  -7 36.6588 4.40431   5
  -4   4   7 42.1361 3.25176   1
   4   4  -7 38.6750 3.46721   8
  -4   4   7 48.4684 4.18360   4
  -3  -4   7 159.644 11.0687   3
   3  -4  -7 164.135 12.1432   7
  -3  -4   7 159.416 11.0673   1
   3  -4  -7 163.990 10.4237   1
   3   4  -7 130.218 11.0628   5
   3   4  -7 155.448 9.05993   8
   3   4  -7 144.980 10.4534   9
  -3   4   7 152.494 10.2353   4
  -3   4   7 138.061 9.24747   1
   2  -4  -7 137.666 10.6452   7
  -2  -4   7 148.664 9.74842   3
   2  -4  -7 126.510 9.70226   3
  -2  -4   7 157.579 12.1968   5
  -2  -4   7 142.318 9.77341   1
   2   4  -7 128.802 9.25321   6
   2   4  -7 125.932 8.83886   9
  -2   4   7 125.210 8.56763   4
   2   4  -7 107.848 9.77961   5
  -2   4   7 126.571 8.04659   2
  -2   4   7 109.484 8.32922   3
  -2   4   7 121.166 7.58801   1
  -1  -4   7 510.115 32.4841   1
  -1  -4   7 561.680 33.1121   2
   1  -4  -7 508.087 32.2238   3
   1  -4  -7 459.598 32.0854   8
  -1  -4   7 547.321 32.4873   3
  -1  -4   7 530.691 32.9248   6
   1   4  -7 421.862 27.0462   6
  -1   4   7 441.265 25.8055   2
  -1   4   7 390.735 26.1516   3
  -1   4   7 447.583 26.4829   4
   1   4  -7 441.407 26.6997   9
   1   4  -7 354.521 30.2723   5
   0  -4  -7 243.814 17.0570   5
   0  -4   7 261.884 17.5453   5
   0  -4  -7 236.914 14.8283   3
   0  -4  -7 198.205 14.8545   8
   0  -4   7 220.736 15.1590   2
   0  -4   7 255.462 15.7322   6
   0  -4   7 241.038 15.3010   3
   0   4   7 197.921 11.8342   2
   0   4  -7 190.406 12.7925   9
   0   4   7 193.530 12.6156   4
   0   4  -7 198.963 13.2705   6
   0   4  -7 185.719 12.7254   7
   0   4   7 176.368 12.2598   3
   0   4   7 198.808 12.3524   8
  -1  -4  -7 65.6871 4.53707   3
  -1  -4  -7 64.4727 4.81794   8
   1  -4   7 73.5712 7.71255   5
   1  -4   7 67.7853 5.05084   2
   1  -4   7 74.5064 5.13989   7
   1  -4   7 74.8179 5.32080   3
  -1   4  -7 59.3821 4.82988   7
  -1   4  -7 67.0576 5.43093   6
   1   4   7 62.7737 4.71867   4
  -1   4  -7 64.2282 4.90972   9
   1   4   7 56.6639 4.24873   3
   1   4   7 64.2029 4.03697   1
  -1   4  -7 75.4758 4.66709   2
   1   4   7 64.1057 4.54001   8
   2  -4   7 17.6474 2.13831   3
   2  -4   7 11.4326 1.91234   2
   2  -4   7 11.1885 2.13218   7
  -2  -4  -7 13.3870 2.93453   5
   2  -4   7 12.3833 3.77136   5
  -2   4  -7 9.25220 1.77974   7
   2   4   7 9.38782 1.28048   8
  -2   4  -7 8.61455 1.49286   9
   2   4   7 9.97779 1.29678   4
   2   4   7 9.56305 1.02437   1
   3  -4   7 24.4700 5.26124   5
   3  -4   7 24.8540 2.84040   3
   3  -4   7 25.6550 3.31343   7
   3   4   7 18.5439 1.74993   4
   3   4   7 21.9743 2.08045   8
  -3   4  -7 22.2592 2.97189   6
   3   4   7 21.2168 1.94948   1
   3   4   7 17.4353 3.04799   5
  -3   4  -7 23.3043 2.22448   2
  -4  -4  -7 486.681 30.9245   2
   4  -4   7 519.791 37.4270   5
   4  -4   7 537.678 33.0834   7
  -4  -4  -7 486.556 31.0091   2
   4  -4   7 509.130 32.5440   3
  -4   4  -7 612.025 34.6456   6
   4   4   7 451.093 34.7374   5
   4   4   7 526.110 34.0619   8
  -4   4  -7 550.250 33.4560   2
   5  -4   7 50.0968 7.96070   5
  -5  -4  -7 48.0447 3.38425   2
  -5  -4  -7 46.6863 3.93571   1
   5  -4   7 50.2737 5.52942   7
   5  -4   7 43.3255 4.51954   3
   5   4   7 41.8027 4.92784   5
  -5   4  -7 42.7786 3.93564   2
   5   4   7 50.7978 4.06775   8
  -5   4  -7 51.0835 5.10458   6
   6  -4   7 26.6461 3.57510   3
   6  -4   7 34.0936 6.94501   5
   6  -4   7 37.5290 7.27502   7
  -6  -4  -7 29.9523 2.92720   2
   6   4   7 42.2438 4.10981   8
  -6   4  -7 39.0654 7.03488   6
  -6   4  -7 27.5911 3.31503   2
  -6  -5   7 2.17670 1.27427   3
  -6  -5   7 3.08185 1.46934   1
  -6   5   7 2.65508 1.07780   1
  -6   5   7 0.99060 2.39805   2
  -6   5   7 1.85800 1.42277   4
   6   5  -7 -0.2591 1.36461   9
   6   5  -7 1.12174 0.79072   8
  -5  -5   7 20.8128 2.73298   1
  -5  -5   7 19.6525 2.67008   3
   5  -5  -7 17.5618 3.42691   7
  -5   5   7 16.3924 1.92789   1
  -5   5   7 18.1815 2.46445   2
  -5   5   7 14.1655 2.67689   4
   5   5  -7 21.0778 3.65017   9
   5   5  -7 21.4019 1.83168   8
   4  -5  -7 13.0561 3.01596   7
   4  -5  -7 12.7674 1.41195   9
   4  -5  -7 10.9575 1.53335   1
  -4  -5   7 12.3473 2.22081   1
  -4   5   7 14.5324 1.95286   2
  -4   5   7 9.82714 1.36487   1
  -4   5   7 13.3860 2.40820   4
   4   5  -7 15.0737 2.85766   9
   3  -5  -7 211.775 13.0525   1
  -3  -5   7 211.592 13.8440   3
  -3  -5   7 194.494 13.8342   1
   3  -5  -7 204.484 15.0828   7
   3   5  -7 194.183 13.4944   9
   3   5  -7 192.899 11.8718   8
  -3   5   7 187.231 13.1471   4
  -3   5   7 188.089 12.5859   2
   2  -5  -7 97.9392 8.16169   7
  -2  -5   7 105.205 7.08110   3
  -2  -5   7 99.1873 8.73122   5
  -2  -5   7 86.0868 6.98821   1
  -2   5   7 77.0113 5.29012   2
   2   5  -7 74.1158 6.08568   9
   2   5  -7 79.2572 6.63664   6
   2   5  -7 65.9315 6.99919   5
  -2   5   7 78.1248 5.92479   4
  -1  -5   7 79.8851 6.07894   1
  -1  -5   7 90.9190 6.11096   3
   1  -5  -7 77.9858 5.74903   3
   1   5  -7 69.9299 6.10106   6
   1   5  -7 57.0291 6.80241   5
  -1   5   7 71.8585 4.75834   2
  -1   5   7 77.2047 5.54139   4
   1   5  -7 77.1367 5.77432   9
   0  -5   7 467.200 27.7918   3
   0  -5   7 460.772 30.2454   5
   0  -5  -7 427.940 27.1524   3
   0  -5  -7 402.670 27.5398   6
   0   5   7 359.738 22.9139   8
   0   5  -7 361.327 23.4734   9
   0   5  -7 355.066 22.7487   7
   0   5   7 389.880 22.3682   2
   0   5  -7 347.792 23.9005   6
   0   5   7 366.382 23.2771   4
  -1  -5  -7 435.099 29.6158   3
   1  -5   7 479.848 30.5868   3
   1  -5   7 453.182 29.6201   8
   1  -5   7 489.865 30.3042   7
   1  -5   7 504.599 33.9499   5
  -1  -5  -7 544.899 32.5300   5
   1   5   7 421.718 26.3449   8
  -1   5  -7 417.466 26.7984   9
   1   5   7 416.148 26.5907   4
  -1   5  -7 416.280 27.3448   6
  -1   5  -7 461.555 26.4138   2
  -1   5  -7 390.248 26.6202   7
   2  -5   7 11.9023 4.08113   5
   2  -5   7 18.2423 2.31245   3
   2  -5   7 18.2157 2.46447   7
  -2  -5  -7 11.7502 2.87317   5
  -2   5  -7 11.3373 1.74633   7
   2   5   7 8.44286 1.12990   1
   2   5   7 8.91992 1.41125   4
   2   5   7 10.4688 1.41053   8
   3  -5   7 876.975 52.3355   3
   3  -5   7 788.422 56.5526   5
   3  -5   7 827.790 52.4106   7
   3   5   7 742.285 46.0798   8
   3   5   7 708.977 45.8345   1
  -3   5  -7 789.483 46.2241   2
  -3   5  -7 719.977 46.2736   9
  -3   5  -7 784.806 47.2574   6
   3   5   7 717.583 45.7782   4
   4  -5   7 80.0704 8.62380   7
   4  -5   7 88.0002 6.93536   3
  -4  -5  -7 80.8283 5.83243   1
   4  -5   7 81.6014 10.4442   5
  -4   5  -7 79.7853 6.01041   2
  -4   5  -7 76.0103 5.78243   9
   4   5   7 78.0851 5.85041   8
  -4   5  -7 81.5226 6.90332   6
  -5  -5  -7 74.5605 5.33368   1
  -5  -5  -7 68.4691 4.60916   2
   5  -5   7 74.0727 6.97194   7
   5  -5   7 62.2612 6.09140   3
   5  -5   7 71.7063 10.1243   5
  -5   5  -7 78.5329 6.69231   6
  -5   5  -7 64.1565 5.44820   2
  -5   5  -7 64.7929 5.08852   9
   5   5   7 71.2699 5.48650   8
  -5  -6   7 10.8266 2.19573   1
   5  -6  -7 16.6723 3.85354   7
  -5  -6   7 7.93745 1.82807   3
  -5   6   7 10.7926 2.42294   4
  -5   6   7 5.42772 1.54410   2
   5   6  -7 6.74839 2.08950   9
   5   6  -7 8.15709 1.15172   8
   4  -6  -7 45.9873 3.27043   9
  -4  -6   7 49.2003 4.32108   3
   4  -6  -7 46.8754 3.62562   1
   4  -6  -7 39.9633 3.26867   9
  -4  -6   7 46.7363 4.27641   1
   4  -6  -7 47.2519 5.41548   7
   4   6  -7 33.0510 3.76241   5
   4   6  -7 46.7530 4.65574   9
  -4   6   7 43.9058 4.20284   4
   4   6  -7 46.5203 3.20991   8
  -4   6   7 33.8490 3.80511   2
  -3  -6   7 25.3621 2.83198   3
   3  -6  -7 29.3340 2.08093   1
   3  -6  -7 24.9941 3.92038   7
  -3  -6   7 25.9359 2.91957   1
   3   6  -7 26.3869 1.84201   8
   3   6  -7 21.6882 3.42435   5
  -3   6   7 23.9638 2.88409   4
   3   6  -7 24.5318 3.37064   9
  -3   6   7 24.5714 2.51752   2
  -2  -6   7 161.200 10.8885   3
  -2  -6   7 149.351 10.9734   1
   2  -6  -7 143.219 12.0636   7
  -2  -6   7 177.684 12.1970   5
  -2   6   7 128.709 8.63040   2
   2   6  -7 130.262 9.68461   9
   2   6  -7 123.733 10.0926   6
  -2   6   7 133.210 9.45192   4
  -1  -6   7 44.0742 4.07207   1
  -1  -6   7 58.3918 5.81830   5
   1  -6  -7 43.7878 3.71495   3
   1  -6  -7 50.0240 5.18468   7
  -1  -6   7 49.6078 4.10369   3
   1   6  -7 35.7998 4.15808   6
   1   6  -7 28.0682 4.57435   5
  -1   6   7 41.5379 3.64718   4
  -1   6   7 38.9816 2.78737   2
   1   6  -7 39.4755 3.79954   9
   0  -6  -7 83.6043 6.23567   6
   0  -6   7 99.9423 9.23520   5
   0  -6   7 98.6250 6.74644   3
   0  -6  -7 83.4354 6.03712   3
   0   6  -7 70.8203 6.53472   6
   0   6  -7 71.4038 5.16518   7
   0   6  -7 76.0655 6.09776   9
   0   6   7 77.1626 5.91943   4
   0   6   7 79.0572 5.58636   8
   0   6   7 83.2936 4.97942   2
   1  -6   7 55.3652 4.20601   7
  -1  -6  -7 49.6078 3.29658   3
   1  -6   7 54.8841 4.50474   3
  -1  -6  -7 42.7646 4.23806   6
   1  -6   7 60.2845 7.44076   5
  -1   6  -7 42.2134 3.71458   7
  -1   6  -7 39.7415 4.45311   6
   1   6   7 44.6136 3.60503   8
   1   6   7 45.1965 3.83895   4
  -1   6  -7 51.1118 3.74758   2
  -1   6  -7 50.3987 4.19577   9
   2  -6   7 59.1226 5.11185   7
   2  -6   7 65.4938 5.24378   3
   2  -6   7 53.9770 4.06808   8
   2  -6   7 60.5903 8.28316   5
   2   6   7 51.9298 3.36797   1
  -2   6  -7 43.8920 4.36010   7
  -2   6  -7 55.5923 4.13329   2
  -2   6  -7 49.1396 4.94397   6
  -2   6  -7 49.2005 4.34006   9
   2   6   7 57.1968 4.10691   8
   3  -6   7 65.6254 8.86812   5
  -3  -6  -7 46.6011 5.79745   5
   3  -6   7 60.0480 5.44371   7
   3  -6   7 62.9869 5.32105   3
  -3   6  -7 55.9157 4.37796   2
   3   6   7 56.4676 4.31834   8
  -3   6  -7 55.2511 5.29678   6
   3   6   7 49.4926 3.87489   1
  -3   6  -7 57.3687 4.53537   9
   3   6   7 52.4878 3.92055   4
   4  -6   7 62.3066 5.68552   3
   4  -6   7 61.3265 9.27051   5
   4  -6   7 62.4819 6.08153   7
  -4  -6  -7 61.3762 4.54839   1
  -4   6  -7 49.9730 4.46101   9
  -4   6  -7 59.6148 4.74423   2
   4   6   7 58.8605 4.60766   8
  -4   6  -7 61.6906 5.73942   6
   5  -6   7 45.4489 5.35783   7
   5  -6   7 34.9236 4.31184   3
   5  -6   7 37.0672 7.64284   5
  -5  -6  -7 45.2350 3.58445   1
  -5   6  -7 33.1063 4.48720   6
  -5   6  -7 39.1426 3.66067   2
   5   6   7 38.4484 3.58234   8
   5  -7  -7 4.66639 3.55552   7
  -5  -7   7 5.26777 1.72798   1
  -5  -7   7 1.78365 1.17256   3
  -5   7   7 3.80396 1.54070   2
   5   7  -7 5.20592 2.45193   9
   5   7  -7 4.02693 0.94930   8
   4  -7  -7 10.9379 3.13190   7
  -4  -7   7 14.6975 2.52895   1
  -4  -7   7 16.0217 2.38002   3
   4  -7  -7 14.9393 1.27634   9
  -4   7   7 10.5866 2.46005   4
   4   7  -7 16.1350 1.47330   8
   4   7  -7 17.2851 3.16618   9
   3  -7  -7 99.8814 6.15486   1
  -3  -7   7 96.9267 7.28549   3
  -3  -7   7 97.8753 7.44770   1
   3  -7  -7 96.5718 8.78446   7
   3  -7  -7 88.4754 6.82393   9
  -3   7   7 79.6666 6.08662   2
   3   7  -7 88.3436 7.34246   9
  -3   7   7 79.8329 6.82636   4
   3   7  -7 84.4193 5.41131   8
   2  -7  -7 229.227 16.8752   7
  -2  -7   7 248.979 15.2994   3
   2  -7  -7 205.226 15.6633   9
  -2  -7   7 230.364 15.4825   1
   2   7  -7 165.467 15.9828   6
   2   7  -7 205.730 13.8798   9
  -2   7   7 202.365 13.8676   4
  -2   7   7 193.513 12.5700   2
  -1  -7   7 181.057 13.0855   1
   1  -7  -7 187.788 14.4693   7
  -1  -7   7 219.563 15.2723   5
  -1  -7   7 208.621 13.1005   3
   1  -7  -7 171.271 12.5821   3
   1   7  -7 145.212 11.6150   6
  -1   7   7 161.251 10.9300   4
   1   7  -7 140.795 11.0028   9
  -1   7   7 159.185 9.92286   2
   0  -7   7 35.7283 3.44501   1
   0  -7  -7 29.4547 2.95948   6
   0  -7   7 39.7594 3.63446   3
   0  -7   7 40.5561 5.94117   5
   0  -7  -7 44.0373 3.40153   3
   0   7  -7 31.6660 3.37327   9
   0   7   7 31.0470 3.15377   4
   0   7  -7 25.1659 3.65363   6
   0   7   7 26.8309 2.68332   8
   0   7   7 29.6806 2.15481   2
   1  -7   7 168.243 15.4701   5
   1  -7   7 181.196 12.0106   3
   1  -7   7 162.236 10.7240   8
   1  -7   7 175.563 11.5152   7
  -1   7  -7 135.163 10.5681   6
  -1   7  -7 135.040 9.43991   7
   1   7   7 131.886 9.33569   8
  -1   7  -7 133.961 9.90481   9
   1   7   7 140.894 9.69750   4
  -1   7  -7 147.702 9.41346   2
   2  -7   7 4.05396 1.63194   7
   2  -7   7 8.33206 5.40305   5
   2  -7   7 6.81695 1.87983   3
   2  -7   7 5.97647 0.97529   8
   2   7   7 6.49124 1.29754   4
   2   7   7 7.97456 1.58060   8
  -2   7  -7 2.46705 1.55210   6
  -2   7  -7 3.00360 1.14035   9
  -3  -7  -7 53.4774 6.50555   5
   3  -7   7 69.9699 5.86574   3
   3  -7   7 64.7732 9.44382   5
   3  -7   7 70.4037 6.04686   7
  -3   7  -7 56.3358 4.73747   9
   3   7   7 54.5061 4.54831   8
  -3   7  -7 60.0492 4.68256   2
   3   7   7 55.6520 4.16335   4
  -3   7  -7 60.8854 5.73872   6
   3   7   7 56.5058 4.05397   1
   4  -7   7 12.3811 4.83295   5
   4  -7   7 6.23794 1.94582   3
   4  -7   7 12.9722 3.05413   7
  -4  -7  -7 9.43143 1.40361   1
  -4   7  -7 8.94194 1.64240   9
  -4   7  -7 5.99862 2.02212   6
   4   7   7 9.40609 1.73285   8
  -4   7  -7 9.61966 1.90798   2
   5  -7   7 33.6516 4.60697   7
   5  -7   7 30.3776 3.86822   3
   5  -7   7 31.2464 7.21823   5
  -5   7  -7 28.2709 4.33280   6
   5   7   7 32.2383 3.33669   8
  -5   7  -7 31.1038 3.42815   2
  -4  -8   7 11.0814 2.09549   3
   4  -8  -7 16.5345 3.86200   7
  -4  -8   7 9.45830 2.11567   1
  -4   8   7 11.2385 2.55296   4
  -4   8   7 7.29001 1.70195   2
   4   8  -7 10.9812 2.77820   9
   3  -8  -7 1.69210 1.57345   7
  -3  -8   7 0.74288 0.84992   3
  -3  -8   7 2.40160 1.37507   1
  -3   8   7 2.49747 1.48920   4
   3   8  -7 1.01873 0.52376   8
   3   8  -7 1.38022 1.63003   9
  -3   8   7 3.33101 1.08131   2
   2  -8  -7 138.124 12.1503   7
  -2  -8   7 147.093 10.5373   3
  -2  -8   7 137.326 10.7270   1
  -2  -8   7 172.425 11.9684   5
   2   8  -7 119.550 9.83533   6
  -2   8   7 110.086 8.72281   4
   2   8  -7 109.370 9.01560   9
  -2   8   7 112.144 7.74721   2
   1  -8  -7 41.3051 5.04428   7
  -1  -8   7 32.9640 3.70553   1
  -1  -8   7 42.8185 5.51613   5
  -1  -8   7 42.3504 3.84622   3
  -1   8   7 27.4581 3.36321   4
  -1   8   7 30.7490 2.46236   2
   1   8  -7 24.6850 3.87621   6
   1   8  -7 30.8638 3.55610   9
   0  -8   7 298.561 17.9317   3
   0  -8   7 250.247 17.6568   1
   0  -8  -7 257.635 17.2934   6
   0  -8  -7 246.116 16.8263   3
   0  -8   7 292.670 21.4188   5
   0  -8   7 268.936 16.8099   8
   0   8   7 218.662 15.6097   4
   0   8  -7 216.651 16.5041   6
   0   8  -7 224.878 15.9525   9
   0   8   7 228.256 15.2070   8
   0   8   7 255.046 14.5052   2
   1  -8   7 17.0780 5.71543   5
   1  -8   7 17.1905 2.53238   3
   1  -8   7 15.2368 1.49904   8
   1  -8   7 13.8623 2.11412   7
  -1  -8  -7 14.3839 2.57875   6
  -1   8  -7 10.2712 2.54815   6
   1   8   7 14.9263 1.94918   8
  -1   8  -7 16.4179 2.07972   2
  -1   8  -7 13.8179 2.49494   9
   1   8   7 10.8064 2.05498   4
   2  -8   7 566.222 36.3476   7
   2  -8   7 631.998 36.7841   3
   2  -8   7 530.190 35.1869   8
   2  -8   7 553.080 41.7496   5
  -2   8  -7 439.980 30.1449   9
   2   8   7 485.009 29.7823   8
   2   8   7 477.479 29.8087   4
  -2   8  -7 445.319 31.0825   6
  -2   8  -7 497.279 29.7830   2
   3  -8   7 61.1649 5.70006   3
   3  -8   7 59.5052 5.74474   7
   3  -8   7 56.8760 9.30988   5
  -3   8  -7 45.4696 5.21613   6
   3   8   7 45.8259 4.08171   8
  -3   8  -7 41.8555 4.13792   9
   3   8   7 51.5049 3.74503   4
  -3   8  -7 51.7848 4.25570   2
   4  -8   7 118.720 9.81069   3
   4  -8   7 120.977 16.5979   5
   4  -8   7 109.071 9.55000   7
   4   8   7 100.397 7.58970   8
  -4   8  -7 102.006 7.23573   2
  -4   8  -7 81.5534 6.73151   9
  -4   8  -7 93.3900 8.37291   6
   3  -9  -7 29.9431 4.83006   7
  -3  -9   7 33.0817 3.38425   3
  -3  -9   7 31.2225 3.67152   1
  -3   9   7 26.9091 3.60815   4
  -3   9   7 27.6645 2.77700   2
   3   9  -7 24.2587 4.02139   9
  -2  -9   7 9.36219 1.81817   3
   2  -9  -7 10.6444 3.19960   7
  -2  -9   7 4.66157 1.60729   1
  -2  -9   7 12.0712 2.73908   5
  -2   9   7 9.93074 2.40257   4
   2   9  -7 9.83223 3.20774   6
   2   9  -7 8.84137 2.34318   9
  -2   9   7 8.05244 1.45144   2
  -1  -9   7 90.9639 8.60266   5
  -1  -9   7 67.6264 6.28707   1
  -1  -9   7 78.9725 6.34616   3
   1  -9  -7 79.4309 7.92456   7
   1   9  -7 63.3479 6.67910   6
  -1   9   7 65.2234 4.69517   2
  -1   9   7 67.1863 5.88287   4
   1   9  -7 65.8858 6.03656   9
   0  -9   7 113.462 7.98229   8
   0  -9  -7 117.510 8.00795   3
   0  -9   7 131.443 9.16796   3
   0  -9  -7 118.055 8.50783   6
   0  -9  -7 128.732 10.6292   7
   0  -9   7 138.375 12.7289   5
   0  -9   7 116.938 8.96295   1
   0   9  -7 97.0577 8.01618   9
   0   9  -7 91.8467 8.58304   6
   0   9   7 105.777 7.85511   4
   1  -9   7 199.000 14.2623   3
   1  -9   7 210.771 18.8244   5
  -1   9  -7 152.841 11.0890   9
   1   9   7 146.044 10.4076   8
  -1   9  -7 139.455 11.7390   6
   1   9   7 162.737 10.8354   4
   2  -9   7 49.9474 8.73606   5
   2  -9   7 56.6263 5.18262   7
   2  -9   7 63.0161 5.57506   3
  -2   9  -7 39.6702 5.10675   6
  -2   9  -7 43.6534 4.33850   9
   2   9   7 43.5203 3.97930   8
  -2   9  -7 53.9967 4.21939   2
   2   9   7 43.6884 3.92913   4
   3  -9   7 177.320 13.5567   7
   3  -9   7 202.784 13.9530   3
   3  -9   7 180.118 18.7874   5
  -3   9  -7 155.770 10.3071   2
  -3   9  -7 140.691 10.3021   9
   3   9   7 148.168 10.2707   8
  -3   9  -7 133.668 11.5506   6
   2 -10  -7 50.1372 7.13656   7
  -2 -10   7 59.1615 5.78189   5
  -2 -10   7 43.2430 4.71832   1
  -2 -10   7 42.3890 4.43836   3
  -2  10   7 38.4737 3.63985   2
   2  10  -7 39.5883 4.89492   9
  -2  10   7 41.1733 4.51885   4
   1 -10  -7 0.62155 1.58224   7
  -1 -10   7 2.40895 1.28732   1
  -1 -10   7 5.43636 2.72065   5
  -1 -10   7 2.98126 1.46954   3
   1  10  -7 1.52765 2.26268   6
   1  10  -7 5.93434 1.92376   9
  -1  10   7 3.09212 0.92964   2
  -1  10   7 3.94254 1.59227   4
   0 -10  -7 30.0817 4.55573   7
   0 -10   7 28.5534 3.44093   1
   0 -10   7 33.1621 3.71344   3
   0 -10   7 35.6400 6.24979   5
   0  10   7 19.1642 2.94564   4
   0  10  -7 15.9431 3.42175   6
   0  10  -7 26.7151 3.35991   9
   1 -10   7 56.6777 8.68750   5
   1 -10   7 63.5440 5.56261   3
   1 -10   7 57.3963 5.16257   7
   1 -10   7 53.8735 5.10302   1
  -1  10  -7 47.3412 5.67120   6
   1  10   7 45.9965 4.34860   8
   1  10   7 51.3565 4.65110   4
  -1  10  -7 56.2813 5.12581   9
   2 -10   7 24.6475 5.57195   3
   2 -10   7 21.0977 3.12964   7
   2 -10   7 25.9344 6.47707   5
  -2  10  -7 24.9231 6.25050   6
  -2  10  -7 18.3054 2.94177   9
   2  10   7 25.2871 2.76694   4
  -6   0   8 51.4973 5.25814   3
  -6   0   8 56.9648 4.94850   4
   6   0  -8 51.5218 5.82108   7
  -6   0   8 59.1996 4.91258   1
   6   0  -8 55.1095 4.82935   9
   5   0  -8 19.4416 2.46953   9
  -5   0   8 18.6573 2.47038   6
   5   0  -8 12.4624 2.43458   7
  -5   0   8 17.1799 2.62547   3
  -5   0   8 18.8108 2.44050   1
  -5   0   8 18.6262 3.19724   4
   4   0  -8 164.531 11.6053   7
  -4   0   8 172.233 11.1284   6
  -4   0   8 165.153 11.1114   1
  -4   0   8 150.899 11.4851   3
   4   0  -8 165.467 11.3601   9
   3   0  -8 55.8263 5.74260   7
  -3   0   8 62.4933 4.79514   1
   3   0  -8 63.7386 4.90488   1
   3   0  -8 61.4616 5.01096   9
  -3   0   8 57.8326 5.10566   3
   3   0  -8 68.4068 4.45493   8
  -3   0   8 68.7236 4.70609   6
   2   0  -8 287.963 18.3513   5
  -2   0   8 224.238 16.1449   3
   2   0  -8 230.186 16.3160   7
   2   0  -8 229.908 15.4571   8
  -2   0   8 270.750 15.7814   6
   1   0  -8 148.793 9.45261   3
  -1   0   8 147.006 9.35306   1
  -1   0   8 134.366 9.54376   3
   1   0  -8 144.492 8.96929   8
   1   0  -8 167.108 11.6612   5
  -1   0   8 126.603 11.1197   5
   1   0  -8 133.977 9.52722   6
   0   0   8 1287.51 77.7857   5
   0   0  -8 1143.95 75.4794   3
   0   0  -8 1199.25 75.6323   7
   0   0  -8 1213.38 75.0874   8
   0   0   8 1255.90 75.1487   8
   0   0  -8 1199.82 75.6350   6
   0   0   8 1285.22 75.2198   2
   0   0  -8 1257.64 77.9319   5
  -1   0  -8 1248.28 69.1083   6
  -1   0  -8 1009.74 69.0560   7
   1   0   8 1099.51 68.3998   8
   2   0   8 1025.26 59.7841   3
   2   0   8 919.349 59.5550   8
   3   0   8 111.932 7.35538   8
   3   0   8 113.317 7.47069   3
  -3   0  -8 105.177 7.10269   2
  -4   0  -8 340.082 20.9067   2
   4   0   8 342.093 21.2291   3
   4   0   8 347.033 21.1696   8
   4   0   8 304.577 21.1178   4
   5   0   8 99.9450 7.76060   7
   5   0   8 88.7939 6.54249   3
   5   0   8 95.7662 6.63018   8
   5   0   8 84.5528 6.19207   4
  -5   0  -8 85.2300 6.22294   2
   6   0   8 41.7167 3.76420   8
   6   0   8 37.1809 3.50388   3
  -6   0  -8 34.7499 3.24828   2
   6   0   8 40.6928 5.48331   7
   6  -1  -8 98.0681 6.92641   9
  -6  -1   8 92.5757 7.27066   1
  -6  -1   8 84.8869 7.57676   3
  -6  -1   8 94.8060 7.15874   4
   6  -1  -8 90.6779 7.81786   7
   6   1  -8 94.2545 7.49136   7
  -6   1   8 100.047 7.29292   1
  -6   1   8 96.2948 7.50726   4
   6   1  -8 91.6720 7.48930   9
  -5  -1   8 28.1621 3.40267   3
   5  -1  -8 30.4950 3.05348   9
  -5  -1   8 31.2617 3.16241   1
   5  -1  -8 29.5824 3.53636   7
  -5   1   8 28.3834 3.37649   3
  -5   1   8 29.4774 3.19624   4
   5   1  -8 28.1505 3.16396   7
  -5   1   8 31.5607 2.98885   6
  -5   1   8 30.0272 2.99073   1
   5   1  -8 32.0783 3.44504   9
  -4  -1   8 236.647 15.3274   6
   4  -1  -8 230.659 15.8474   7
  -4  -1   8 237.648 15.1674   1
  -4  -1   8 206.406 15.3867   3
   4  -1  -8 230.206 15.1371   9
  -4   1   8 217.779 14.5001   1
  -4   1   8 219.987 15.1423   3
   4   1  -8 223.711 15.0297   9
   4   1  -8 212.481 14.8981   7
  -4   1   8 234.784 14.3115   6
  -4   1   8 220.515 14.8545   4
   3  -1  -8 613.592 39.3192   9
   3  -1  -8 578.287 39.2547   8
   3  -1  -8 667.254 39.0439   1
  -3  -1   8 621.586 39.6352   3
  -3  -1   8 652.123 39.4016   6
  -3  -1   8 633.292 39.3342   1
   3  -1  -8 638.674 40.0509   7
  -3   1   8 588.284 39.1567   3
   3   1  -8 597.301 38.9671   7
   3   1  -8 598.363 39.1099   9
  -3   1   8 608.024 38.6505   1
  -3   1   8 710.382 38.3542   6
   2  -1  -8 23.7337 2.72149   7
  -2  -1   8 23.4614 2.26279   1
  -2  -1   8 24.4760 2.26861   6
   2  -1  -8 22.8958 1.88002   8
  -2  -1   8 21.7388 2.44551   3
  -2   1   8 23.2434 2.07272   1
   2   1  -8 20.5294 2.26847   7
   2   1  -8 27.5555 3.79772   5
  -2   1   8 23.6516 2.46239   3
   2   1  -8 20.5178 2.48192   6
   2   1  -8 19.3815 2.34211   9
   1  -1  -8 113.780 7.87056   8
   1  -1  -8 116.159 8.16586   6
   1  -1  -8 128.945 8.27889   3
   1  -1  -8 145.924 10.5072   5
  -1  -1   8 131.737 8.15015   2
  -1  -1   8 116.416 9.97976   5
  -1  -1   8 120.748 8.42564   3
   1   1  -8 119.891 7.87845   3
   1   1  -8 115.609 7.20840   8
  -1   1   8 115.053 7.62503   1
   1   1  -8 108.100 8.09701   6
  -1   1   8 116.864 7.99217   3
   1   1  -8 122.638 9.85933   5
   0  -1   8 7.81087 2.47150   5
   0  -1  -8 6.03747 2.32048   5
   0  -1  -8 3.25393 0.81291   3
   0  -1  -8 5.44828 1.08706   6
   0  -1  -8 5.22421 0.76523   8
   0   1   8 5.46981 0.84633   8
   0   1  -8 5.02602 0.99446   3
   0   1   8 4.08896 1.92150   5
   0   1   8 5.82384 0.70136   2
   0   1   8 5.88683 0.87968   1
   0   1   8 5.34642 1.10967   3
   0   1  -8 5.20624 1.99813   5
   0   1  -8 6.16552 1.22936   7
   1  -1   8 862.662 56.0231   2
   1  -1   8 905.312 55.8244   8
  -1  -1  -8 918.845 58.8761   5
   1  -1   8 1027.75 56.3442   3
  -1  -1  -8 853.790 56.5933   7
  -1   1  -8 976.824 56.6123   6
  -1   1  -8 766.658 56.4054   7
   1   1   8 843.667 55.6324   2
   1   1   8 913.141 55.8958   8
   1   1   8 1032.10 56.1340   3
   1   1   8 942.698 56.3419   1
   2  -1   8 540.787 35.9804   1
   2  -1   8 640.426 36.1326   3
   2  -1   8 519.791 35.7538   2
   2  -1   8 619.546 35.7332   8
   2   1   8 642.286 39.8935   8
  -2   1  -8 620.229 39.7807   2
  -2   1  -8 682.006 40.7096   6
   3  -1   8 458.481 28.4833   7
   3  -1   8 442.100 27.5942   8
  -3  -1  -8 446.046 27.2282   2
   3  -1   8 410.101 27.9687   4
   3  -1   8 460.137 27.9528   3
  -3   1  -8 416.787 28.6386   2
   3   1   8 469.918 28.8293   8
   3   1   8 501.981 28.7603   3
  -4  -1  -8 249.445 16.3536   2
   4  -1   8 302.722 20.8919   5
   4  -1   8 261.699 17.0471   3
   4  -1   8 223.915 16.8283   4
   4  -1   8 273.389 17.8503   7
   4  -1   8 262.165 16.7732   8
   4   1   8 267.796 16.3672   3
   4   1   8 255.296 16.4352   8
  -4   1  -8 244.298 16.2457   2
   5  -1   8 118.085 9.22981   7
   5  -1   8 118.570 8.10399   8
   5  -1   8 112.006 8.21370   3
   5  -1   8 100.271 7.80572   4
  -5  -1  -8 103.983 7.55313   2
   5  -1   8 137.601 12.0888   5
   5   1   8 87.9300 7.10304   3
   5   1   8 110.872 7.39801   8
  -5   1  -8 100.976 7.10156   2
   5   1   8 110.821 7.11089   3
   6  -1   8 32.6251 6.86792   7
   6  -1   8 19.4997 2.55906   3
   6  -1   8 26.6996 5.44105   5
  -6  -1  -8 20.1537 2.19299   2
   6  -1   8 19.0257 2.65676   8
   6   1   8 27.6136 4.80757   5
  -6   1  -8 20.8695 2.62128   2
   6   1   8 19.2006 2.57132   8
   6   1   8 17.7586 2.12451   3
  -6  -2   8 40.1177 4.07234   1
   6  -2  -8 36.0528 4.69133   7
  -6  -2   8 43.6046 4.55832   3
  -6  -2   8 44.0427 3.94543   4
  -6   2   8 40.0965 3.91563   1
   6   2  -8 44.5899 4.53393   9
   6   2  -8 55.3843 4.29093   7
  -6   2   8 37.5627 4.16960   4
   5  -2  -8 33.5199 4.17565   7
  -5  -2   8 35.4932 3.78085   3
   5  -2  -8 34.7564 3.18722   9
  -5  -2   8 33.8365 3.46546   1
   5   2  -8 34.2522 3.31573   7
  -5   2   8 36.7846 2.99015   6
  -5   2   8 40.7086 3.86683   4
   5   2  -8 40.5248 4.11415   9
  -5   2   8 35.7209 3.28869   1
   4  -2  -8 14.4507 1.93348   9
  -4  -2   8 13.8385 2.38137   3
   4  -2  -8 12.1623 2.67083   7
  -4  -2   8 15.6871 2.03565   1
  -4   2   8 14.4782 1.19457   6
  -4   2   8 14.3166 1.76059   1
   4   2  -8 14.2927 2.59071   9
   4   2  -8 10.4474 1.63585   7
  -4   2   8 16.5357 2.16638   4
  -4   2   8 12.6572 2.37970   3
   3  -2  -8 102.640 7.02073   8
   3  -2  -8 101.162 8.15096   7
  -3  -2   8 103.362 7.65830   3
   3  -2  -8 104.138 7.29770   9
   3  -2  -8 106.138 7.23841   1
  -3  -2   8 106.534 7.65251   6
  -3  -2   8 104.115 7.45166   1
   3   2  -8 92.0360 7.10085   9
  -3   2   8 97.3439 6.50781   1
   3   2  -8 91.0813 6.48557   7
  -3   2   8 88.0527 6.97432   3
  -3   2   8 99.2489 6.99771   4
  -2  -2   8 437.590 27.0589   1
  -2  -2   8 361.665 28.4237   5
   2  -2  -8 438.447 27.8561   7
  -2  -2   8 463.062 27.2526   6
  -2  -2   8 432.672 27.1734   3
   2  -2  -8 440.561 26.6232   8
  -2   2   8 403.797 25.3598   1
   2   2  -8 407.666 25.5962   7
   2   2  -8 385.452 26.0032   9
   2   2  -8 417.825 26.8867   6
   2   2  -8 440.639 27.8541   5
  -2   2   8 369.147 25.8646   3
   2   2  -8 427.107 24.9519   8
  -1  -2   8 63.9607 4.59872   3
   1  -2  -8 57.9311 4.08491   8
  -1  -2   8 60.4146 6.01777   5
  -1  -2   8 61.5376 4.63677   6
   1  -2  -8 52.6567 4.21378   6
  -1  -2   8 60.3207 4.48324   1
   1  -2  -8 66.8374 4.43363   3
   1   2  -8 52.1474 4.55931   6
  -1   2   8 51.0902 4.18462   3
   1   2  -8 52.5619 5.84148   5
  -1   2   8 56.4898 3.75764   1
   1   2  -8 57.9466 3.93510   7
   1   2  -8 53.8973 4.36299   9
   0  -2   8 300.158 17.9946   3
   0  -2  -8 279.040 17.6831   6
   0  -2   8 276.403 17.7582   2
   0  -2  -8 255.959 17.5420   8
   0  -2  -8 312.022 20.3899   5
   0  -2  -8 271.793 17.7087   3
   0   2   8 257.271 14.6689   8
   0   2  -8 220.335 14.9391   3
   0   2  -8 213.807 17.2125   5
   0   2   8 208.352 16.7446   5
   0   2   8 253.196 14.8922   3
   0   2   8 251.825 14.4777   1
   0   2  -8 228.317 15.0626   7
   0   2  -8 215.792 15.8297   6
  -1  -2  -8 120.089 8.09799   8
  -1  -2  -8 132.621 10.6937   5
   1  -2   8 122.214 7.79097   8
   1  -2   8 116.817 8.17417   2
   1  -2   8 133.929 8.46681   3
   1   2   8 111.607 7.37138   8
   1   2   8 114.671 9.59009   5
  -1   2  -8 96.2185 7.76723   7
   1   2   8 118.893 7.42818   3
  -1   2  -8 119.104 8.12243   6
   1   2   8 111.360 7.21709   1
   2  -2   8 168.529 12.7495   5
   2  -2   8 147.763 9.73787   3
   2  -2   8 139.256 9.15433   8
   2  -2   8 125.774 9.35695   2
   2   2   8 161.730 12.1114   5
  -2   2  -8 143.254 9.55142   2
  -2   2  -8 151.511 10.4250   6
   2   2   8 158.866 9.52301   3
   2   2   8 123.652 9.51422   1
   2   2   8 151.800 9.60490   8
   3  -2   8 183.511 12.0310   8
   3  -2   8 197.100 15.7504   5
   3  -2   8 188.138 12.9452   7
   3  -2   8 181.667 12.5186   3
  -3   2  -8 169.316 12.3103   2
  -3   2  -8 188.888 13.3048   6
   3   2   8 221.116 15.2194   5
   3   2   8 193.525 12.4407   8
  -4  -2  -8 58.9786 4.13650   2
   4  -2   8 63.0338 6.02105   7
   4  -2   8 60.3459 5.10451   3
   4  -2   8 67.9957 8.20337   5
   4  -2   8 68.8493 4.80973   8
   4   2   8 53.2375 4.16714   4
   4   2   8 67.4079 4.20712   3
   4   2   8 61.7327 4.62472   8
  -4   2  -8 58.7152 4.48413   2
  -5  -2  -8 90.8195 6.42835   2
   5  -2   8 103.307 11.0518   5
   5  -2   8 103.012 8.32708   7
   5  -2   8 94.1785 7.39066   3
   5  -2   8 98.9837 7.06798   8
   5   2   8 101.063 6.78727   8
   5   2   8 78.4126 6.16643   3
   5   2   8 99.4406 6.14372   3
  -5   2  -8 87.4700 6.51154   2
   6  -2   8 120.816 8.04524   8
   6  -2   8 100.550 8.10124   3
   6  -2   8 119.685 12.2263   5
  -6  -2  -8 92.9846 7.16884   2
  -6   2  -8 100.774 7.58211   2
   6   2   8 112.798 7.95468   8
  -6  -3   8 26.8146 3.61012   3
   6  -3  -8 28.6607 4.14997   7
  -6  -3   8 28.4625 3.01231   4
   6   3  -8 27.9738 2.88910   8
  -6   3   8 32.2585 3.51702   4
  -6   3   8 25.9025 2.83190   1
   6   3  -8 26.8980 3.58440   9
  -5  -3   8 35.2735 3.72615   1
   5  -3  -8 39.1469 4.59665   7
  -5  -3   8 39.0817 4.07324   3
   5  -3  -8 39.8991 3.30356   9
   5   3  -8 35.8212 2.96559   7
  -5   3   8 33.0184 3.67649   4
  -5   3   8 34.7861 3.13068   1
   5   3  -8 33.5705 4.63278   5
   5   3  -8 42.3839 4.21032   9
   4  -3  -8 89.0952 7.89089   7
   4  -3  -8 96.0620 6.68595   9
   4   3  -8 86.6944 6.90383   9
  -4   3   8 84.2506 5.88183   1
  -4   3   8 76.2789 6.74477   3
   4   3  -8 81.2209 5.59451   7
   4   3  -8 85.7652 7.65951   5
   3  -3  -8 38.7359 2.91101   1
   3  -3  -8 37.6972 4.13444   7
  -3  -3   8 38.2969 3.60896   3
  -3  -3   8 35.5641 3.38629   1
   3   3  -8 41.5060 3.81733   9
   3   3  -8 35.0112 2.52388   7
  -3   3   8 29.9952 3.28028   3
   3   3  -8 37.1521 2.44033   8
  -3   3   8 35.5494 3.38934   4
   3   3  -8 37.1919 4.47300   5
  -3   3   8 32.0651 2.72373   1
  -2  -3   8 299.221 19.4741   1
  -2  -3   8 276.429 20.8520   5
  -2  -3   8 307.405 19.7600   6
   2  -3  -8 305.058 19.0527   8
   2  -3  -8 304.656 20.4172   7
  -2  -3   8 324.408 19.5882   3
  -2   3   8 261.610 17.5655   3
  -2   3   8 273.001 16.8412   1
   2   3  -8 287.494 17.9218   9
   2   3  -8 269.820 18.1513   6
  -2   3   8 270.488 17.6176   4
   2   3  -8 271.977 16.7157   7
   2   3  -8 257.059 19.3084   5
   2   3  -8 269.342 16.8009   7
   1  -3  -8 729.912 52.0015   8
  -1  -3   8 898.648 52.8142   6
  -1  -3   8 914.676 54.4733   5
  -1  -3   8 786.623 52.4104   1
  -1  -3   8 844.164 52.3020   2
   1  -3  -8 902.625 52.3496   3
  -1  -3   8 857.835 52.4913   3
   1   3  -8 708.721 43.0543   9
   1   3  -8 634.469 44.9869   5
  -1   3   8 677.267 42.7116   3
   1   3  -8 716.407 42.3066   7
  -1   3   8 680.933 42.0335   1
   1   3  -8 704.327 43.3958   6
   0  -3   8 189.234 11.4672   3
   0  -3  -8 148.321 11.0718   8
   0  -3   8 166.218 11.2332   2
   0  -3  -8 184.299 10.9818   6
   0  -3  -8 175.400 11.0549   3
   0   3   8 151.918 9.75808   8
   0   3  -8 157.868 10.2848   9
   0   3  -8 151.483 10.5842   6
   0   3   8 147.680 9.31043   1
   0   3  -8 140.864 9.87733   7
   0   3   8 145.331 9.84496   3
   0   3   8 156.213 9.35503   1
   1  -3   8 12.4433 0.91711   8
   1  -3   8 11.4025 1.46255   2
   1  -3   8 16.9050 3.60063   5
  -1  -3  -8 10.5876 1.32540   8
   1  -3   8 13.4479 1.74775   3
  -1  -3  -8 10.8263 1.18549   3
   1   3   8 9.65622 1.21858   3
  -1   3  -8 11.1533 1.59598   7
   1   3   8 12.4857 1.31803   8
  -1   3  -8 12.9201 2.04833   6
   1   3   8 9.21492 1.36283   1
   1   3   8 9.67223 2.56880   5
   2  -3   8 5.68675 0.87442   8
   2  -3   8 4.25986 1.12549   3
   2  -3   8 5.35027 1.45057   7
   2  -3   8 4.90828 1.00733   2
   2  -3   8 7.43885 3.09668   5
   2   3   8 3.95172 1.08624   1
  -2   3  -8 6.56408 1.17542   2
   2   3   8 6.63335 1.17623   8
   2   3   8 7.48943 2.51393   5
   2   3   8 4.83872 0.76202   3
  -2   3  -8 5.17389 1.60079   6
  -2   3  -8 3.92692 1.29192   7
   3  -3   8 4.01263 1.43018   3
   3  -3   8 4.65358 1.57938   7
   3  -3   8 2.93932 2.49388   5
  -3   3  -8 4.62689 1.08822   2
   3   3   8 4.28562 0.99116   1
   3   3   8 4.59593 0.99839   8
  -3   3  -8 3.93669 1.54404   6
   3   3   8 3.92673 0.57812   3
   3   3   8 4.58729 2.02524   5
   4  -3   8 43.0924 4.14380   3
   4  -3   8 45.2245 7.02906   5
   4   3   8 34.9695 2.52674   3
  -4   3  -8 50.0027 4.57536   6
   4   3   8 44.0112 5.17633   5
   4   3   8 34.9472 2.63450   4
   4   3   8 35.7061 2.66181   4
  -4   3  -8 40.8473 3.26811   2
   5  -3   8 6.32585 2.45055   7
   5  -3   8 8.21227 4.00785   5
   5  -3   8 6.34224 1.80813   3
  -5  -3  -8 7.92589 0.92565   2
   5   3   8 7.90679 2.77929   5
   5   3   8 6.80981 1.46419   8
  -5   3  -8 8.44649 1.58146   2
  -5   3  -8 8.27243 2.16474   6
   6  -3   8 152.832 15.2129   5
   6  -3   8 143.995 11.7620   7
   6  -3   8 141.413 10.7543   3
   6   3   8 141.255 10.4755   8
  -6   3  -8 158.107 11.4531   6
   6   3   8 149.632 12.0069   5
  -6   3  -8 121.908 9.77893   2
   6  -4  -8 9.81745 2.88164   7
  -6  -4   8 12.4669 2.35076   1
  -6  -4   8 14.7448 2.94928   3
  -6   4   8 11.9606 2.48265   4
   6   4  -8 13.6397 2.77337   9
  -6   4   8 9.01714 1.66250   1
   5  -4  -8 25.8768 2.32745   9
  -5  -4   8 25.3145 3.23114   3
   5  -4  -8 29.2369 4.10088   7
  -5  -4   8 27.2002 3.14251   1
   5   4  -8 24.7053 2.06008   8
  -5   4   8 19.2280 2.26201   1
  -5   4   8 23.7336 3.06800   4
   5   4  -8 24.4526 3.32888   9
   4  -4  -8 46.0129 4.65563   9
  -4  -4   8 53.4006 4.56510   1
  -4  -4   8 57.6780 4.80559   3
   4  -4  -8 49.0044 3.91163   1
   4  -4  -8 48.2465 6.77817   7
  -4   4   8 44.3987 4.33198   4
   4   4  -8 42.1613 5.65417   9
  -4   4   8 46.8352 3.52110   1
   4   4  -8 41.3107 5.00617   5
   4   4  -8 48.8384 3.20890   8
  -3  -4   8 15.8520 2.21344   3
   3  -4  -8 16.0614 1.48884   1
  -3  -4   8 19.8951 2.28601   1
   3  -4  -8 11.7957 2.56647   7
   3   4  -8 15.3317 1.09930   8
   3   4  -8 12.9850 2.75116   5
   3   4  -8 10.2910 2.19349   9
  -3   4   8 13.2865 2.25844   4
  -3   4   8 14.3466 1.40851   1
   2  -4  -8 588.333 38.3893   7
  -2  -4   8 585.261 37.2811   1
  -2  -4   8 628.929 37.3130   3
  -2  -4   8 571.813 38.6900   5
   2   4  -8 510.824 31.7113   6
  -2   4   8 480.641 30.6665   2
   2   4  -8 515.878 31.3151   9
  -2   4   8 459.366 30.7624   3
   2   4  -8 446.113 32.7558   5
  -2   4   8 514.643 31.0257   4
  -1  -4   8 185.697 12.9822   1
   1  -4  -8 192.465 12.6946   3
  -1  -4   8 212.705 13.0716   3
  -1   4   8 155.212 10.8648   3
   1   4  -8 171.461 11.8112   6
   1   4  -8 138.391 12.9287   5
  -1   4   8 169.040 10.4081   2
   1   4  -8 173.833 11.4023   9
  -1   4   8 175.799 11.1842   4
   1   4  -8 163.471 10.2011   7
   0  -4   8 139.706 9.74534   3
   0  -4  -8 134.482 9.25499   3
   0  -4   8 160.374 12.1440   5
   0   4   8 113.059 7.41079   8
   0   4  -8 110.789 7.90998   9
   0   4   8 111.205 7.71157   4
   0   4  -8 106.773 8.28826   6
   0   4  -8 110.837 7.42307   7
   0   4   8 104.895 7.38436   3
   1  -4   8 41.6730 3.36106   3
   1  -4   8 34.2136 2.23618   8
   1  -4   8 38.9052 5.51598   5
  -1  -4  -8 30.0647 2.46633   3
  -1   4  -8 30.3364 3.41144   6
  -1   4  -8 33.1372 3.01989   9
  -1   4  -8 27.6749 2.78455   7
   1   4   8 31.3690 2.56937   8
   1   4   8 31.0023 2.01629   1
   1   4   8 30.9433 2.75461   4
   1   4   8 28.5811 2.32385   3
   2  -4   8 41.3188 6.37693   5
   2  -4   8 38.7938 3.75147   7
   2  -4   8 43.4548 3.81894   3
  -2   4  -8 33.9787 3.35282   7
   2   4   8 33.2520 2.54720   1
   2   4   8 34.3056 2.85222   8
   2   4   8 30.8280 2.85080   4
  -2   4  -8 34.9958 3.79876   6
  -2   4  -8 42.1110 3.03105   2
   3  -4   8 32.9847 6.23831   5
   3  -4   8 38.9823 4.11043   7
   3  -4   8 38.3029 3.71752   3
  -3   4  -8 34.8967 3.84536   6
  -3   4  -8 36.3304 2.89625   2
   3   4   8 32.8826 2.76590   8
   3   4   8 24.6163 3.95478   5
   3   4   8 31.5368 2.60911   1
   3   4   8 30.0941 2.54606   4
   4  -4   8 1.60328 1.67857   7
   4  -4   8 0.85159 1.06353   3
   4  -4   8 0.23366 2.13126   5
  -4   4  -8 0.07094 1.46027   6
  -4   4  -8 1.64985 0.97821   2
   4   4   8 1.77179 1.43219   5
   4   4   8 1.35679 0.92270   8
   5  -4   8 127.920 9.89321   7
   5  -4   8 119.326 13.1929   5
   5  -4   8 108.761 8.96226   3
   5   4   8 94.3940 9.15601   5
  -5   4  -8 124.961 9.13579   6
   5   4   8 107.818 7.75362   8
  -5   4  -8 107.967 7.70289   2
   5  -5  -8 11.6394 3.29182   7
  -5  -5   8 16.4482 2.47630   3
  -5  -5   8 15.7285 2.69446   1
  -5   5   8 14.7194 1.76091   1
  -5   5   8 16.1859 2.51785   2
   5   5  -8 13.8798 2.94299   9
   5   5  -8 15.0036 1.54675   8
  -5   5   8 14.1436 2.61211   4
   4  -5  -8 124.369 8.44628   9
  -4  -5   8 127.636 9.30440   3
   4  -5  -8 124.089 10.4775   7
  -4  -5   8 118.536 9.19057   1
   4  -5  -8 132.132 8.44676   1
   4   5  -8 93.0020 9.09649   5
  -4   5   8 110.868 7.48099   1
  -4   5   8 114.049 8.21949   2
   4   5  -8 123.172 7.25729   8
   4   5  -8 129.291 9.28517   9
  -4   5   8 113.715 8.68538   4
   3  -5  -8 35.3740 2.52608   1
  -3  -5   8 35.9289 4.29086   1
   3  -5  -8 31.5941 4.29935   7
  -3  -5   8 35.3610 3.48061   3
  -3   5   8 25.9599 2.62157   2
  -3   5   8 23.0723 2.98900   4
   3   5  -8 24.4008 3.83159   5
   3   5  -8 30.5661 1.86725   8
  -3   5   8 27.2583 2.08069   1
  -2  -5   8 193.082 14.0576   5
  -2  -5   8 199.498 12.6998   3
   2  -5  -8 179.883 13.8627   7
  -2  -5   8 176.388 12.6664   1
   2   5  -8 168.237 11.2194   9
  -2   5   8 157.063 10.0900   2
   2   5  -8 154.297 11.5253   6
   2   5  -8 128.964 12.2705   5
  -2   5   8 166.298 10.9191   4
  -1  -5   8 292.031 20.4515   1
  -1  -5   8 358.186 22.6092   5
  -1  -5   8 328.387 20.4933   3
   1  -5  -8 293.853 20.0726   3
   1   5  -8 241.572 16.7824   6
   1   5  -8 240.661 16.2979   9
  -1   5   8 240.965 15.1940   2
  -1   5   8 244.500 16.0781   4
   0  -5  -8 10.1977 1.32082   6
   0  -5   8 13.4566 1.91005   3
   0  -5   8 13.4389 3.49370   5
   0  -5  -8 12.4514 1.27872   3
   0   5  -8 11.3991 1.94367   9
   0   5   8 10.9653 1.67976   8
   0   5   8 9.65385 1.72993   4
   0   5  -8 9.43016 1.34135   7
   0   5  -8 12.9759 2.60700   6
   1  -5   8 192.387 12.7216   8
   1  -5   8 223.429 13.5718   7
  -1  -5  -8 178.603 12.9550   3
   1  -5   8 222.604 13.9742   3
   1  -5   8 232.670 17.3610   5
   1   5   8 181.292 11.4993   8
  -1   5  -8 176.850 12.5579   6
  -1   5  -8 169.899 11.7877   7
  -1   5  -8 176.665 11.9935   9
   1   5   8 171.164 11.7194   4
   2  -5   8 260.976 17.7261   3
   2  -5   8 276.295 21.7017   5
   2  -5   8 264.947 17.6422   7
  -2   5  -8 231.069 13.9185   2
  -2   5  -8 201.209 14.8364   6
   2   5   8 208.462 13.8092   8
  -2   5  -8 214.764 14.2537   9
  -2   5  -8 206.526 15.1928   7
   2   5   8 216.360 13.9442   4
   3  -5   8 11.6684 2.52853   7
   3  -5   8 9.51055 3.90343   5
  -3   5  -8 10.1060 1.73059   2
   3   5   8 10.3770 1.38314   1
  -3   5  -8 9.93307 2.32833   6
   3   5   8 8.34368 1.29533   4
  -3   5  -8 6.29849 1.41991   9
   4  -5   8 4.98477 1.72969   3
   4  -5   8 1.27911 1.63675   7
   4  -5   8 2.29343 2.77095   5
  -4   5  -8 4.61906 1.95399   6
   4   5   8 2.66139 1.01786   8
  -4   5  -8 0.88604 0.75957   9
  -4   5  -8 2.04165 0.97783   2
   5  -5   8 94.8893 8.61967   7
   5  -5   8 93.0279 11.9628   5
   5  -5   8 105.645 8.16837   3
   5   5   8 84.5691 6.45259   8
  -5   5  -8 90.3909 6.50360   2
  -5   5  -8 73.4129 6.13581   9
  -5   5  -8 94.1694 7.77899   6
   5  -6  -8 15.9350 3.51702   7
  -5  -6   8 25.4309 3.10586   3
   5   6  -8 26.6158 4.14386   9
  -5   6   8 22.8209 2.78214   2
  -5   6   8 15.7581 2.92808   4
  -4  -6   8 43.1741 4.11513   1
   4  -6  -8 37.7515 3.12034   9
  -4  -6   8 38.5539 3.92674   3
   4  -6  -8 42.8778 5.11440   7
  -4   6   8 34.5993 3.92848   4
   4   6  -8 33.3921 4.17284   9
  -4   6   8 38.5507 3.48527   2
   4   6  -8 37.1487 2.61977   8
  -3  -6   8 1.21705 1.00606   3
  -3  -6   8 0.08652 0.85643   1
   3  -6  -8 0.40630 1.15359   7
   3   6  -8 3.07105 1.44253   9
   3   6  -8 1.53441 1.32219   5
  -3   6   8 -0.0737 0.75000   2
  -3   6   8 0.92444 1.06850   4
  -2  -6   8 120.532 8.57333   3
   2  -6  -8 95.7894 10.8800   7
  -2  -6   8 130.806 9.99896   5
  -2   6   8 96.9302 8.19397   4
   2   6  -8 95.6274 7.97411   6
   2   6  -8 79.6680 9.42742   5
  -2   6   8 93.5675 6.31479   2
  -1  -6   8 66.6467 5.84799   1
   1  -6  -8 80.0397 7.29296   7
  -1  -6   8 81.2526 5.97606   3
  -1  -6   8 91.4208 7.96431   5
   1  -6  -8 69.3966 5.46203   3
  -1   6   8 57.6966 4.11617   2
  -1   6   8 60.7885 5.01704   4
   1   6  -8 58.9142 5.25897   9
   1   6  -8 60.7590 5.78480   6
   0  -6   8 134.874 9.67588   1
   0  -6  -8 130.906 8.96991   3
   0  -6   8 149.147 12.4538   5
   0  -6   8 144.979 9.79460   3
   0   6  -8 105.335 7.97541   9
   0   6   8 103.582 7.33833   8
   0   6   8 109.367 6.59058   2
   0   6  -8 102.247 6.92354   7
   0   6  -8 101.678 8.47013   6
   0   6   8 107.118 7.76685   4
  -1  -6  -8 49.4238 4.56619   6
   1  -6   8 62.8642 7.88551   5
   1  -6   8 63.3169 4.93605   3
   1  -6   8 61.9742 4.42925   7
  -1  -6  -8 48.3562 3.58695   3
   1  -6   8 56.8491 3.53539   8
   1   6   8 50.2831 4.11855   4
  -1   6  -8 48.3645 4.90711   6
   1   6   8 48.1950 3.82110   8
  -1   6  -8 42.2338 3.85135   7
  -1   6  -8 49.8472 4.35724   9
[truncated: 109,688 more chars]
