# Supplementary material for: 2,2,3,3,4,4,5,5-Octa­fluorohexa­ne-1,6-diol
Source: IUCrdata. 2020 Apr 7;5(Pt 4):x200445. doi: 10.1107/S2414314620004459 (PMC9462209; doi:10.1107/S2414314620004459)
Supplement: Supplementary file 2 [file x-05-x200445-Isup2.hkl]

data_I                                                                          
_shelx_title ' 19168 in P2(1)'                                                  
_shelx_refln_list_code          4                                               
_shelx_F_calc_maximum       82.85                                               
_exptl_crystal_F_000       292.00                                               
_reflns_d_resolution_high  0.6995                                               
                                                                                
loop_                                                                           
 _space_group_symop_operation_xyz                                               
 'x, y, z'                                                                      
 '-x, y+1/2, -z'                                                                
                                                                                
_cell_length_a     5.3009                                                       
_cell_length_b     8.6250                                                       
_cell_length_c    10.6976                                                       
_cell_angle_alpha  90.000                                                       
_cell_angle_beta   91.146                                                       
_cell_angle_gamma  90.000                                                       
                                                                                
_shelx_F_squared_multiplier     1.000                                           
                                                                                
loop_                                                                           
 _refln_index_h                                                                 
 _refln_index_k                                                                 
 _refln_index_l                                                                 
 _refln_F_squared_calc                                                          
 _refln_F_squared_meas                                                          
 _refln_F_squared_sigma                                                         
 _refln_observed_status                                                         
   0 -12   0        158.00        162.88         5.90 o                         
   1 -12   0         11.40         12.90         0.84 o                         
   1 -11   0          5.93          6.84         0.58 o                         
   2 -11   0         25.01         27.23         1.04 o                         
   3 -11   0         23.82         28.26         2.59 o                         
   0 -10   0        148.55        151.79         5.43 o                         
   1 -10   0        184.51        197.74         4.84 o                         
   2 -10   0          0.97          0.77         0.31 o                         
   3 -10   0         58.69         58.31         2.60 o                         
   4 -10   0         85.41         89.60         5.18 o                         
   1  -9   0         39.76         39.67         1.29 o                         
   2  -9   0          0.36          0.37         0.23 o                         
   3  -9   0          1.19          2.52         0.36 o                         
   4  -9   0         72.96         74.73         3.29 o                         
   5  -9   0          7.90          6.64         1.29 o                         
   0  -8   0        127.47        130.87         6.05 o                         
   1  -8   0        234.72        242.60         6.18 o                         
   2  -8   0         12.38         11.56         0.52 o                         
   3  -8   0         15.18         15.50         1.16 o                         
   4  -8   0         23.99         23.20         0.98 o                         
   5  -8   0          0.19          0.94         0.65 o                         
   1  -7   0         68.82         80.98         1.71 o                         
   2  -7   0        205.51        195.67         4.31 o                         
   3  -7   0          3.43          3.86         0.40 o                         
   4  -7   0         22.27         21.98         1.15 o                         
   5  -7   0          3.46          2.65         0.79 o                         
   6  -7   0         12.32         14.08         1.89 o                         
   0  -6   0        703.69        780.56        16.93 o                         
   1  -6   0        559.41        586.55         9.77 o                         
   2  -6   0        131.67        130.97         2.44 o                         
   3  -6   0        168.45        159.90         3.79 o                         
   4  -6   0         92.18         83.02         2.53 o                         
   5  -6   0         70.15         69.17         3.66 o                         
   6  -6   0         35.09         38.33         2.62 o                         
   1  -5   0        282.78        315.79         5.13 o                         
   2  -5   0         90.35        106.48         2.17 o                         
   3  -5   0         15.48         16.43         0.61 o                         
   4  -5   0        223.98        207.62         6.35 o                         
   5  -5   0         24.16         25.84         1.92 o                         
   6  -5   0          3.90          3.98         0.94 o                         
   0  -4   0        650.28        673.67        18.57 o                         
   1  -4   0       1523.11       1645.21        50.34 o                         
   2  -4   0        934.23        946.48        20.53 o                         
   3  -4   0        306.49        297.60         6.93 o                         
   4  -4   0        210.51        196.80         5.75 o                         
   5  -4   0        181.38        176.20         8.37 o                         
   6  -4   0         13.08         12.35         1.98 o                         
   7  -4   0         13.30          9.07         2.22 o                         
   1  -3   0       1601.61       1641.61       100.37 o                         
   2  -3   0        725.79        798.19        20.02 o                         
   3  -3   0        399.95        404.77         8.47 o                         
   4  -3   0         88.39         84.04         2.87 o                         
   5  -3   0         50.19         50.44         3.35 o                         
   6  -3   0          8.10          7.93         1.16 o                         
   7  -3   0         21.06         21.84         2.02 o                         
   1  -2   0        184.78        183.17         3.44 o                         
   2  -2   0        836.20        850.91        23.31 o                         
   3  -2   0         88.57         90.87         2.06 o                         
   4  -2   0        119.57        107.78         2.72 o                         
   5  -2   0         62.69         57.60         2.47 o                         
   6  -2   0          1.05          1.03         0.55 o                         
   7  -2   0         22.66         21.77         1.86 o                         
   1  -1   0       6170.71       5423.21       338.10 o                         
   2  -1   0        200.05        196.65         4.11 o                         
   3  -1   0       1157.10       1129.32        26.11 o                         
   4  -1   0         72.81         75.00         2.05 o                         
   5  -1   0         16.45         15.72         0.82 o                         
   6  -1   0         18.23         17.82         1.21 o                         
   7  -1   0         28.79         30.11         2.19 o                         
   1   0   0        131.46        132.37         2.74 o                         
   2   0   0       1617.02       1530.11       107.42 o                         
   3   0   0         36.37         39.43         1.07 o                         
   4   0   0          0.01          0.75         0.20 o                         
   5   0   0         43.25         39.77         1.96 o                         
   6   0   0         16.15         17.51         0.91 o                         
   7   0   0          3.73          4.51         0.95 o                         
   1   1   0       6170.60       5371.65       334.56 o                         
   2   1   0        200.01        196.52         4.10 o                         
   3   1   0       1157.15       1122.05        24.26 o                         
   4   1   0         72.82         73.81         1.88 o                         
   5   1   0         16.44         14.34         0.70 o                         
   6   1   0         18.25         16.77         0.89 o                         
   7   1   0         28.80         28.97         1.70 o                         
   1   2   0        184.79        183.04         3.80 o                         
   2   2   0        836.20        851.76        19.75 o                         
   3   2   0         88.58         93.62         2.23 o                         
   4   2   0        119.56        105.86         2.80 o                         
   5   2   0         62.70         58.48         1.84 o                         
   6   2   0          1.05         -0.02         0.35 o                         
   7   2   0         22.67         22.87         1.41 o                         
   1   3   0       1601.73       1582.78        96.77 o                         
   2   3   0        725.79        780.63        19.50 o                         
   3   3   0        399.90        421.90         8.77 o                         
   4   3   0         88.39         89.41         2.73 o                         
   5   3   0         50.19         52.40         1.67 o                         
   6   3   0          8.10         10.21         0.95 o                         
   7   3   0         21.06         22.17         1.15 o                         
   0   4   0        650.15        639.78        19.71 o                         
   1   4   0       1523.08       1590.85        43.50 o                         
   2   4   0        934.28        913.48        21.21 o                         
   3   4   0        306.49        316.56         7.56 o                         
   4   4   0        210.50        205.86         7.72 o                         
   5   4   0        181.40        189.29         5.07 o                         
   6   4   0         13.07         14.19         1.01 o                         
   7   4   0         13.31         16.26         1.38 o                         
   1   5   0        282.82        304.93         7.23 o                         
   2   5   0         90.33        103.43         2.66 o                         
   3   5   0         15.48         17.09         0.69 o                         
   4   5   0        223.98        221.09         6.41 o                         
   5   5   0         24.16         24.82         1.09 o                         
   6   5   0          3.90          2.52         0.62 o                         
   0   6   0        703.79        747.75        20.66 o                         
   1   6   0        559.38        564.81        13.26 o                         
   2   6   0        131.66        132.38         3.67 o                         
   3   6   0        168.49        151.14         3.79 o                         
   4   6   0         92.15         82.89         2.65 o                         
   5   6   0         70.13         71.68         2.65 o                         
   6   6   0         35.08         38.14         1.82 o                         
   1   7   0         68.82         77.41         2.29 o                         
   2   7   0        205.52        191.10         5.65 o                         
   3   7   0          3.43          3.88         0.50 o                         
   4   7   0         22.27         22.28         1.49 o                         
   5   7   0          3.46          3.82         0.47 o                         
   6   7   0         12.33         12.93         1.21 o                         
   0   8   0        127.48        122.51         4.26 o                         
   1   8   0        234.72        228.72         6.70 o                         
   2   8   0         12.39         11.42         0.76 o                         
   3   8   0         15.19         13.76         1.03 o                         
   4   8   0         23.98         24.85         1.33 o                         
   5   8   0          0.19          0.10         0.46 o                         
   1   9   0         39.76         37.50         1.66 o                         
   2   9   0          0.36          0.59         0.70 o                         
   3   9   0          1.20          1.54         0.67 o                         
   4   9   0         72.95         74.48         2.93 o                         
   5   9   0          7.89          7.68         0.99 o                         
   0  10   0        148.59        150.19        10.05 o                         
   1  10   0        184.51        180.93         6.15 o                         
   2  10   0          0.97          0.74         0.50 o                         
   3  10   0         58.69         55.83         2.35 o                         
   4  10   0         85.39         82.77         3.72 o                         
   1  11   0          5.93          6.82         1.10 o                         
   2  11   0         25.01         25.61         1.58 o                         
   3  11   0         23.81         23.81         1.39 o                         
   1  12   0         11.39         13.50         2.11 o                         
  -1 -12   1         31.92         31.84         1.26 o                         
   0 -12   1         18.37         19.10         0.93 o                         
   1 -12   1          7.13          6.11         0.55 o                         
  -3 -11   1         17.39         20.13         1.47 o                         
  -2 -11   1         10.77         12.01         0.68 o                         
  -1 -11   1          9.74         12.49         0.78 o                         
   0 -11   1          2.53          3.00         0.40 o                         
   1 -11   1         22.52         25.57         1.02 o                         
   2 -11   1          8.36          8.82         0.79 o                         
   3 -11   1         37.70         40.28         1.94 o                         
  -4 -10   1         45.05         43.08         2.72 o                         
  -3 -10   1         21.10         21.56         1.34 o                         
  -2 -10   1         29.31         34.33         1.41 o                         
  -1 -10   1         25.96         25.63         0.92 o                         
   0 -10   1         56.08         59.84         1.80 o                         
   1 -10   1         32.61         30.67         1.11 o                         
   2 -10   1         12.57         13.46         0.69 o                         
   3 -10   1         11.04         10.49         0.73 o                         
   4 -10   1         18.03         17.02         1.76 o                         
  -5  -9   1         92.07         95.11         5.00 o                         
  -4  -9   1         59.43         52.83         3.63 o                         
  -3  -9   1         78.99         80.81         2.58 o                         
  -2  -9   1         55.71         63.96         2.09 o                         
  -1  -9   1          3.59          3.03         0.35 o                         
   0  -9   1        119.56        124.21         3.64 o                         
   1  -9   1         38.65         35.58         1.35 o                         
   2  -9   1        179.45        169.87         5.48 o                         
   3  -9   1          1.56          2.37         0.31 o                         
   4  -9   1         42.49         43.62         2.80 o                         
   5  -9   1        100.87         98.09         7.17 o                         
  -5  -8   1         41.87         41.50         2.11 o                         
  -4  -8   1        123.87        126.17         4.22 o                         
  -3  -8   1         14.35         12.79         0.72 o                         
  -2  -8   1        169.54        159.94         3.63 o                         
  -1  -8   1        214.27        220.94         5.13 o                         
   0  -8   1        117.21        113.73         2.92 o                         
   1  -8   1        179.01        178.72         4.34 o                         
   2  -8   1         49.40         48.02         1.41 o                         
   3  -8   1        109.38        102.96         3.26 o                         
   4  -8   1          7.79         10.26         1.29 o                         
   5  -8   1         23.96         25.20         2.00 o                         
  -6  -7   1         71.08         74.67         4.46 o                         
  -5  -7   1         72.61         76.23         2.94 o                         
  -4  -7   1         62.49         62.32         2.07 o                         
  -3  -7   1        101.55         95.42         3.44 o                         
  -2  -7   1        162.07        160.94         3.59 o                         
  -1  -7   1        109.72        106.04         2.15 o                         
   0  -7   1        296.23        298.41         4.93 o                         
   1  -7   1         83.61         81.12         1.88 o                         
   2  -7   1        357.23        330.88         7.10 o                         
   3  -7   1         96.72         91.79         2.74 o                         
   4  -7   1         83.87         79.94         4.98 o                         
   5  -7   1         15.38         13.68         1.63 o                         
   6  -7   1         20.83         22.18         2.18 o                         
  -6  -6   1          9.39          9.92         1.40 o                         
  -5  -6   1          1.59          1.69         0.43 o                         
  -4  -6   1         19.62         18.99         0.85 o                         
  -3  -6   1         14.53         13.09         0.60 o                         
  -2  -6   1         99.07        104.43         2.50 o                         
  -1  -6   1         60.05         61.31         1.25 o                         
   0  -6   1        151.70        174.83         2.86 o                         
   1  -6   1        544.59        558.81         9.65 o                         
   2  -6   1         70.06         70.44         1.61 o                         
   3  -6   1         28.59         25.78         0.88 o                         
   4  -6   1         32.46         32.64         2.83 o                         
   5  -6   1         18.96         17.22         3.87 o                         
   6  -6   1         28.75         34.80         3.30 o                         
  -6  -5   1          0.32         -0.43         0.67 o                         
  -5  -5   1         48.25         47.87         2.60 o                         
  -4  -5   1        206.75        199.17         5.94 o                         
  -3  -5   1        369.37        365.04         8.79 o                         
  -2  -5   1        522.44        587.08        10.57 o                         
  -1  -5   1        584.48        663.50        10.56 o                         
   0  -5   1        105.82        122.65         2.17 o                         
   1  -5   1        166.71        175.51         3.03 o                         
   2  -5   1        340.03        340.57         6.63 o                         
   3  -5   1         69.92         67.70         1.75 o                         
   4  -5   1        181.93        170.50         8.54 o                         
   5  -5   1         20.29         17.36         1.73 o                         
   6  -5   1          7.11          7.02         1.19 o                         
  -7  -4   1         73.13         63.72         4.08 o                         
  -6  -4   1         17.25         17.17         1.60 o                         
  -5  -4   1         79.69         81.98         4.30 o                         
  -4  -4   1         79.77         81.90         2.48 o                         
  -3  -4   1        230.57        242.31         4.92 o                         
  -2  -4   1        437.48        465.97         9.13 o                         
  -1  -4   1        274.97        289.38         5.01 o                         
   0  -4   1       1558.79       1610.42        49.23 o                         
   1  -4   1       1099.10       1121.33        24.28 o                         
   2  -4   1        715.27        708.78        12.12 o                         
   3  -4   1         24.21         25.72         1.05 o                         
   4  -4   1        116.26        103.14         3.92 o                         
   5  -4   1         57.08         54.28         2.99 o                         
   6  -4   1          9.97         11.38         1.47 o                         
   7  -4   1          1.44          0.78         1.18 o                         
  -7  -3   1          1.54          1.85         0.77 o                         
  -6  -3   1         43.92         42.21         2.60 o                         
  -5  -3   1        372.58        343.42        11.51 o                         
  -4  -3   1        271.93        273.64         6.18 o                         
  -3  -3   1        388.53        410.43         9.74 o                         
  -2  -3   1        947.70        956.85        24.55 o                         
  -1  -3   1        651.88        674.39        12.44 o                         
   0  -3   1         86.26         84.14         1.53 o                         
   1  -3   1         49.19         50.71         1.01 o                         
   2  -3   1        395.14        368.46        10.02 o                         
   3  -3   1       1003.55        979.61        24.56 o                         
   4  -3   1        141.16        128.40         4.67 o                         
   5  -3   1        123.13        114.62         5.05 o                         
   6  -3   1         13.57         12.22         1.41 o                         
   7  -3   1         85.77         80.00         4.51 o                         
  -7  -2   1          7.48          8.84         2.00 o                         
  -6  -2   1         40.18         38.22         2.38 o                         
  -5  -2   1        138.55        139.71         4.72 o                         
  -4  -2   1        273.24        268.23         6.06 o                         
  -3  -2   1        269.29        279.05         6.68 o                         
  -2  -2   1        966.92        916.59        22.91 o                         
  -1  -2   1        294.86        276.71         6.05 o                         
   0  -2   1        356.84        342.95         6.67 o                         
   1  -2   1          9.99         12.70         0.35 o                         
   2  -2   1        771.75        733.37        24.06 o                         
   3  -2   1        735.71        721.33        18.15 o                         
   4  -2   1         91.57         92.61         3.06 o                         
   5  -2   1         82.36         81.92         3.24 o                         
   6  -2   1         10.03          8.13         1.19 o                         
   7  -2   1         32.37         32.66         2.32 o                         
  -7  -1   1          0.36          0.79         0.67 o                         
  -6  -1   1         88.53         86.00         3.17 o                         
  -5  -1   1        409.78        383.81        10.95 o                         
  -4  -1   1         39.55         35.81         1.08 o                         
  -3  -1   1        744.06        753.29        16.37 o                         
  -2  -1   1         29.16         33.19         0.86 o                         
  -1  -1   1       2697.79       2479.83       112.37 o                         
   0  -1   1        303.88        303.92         8.30 o                         
   1  -1   1          3.02          2.89         0.18 o                         
   2  -1   1        526.76        479.72        16.40 o                         
   3  -1   1        503.23        475.45        11.55 o                         
   4  -1   1        183.73        168.53         4.61 o                         
   5  -1   1        431.39        418.42        14.69 o                         
   6  -1   1         61.02         58.79         2.57 o                         
   7  -1   1        146.64        149.50         6.56 o                         
  -7   0   1         11.12         11.47         1.30 o                         
  -6   0   1         12.21         11.14         0.74 o                         
  -5   0   1        449.90        439.30        13.82 o                         
  -4   0   1        515.48        530.07        12.59 o                         
  -3   0   1          8.77         10.12         0.40 o                         
  -2   0   1         22.41         19.99         0.54 o                         
  -1   0   1        373.42        342.07         7.94 o                         
   1   0   1        245.60        229.40         5.77 o                         
   2   0   1        200.83        184.53         5.22 o                         
   3   0   1          0.26          0.13         0.11 o                         
   4   0   1       1269.94       1220.65        26.47 o                         
   5   0   1          0.56          0.38         0.30 o                         
   6   0   1          2.50          3.18         0.61 o                         
   7   0   1          4.08          3.30         0.86 o                         
  -7   1   1          0.35          0.27         0.41 o                         
  -6   1   1         88.52         87.53         3.73 o                         
  -5   1   1        409.78        377.56        13.54 o                         
  -4   1   1         39.54         37.62         1.16 o                         
  -3   1   1        744.13        766.69        16.69 o                         
  -2   1   1         29.15         33.60         0.96 o                         
  -1   1   1       2697.85       2487.86       112.58 o                         
   0   1   1        303.87        281.99         9.61 o                         
   1   1   1          3.02          3.65         0.16 o                         
   2   1   1        526.82        481.93        12.42 o                         
   3   1   1        503.24        484.14        10.59 o                         
   4   1   1        183.69        169.68         4.24 o                         
   5   1   1        431.37        423.44        10.90 o                         
   6   1   1         61.00         55.47         2.12 o                         
   7   1   1        146.63        149.29         5.43 o                         
  -7   2   1          7.48          7.63         0.78 o                         
  -6   2   1         40.17         39.82         1.79 o                         
  -5   2   1        138.52        135.22         4.13 o                         
  -4   2   1        273.26        269.76         6.50 o                         
  -3   2   1        269.29        286.81         7.36 o                         
  -2   2   1        967.08        932.78        23.36 o                         
  -1   2   1        294.77        283.67         5.83 o                         
   0   2   1        356.92        327.85         7.63 o                         
   1   2   1          9.99         11.98         0.34 o                         
   2   2   1        771.72        768.14        19.26 o                         
   3   2   1        735.77        729.97        14.99 o                         
   4   2   1         91.55         98.59         2.55 o                         
   5   2   1         82.35         77.70         2.13 o                         
   6   2   1         10.03         10.64         0.91 o                         
   7   2   1         32.35         35.76         1.76 o                         
  -7   3   1          1.54          1.35         0.44 o                         
  -6   3   1         43.92         44.24         1.69 o                         
  -5   3   1        372.56        371.53         9.77 o                         
  -4   3   1        271.94        282.95         6.79 o                         
  -3   3   1        388.55        422.33         9.27 o                         
  -2   3   1        947.76       1004.42        25.18 o                         
  -1   3   1        651.89        651.88        15.16 o                         
   0   3   1         86.28         81.62         1.77 o                         
   1   3   1         49.19         48.08         1.17 o                         
   2   3   1        395.14        385.10         9.36 o                         
   3   3   1       1003.61       1002.14        25.98 o                         
   4   3   1        141.16        136.59         3.69 o                         
   5   3   1        123.08        123.35         3.43 o                         
   6   3   1         13.57         15.45         0.79 o                         
   7   3   1         85.75         88.67         3.69 o                         
  -7   4   1         73.15         79.77         2.75 o                         
  -6   4   1         17.25         18.04         0.96 o                         
  -5   4   1         79.69         88.99         2.57 o                         
  -4   4   1         79.76         91.19         2.60 o                         
  -3   4   1        230.56        247.59         5.99 o                         
  -2   4   1        437.47        455.15        10.00 o                         
  -1   4   1        274.97        268.54         6.91 o                         
   0   4   1       1558.78       1519.73        53.55 o                         
   1   4   1       1099.14       1109.83        30.41 o                         
   2   4   1        715.25        691.13        14.99 o                         
   3   4   1         24.21         27.04         0.87 o                         
   4   4   1        116.27        114.13         3.83 o                         
   5   4   1         57.08         58.94         2.22 o                         
   6   4   1          9.98         10.57         0.83 o                         
   7   4   1          1.44          1.02         0.90 o                         
  -6   5   1          0.32          0.40         0.58 o                         
  -5   5   1         48.22         50.62         1.81 o                         
  -4   5   1        206.77        209.78         5.58 o                         
  -3   5   1        369.35        372.06         8.85 o                         
  -2   5   1        522.51        535.74        13.54 o                         
  -1   5   1        584.48        615.52        15.57 o                         
   0   5   1        105.81        117.59         2.58 o                         
   1   5   1        166.67        168.88         3.87 o                         
   2   5   1        340.03        328.57         7.81 o                         
   3   5   1         69.90         68.80         1.97 o                         
   4   5   1        181.96        185.46         5.42 o                         
   5   5   1         20.27         21.57         1.21 o                         
   6   5   1          7.10          7.43         0.89 o                         
  -6   6   1          9.40          8.34         1.07 o                         
  -5   6   1          1.59          2.69         0.48 o                         
  -4   6   1         19.62         18.35         0.82 o                         
  -3   6   1         14.53         14.21         0.79 o                         
  -2   6   1         99.06        102.31         3.17 o                         
  -1   6   1         60.05         54.95         1.72 o                         
   0   6   1        151.68        169.84         4.19 o                         
   1   6   1        544.58        533.91        13.59 o                         
   2   6   1         70.05         68.66         1.87 o                         
   3   6   1         28.59         26.05         1.09 o                         
   4   6   1         32.46         33.49         1.53 o                         
   5   6   1         18.96         17.67         0.91 o                         
   6   6   1         28.76         31.26         1.74 o                         
  -6   7   1         71.08         73.31         2.98 o                         
  -5   7   1         72.63         74.81         3.30 o                         
  -4   7   1         62.47         58.26         2.03 o                         
  -3   7   1        101.53         92.47         3.00 o                         
  -2   7   1        162.05        159.09         5.32 o                         
  -1   7   1        109.69         96.19         2.82 o                         
   0   7   1        296.23        284.46         6.42 o                         
   1   7   1         83.64         76.60         2.26 o                         
   2   7   1        357.23        338.12         9.60 o                         
   3   7   1         96.70         92.15         3.32 o                         
   4   7   1         83.87         77.91         3.07 o                         
   5   7   1         15.40         16.58         1.18 o                         
   6   7   1         20.83         21.72         1.35 o                         
  -5   8   1         41.87         38.79         1.82 o                         
  -4   8   1        123.88        124.80         4.83 o                         
  -3   8   1         14.35         12.93         0.88 o                         
  -2   8   1        169.54        153.64         4.68 o                         
  -1   8   1        214.22        198.02         5.86 o                         
   0   8   1        117.23        107.28         3.44 o                         
   1   8   1        179.01        168.59         4.59 o                         
   2   8   1         49.40         44.23         1.64 o                         
   3   8   1        109.41         98.88         4.39 o                         
   4   8   1          7.79          7.44         0.75 o                         
   5   8   1         23.97         24.95         1.42 o                         
  -5   9   1         92.08         85.01         8.07 o                         
  -4   9   1         59.43         57.13         2.38 o                         
  -3   9   1         78.99         77.24         2.68 o                         
  -2   9   1         55.69         57.80         2.11 o                         
  -1   9   1          3.58          2.45         0.68 o                         
   0   9   1        119.57        118.74         3.77 o                         
   1   9   1         38.67         33.70         1.39 o                         
   2   9   1        179.44        163.37         5.67 o                         
   3   9   1          1.56          1.88         0.51 o                         
   4   9   1         42.49         38.86         1.85 o                         
   5   9   1        100.89         99.32         5.31 o                         
  -4  10   1         45.04         43.98         2.68 o                         
  -3  10   1         21.10         22.63         1.30 o                         
  -2  10   1         29.31         29.41         1.36 o                         
  -1  10   1         25.96         22.11         2.20 o                         
   0  10   1         56.06         57.39         2.26 o                         
   1  10   1         32.61         27.30         1.60 o                         
   2  10   1         12.58         12.38         1.01 o                         
   3  10   1         11.04         10.39         0.98 o                         
   4  10   1         18.03         16.45         1.61 o                         
  -3  11   1         17.38         17.20         1.17 o                         
  -2  11   1         10.77         11.47         1.04 o                         
  -1  11   1          9.75         10.46         2.45 o                         
   1  11   1         22.50         22.56         2.62 o                         
   2  11   1          8.36          9.07         1.10 o                         
   3  11   1         37.69         34.56         2.46 o                         
  -1  12   1         31.94         31.83         3.01 o                         
   1  12   1          7.13          7.90         1.34 o                         
  -1 -12   2          7.00          6.56         0.71 o                         
   0 -12   2         64.89         69.55         2.09 o                         
   1 -12   2          0.66          0.83         0.39 o                         
  -3 -11   2          1.44          1.62         0.55 o                         
  -2 -11   2          9.67         11.46         0.69 o                         
  -1 -11   2         32.37         37.64         1.32 o                         
   0 -11   2          4.40          4.89         0.47 o                         
   1 -11   2         18.08         18.84         1.03 o                         
   2 -11   2         49.36         50.69         2.19 o                         
   3 -11   2          8.62          9.87         1.55 o                         
  -4 -10   2         13.84         11.96         1.11 o                         
  -3 -10   2         29.09         32.11         1.44 o                         
  -2 -10   2         47.76         52.99         2.64 o                         
  -1 -10   2         41.10         42.73         1.51 o                         
   0 -10   2         25.91         27.50         1.07 o                         
   1 -10   2        190.58        194.84         6.51 o                         
   2 -10   2          1.97          1.58         0.28 o                         
   3 -10   2         17.62         19.34         1.39 o                         
   4 -10   2          7.66          6.80         1.30 o                         
  -5  -9   2          7.26          8.13         1.01 o                         
  -4  -9   2          9.76          9.09         0.84 o                         
  -3  -9   2         35.95         37.24         1.74 o                         
  -2  -9   2         75.93         70.39         2.54 o                         
  -1  -9   2         64.62         63.23         1.79 o                         
   0  -9   2        157.77        159.33         4.98 o                         
   1  -9   2         49.48         49.20         1.65 o                         
   2  -9   2        116.47        121.88         3.49 o                         
   3  -9   2          1.37          0.29         0.59 o                         
   4  -9   2          0.96          0.52         0.55 o                         
   5  -9   2         27.48         30.44         3.18 o                         
  -5  -8   2         21.85         21.51         1.45 o                         
  -4  -8   2         87.46         91.72         3.22 o                         
  -3  -8   2        106.21        104.08         2.73 o                         
  -2  -8   2        185.73        186.02         5.62 o                         
  -1  -8   2        479.08        493.88         9.39 o                         
   0  -8   2        150.07        159.81         3.41 o                         
   1  -8   2        143.15        142.53         3.33 o                         
   2  -8   2        120.08        121.16         3.50 o                         
   3  -8   2        317.12        310.65        10.46 o                         
   4  -8   2          8.66          8.95         1.23 o                         
   5  -8   2         12.07         12.94         1.53 o                         
  -6  -7   2          0.49         -0.29         0.68 o                         
  -5  -7   2         30.01         27.70         1.65 o                         
  -4  -7   2         34.09         34.55         1.33 o                         
  -3  -7   2        166.37        166.90         4.29 o                         
  -2  -7   2         50.04         49.33         1.36 o                         
  -1  -7   2        231.51        239.30         4.64 o                         
   0  -7   2        421.20        432.05         8.17 o                         
   1  -7   2        140.31        139.36         3.15 o                         
   2  -7   2         96.44         92.91         2.48 o                         
   3  -7   2        114.68        110.09         4.11 o                         
   4  -7   2        122.98        115.05         8.94 o                         
   5  -7   2         29.89         29.32         2.12 o                         
   6  -7   2          0.04         -0.12         0.62 o                         
  -6  -6   2          7.88          7.03         1.22 o                         
  -5  -6   2          3.88          3.82         0.58 o                         
  -4  -6   2        292.20        298.52         9.77 o                         
  -3  -6   2        307.09        337.92         8.78 o                         
  -2  -6   2         25.63         31.07         0.86 o                         
  -1  -6   2         70.43         70.91         1.30 o                         
   0  -6   2        262.56        282.26         4.65 o                         
   1  -6   2         49.98         51.78         1.01 o                         
   2  -6   2         47.47         44.05         1.08 o                         
   3  -6   2       1019.97        924.26        35.11 o                         
   4  -6   2         25.57         27.63         1.67 o                         
   5  -6   2         29.74         32.70         2.46 o                         
   6  -6   2          5.21          5.31         1.11 o                         
  -6  -5   2          6.31          6.45         1.17 o                         
  -5  -5   2        100.28         99.24         3.23 o                         
  -4  -5   2          3.99          3.19         0.44 o                         
  -3  -5   2        472.49        476.08        12.16 o                         
  -2  -5   2        510.82        533.05        10.00 o                         
  -1  -5   2        420.08        448.53         6.96 o                         
   0  -5   2        613.51        651.13        10.75 o                         
   1  -5   2        621.52        643.87        10.63 o                         
   2  -5   2          7.56          8.65         0.34 o                         
   3  -5   2         72.85         74.21         2.83 o                         
   4  -5   2        277.45        263.81        10.50 o                         
   5  -5   2         83.54         82.24         6.58 o                         
   6  -5   2         48.09         49.85         3.46 o                         
  -7  -4   2          5.82          5.01         1.22 o                         
  -6  -4   2         38.26         39.41         2.54 o                         
  -5  -4   2         40.01         35.61         1.34 o                         
  -4  -4   2        295.81        288.68         7.73 o                         
  -3  -4   2        620.98        679.52        14.07 o                         
  -2  -4   2        879.61        933.57        18.14 o                         
  -1  -4   2         94.47         97.34         1.71 o                         
   0  -4   2        464.02        487.53         8.36 o                         
   1  -4   2        623.32        612.90        10.91 o                         
   2  -4   2         94.64         97.51         2.10 o                         
   3  -4   2        466.63        436.38        14.19 o                         
   4  -4   2        701.79        651.33        25.02 o                         
   5  -4   2         66.17         67.85         3.57 o                         
   6  -4   2         48.58         47.59         2.85 o                         
   7  -4   2         19.63         16.73         2.80 o                         
  -7  -3   2          3.22          1.98         0.95 o                         
  -6  -3   2          8.50          6.46         0.74 o                         
  -5  -3   2         10.27         10.96         0.93 o                         
  -4  -3   2        137.92        123.34         4.49 o                         
  -3  -3   2          2.24          2.61         0.27 o                         
  -2  -3   2         20.95         20.23         0.55 o                         
  -1  -3   2        401.87        404.98         7.18 o                         
   0  -3   2        336.11        360.54         5.74 o                         
   1  -3   2        902.95        905.82        17.51 o                         
   2  -3   2        215.94        216.65         4.98 o                         
   3  -3   2        184.28        181.45         5.73 o                         
   4  -3   2        193.21        185.40         6.63 o                         
   5  -3   2        209.18        198.25         6.88 o                         
   6  -3   2         18.87         20.43         1.94 o                         
   7  -3   2         13.91         14.11         1.84 o                         
  -7  -2   2         36.83         36.58         3.91 o                         
  -6  -2   2          6.84          6.19         0.62 o                         
  -5  -2   2         81.87         75.57         2.38 o                         
  -4  -2   2          1.21          1.21         0.22 o                         
  -3  -2   2        445.75        505.69        11.09 o                         
  -2  -2   2        478.43        491.35        10.75 o                         
  -1  -2   2       1404.83       1476.38        90.16 o                         
   0  -2   2       1896.01       2659.22       195.96 o                         
   1  -2   2          1.11          1.55         0.27 o                         
   2  -2   2       1585.15       1580.80        99.80 o                         
   3  -2   2         92.22         84.93         2.50 o                         
   4  -2   2        584.15        546.50        17.26 o                         
   5  -2   2         30.40         32.46         1.45 o                         
   6  -2   2         19.86         17.34         1.54 o                         
   7  -2   2         27.85         28.33         2.22 o                         
  -7  -1   2         17.60         18.70         1.59 o                         
  -6  -1   2          2.99          5.20         0.61 o                         
  -5  -1   2        110.88        104.53         3.35 o                         
  -4  -1   2        282.58        316.95         7.10 o                         
  -3  -1   2         17.79         16.80         0.57 o                         
  -2  -1   2        270.81        291.44         6.42 o                         
  -1  -1   2       1916.31       1910.44       125.40 o                         
   0  -1   2        260.19        264.52         6.01 o                         
   1  -1   2        837.52        841.52        51.45 o                         
   2  -1   2        539.46        525.54        17.43 o                         
   3  -1   2        584.87        580.01        13.74 o                         
   4  -1   2         66.63         62.04         2.32 o                         
   5  -1   2         22.32         22.09         1.31 o                         
   6  -1   2         16.23         15.70         1.46 o                         
   7  -1   2         29.81         31.89         2.31 o                         
  -7   0   2          9.88         11.22         1.30 o                         
  -6   0   2          0.65          0.36         0.43 o                         
  -5   0   2          3.58          5.37         0.66 o                         
  -4   0   2          0.47          0.41         0.16 o                         
  -3   0   2       2617.84       2746.27       167.96 o                         
  -2   0   2        409.98        409.89         8.95 o                         
  -1   0   2        454.27        430.23         8.78 o                         
   0   0   2         50.83         60.86         2.03 o                         
   1   0   2        192.93        201.48         5.13 o                         
   2   0   2       4553.88       4570.86       208.33 o                         
   3   0   2         45.76         47.69         1.52 o                         
   4   0   2         87.02         78.42         2.17 o                         
   5   0   2          3.47          4.43         0.55 o                         
   6   0   2          0.23          1.89         0.71 o                         
   7   0   2         50.24         50.55         2.42 o                         
  -7   1   2         17.59         18.21         1.17 o                         
  -6   1   2          2.99          3.84         0.63 o                         
  -5   1   2        110.85        103.17         3.69 o                         
  -4   1   2        282.56        328.59         7.88 o                         
  -3   1   2         17.79         17.25         0.63 o                         
  -2   1   2        270.83        278.36         5.78 o                         
  -1   1   2       1916.38       1897.16       113.02 o                         
   0   1   2        260.17        235.86         7.91 o                         
   1   1   2        837.56        680.10        79.21 o                         
   2   1   2        539.46        540.39        12.58 o                         
   3   1   2        584.85        577.44        12.98 o                         
   4   1   2         66.62         64.40         1.71 o                         
   5   1   2         22.32         22.32         0.95 o                         
   6   1   2         16.24         16.58         1.42 o                         
   7   1   2         29.82         31.52         1.76 o                         
  -7   2   2         36.84         38.76         2.18 o                         
  -6   2   2          6.83          5.80         0.63 o                         
  -5   2   2         81.88         71.91         2.19 o                         
  -4   2   2          1.21          0.88         0.27 o                         
  -3   2   2        445.76        499.69        10.98 o                         
  -2   2   2        478.41        488.46        11.38 o                         
   0   2   2       1895.98       2933.30       183.78 o                         
   1   2   2          1.11          0.72         0.13 o                         
   2   2   2       1585.18       1301.38       139.37 o                         
   3   2   2         92.24         91.29         2.19 o                         
   4   2   2        584.19        585.56        12.85 o                         
   5   2   2         30.41         34.01         1.24 o                         
   6   2   2         19.86         21.21         0.93 o                         
   7   2   2         27.86         30.18         1.60 o                         
  -7   3   2          3.21          2.96         0.62 o                         
  -6   3   2          8.50          7.81         1.06 o                         
  -5   3   2         10.26         11.35         0.76 o                         
  -4   3   2        137.92        119.75         3.29 o                         
  -3   3   2          2.24          2.63         0.21 o                         
  -2   3   2         20.95         19.57         0.56 o                         
  -1   3   2        401.90        385.27         9.01 o                         
   0   3   2        336.14        351.62         8.86 o                         
   1   3   2        902.95        892.08        24.39 o                         
   2   3   2        215.95        221.77         5.22 o                         
   3   3   2        184.28        193.81         4.70 o                         
   4   3   2        193.21        198.33         5.19 o                         
   5   3   2        209.17        212.23         6.17 o                         
   6   3   2         18.88         17.91         1.06 o                         
   7   3   2         13.90         13.75         1.44 o                         
  -7   4   2          5.82          5.32         0.62 o                         
  -6   4   2         38.26         41.36         1.60 o                         
  -5   4   2         40.00         36.59         1.31 o                         
  -4   4   2        295.84        311.26         9.49 o                         
  -3   4   2        621.02        684.46        14.09 o                         
  -2   4   2        879.56        922.03        20.03 o                         
  -1   4   2         94.47         86.88         2.19 o                         
   0   4   2        464.03        466.64        11.79 o                         
   1   4   2        623.29        601.72        13.07 o                         
   2   4   2         94.63         96.70         2.27 o                         
   3   4   2        466.66        456.29        11.46 o                         
   4   4   2        701.77        694.16        24.84 o                         
   5   4   2         66.18         72.71         2.66 o                         
   6   4   2         48.57         51.00         2.99 o                         
   7   4   2         19.64         21.04         2.06 o                         
  -6   5   2          6.31          5.93         0.67 o                         
  -5   5   2        100.28        101.73         3.55 o                         
  -4   5   2          3.99          4.50         0.45 o                         
  -3   5   2        472.43        460.09        11.75 o                         
  -2   5   2        510.87        503.96        11.82 o                         
  -1   5   2        420.04        409.66        10.46 o                         
   0   5   2        613.49        623.89        15.74 o                         
   1   5   2        621.55        611.66        14.29 o                         
   2   5   2          7.56          8.94         0.40 o                         
   3   5   2         72.84         75.08         2.17 o                         
   4   5   2        277.44        267.61         9.42 o                         
   5   5   2         83.52         88.42         2.83 o                         
   6   5   2         48.09         50.87         2.54 o                         
  -6   6   2          7.88          8.69         0.85 o                         
  -5   6   2          3.88          4.89         0.57 o                         
  -4   6   2        292.22        289.00         7.60 o                         
  -3   6   2        307.10        317.25         8.23 o                         
  -2   6   2         25.63         27.24         0.98 o                         
  -1   6   2         70.44         65.06         1.94 o                         
   0   6   2        262.52        262.63         6.85 o                         
   1   6   2         49.99         50.41         1.45 o                         
   2   6   2         47.46         45.01         1.23 o                         
   3   6   2       1019.95        943.61        23.74 o                         
   4   6   2         25.59         25.70         1.31 o                         
   5   6   2         29.74         27.20         1.67 o                         
   6   6   2          5.21          6.77         1.76 o                         
  -6   7   2          0.49          0.32         0.47 o                         
  -5   7   2         30.02         28.31         1.32 o                         
  -4   7   2         34.08         33.87         1.25 o                         
  -3   7   2        166.39        157.07         4.89 o                         
  -2   7   2         50.03         43.81         1.60 o                         
  -1   7   2        231.53        215.26         6.34 o                         
   0   7   2        421.24        403.31        10.36 o                         
   1   7   2        140.29        128.44         3.92 o                         
   2   7   2         96.42         87.97         2.59 o                         
   3   7   2        114.69        105.21         2.97 o                         
   4   7   2        122.95        112.52         4.62 o                         
   5   7   2         29.89         28.97         1.50 o                         
   6   7   2          0.04         -0.48         0.58 o                         
  -5   8   2         21.84         22.21         1.27 o                         
  -4   8   2         87.47         85.42         2.91 o                         
  -3   8   2        106.20         97.70         3.19 o                         
  -2   8   2        185.77        169.08         5.09 o                         
  -1   8   2        479.12        444.54        11.51 o                         
   0   8   2        150.09        147.45         4.07 o                         
   1   8   2        143.13        129.88         3.99 o                         
   2   8   2        120.09        118.04         3.69 o                         
   3   8   2        317.05        289.08        10.90 o                         
   4   8   2          8.66          7.92         1.11 o                         
   5   8   2         12.07         13.01         1.26 o                         
  -5   9   2          7.26          6.16         0.77 o                         
  -4   9   2          9.75          9.74         0.79 o                         
  -3   9   2         35.97         31.09         1.47 o                         
  -2   9   2         75.91         65.22         2.30 o                         
  -1   9   2         64.64         54.07         2.07 o                         
   0   9   2        157.77        153.79         4.70 o                         
   1   9   2         49.48         44.92         1.70 o                         
   2   9   2        116.49        108.65         4.51 o                         
   3   9   2          1.37          1.50         0.62 o                         
   4   9   2          0.96          0.50         0.48 o                         
   5   9   2         27.50         23.24         2.15 o                         
  -4  10   2         13.84         13.52         1.09 o                         
  -3  10   2         29.09         28.73         1.36 o                         
  -2  10   2         47.77         45.87         1.81 o                         
  -1  10   2         41.07         35.10         1.93 o                         
   0  10   2         25.89         25.29         1.59 o                         
   1  10   2        190.55        175.20         5.32 o                         
   2  10   2          1.97          1.63         0.53 o                         
   3  10   2         17.62         17.61         1.32 o                         
   4  10   2          7.67          6.91         1.01 o                         
  -3  11   2          1.43          1.58         0.52 o                         
  -2  11   2          9.69         11.20         0.88 o                         
  -1  11   2         32.36         33.66         1.93 o                         
   0  11   2          4.40          4.17         0.81 o                         
   1  11   2         18.08         17.54         1.74 o                         
   2  11   2         49.35         46.52         4.23 o                         
   3  11   2          8.62          7.96         1.04 o                         
  -1  12   2          7.00          8.48         1.53 o                         
   1  12   2          0.66         -0.11         1.22 o                         
   0 -12   3          5.73          7.36         0.69 o                         
  -3 -11   3         26.15         32.19         2.43 o                         
  -2 -11   3         15.45         17.41         1.23 o                         
  -1 -11   3          6.09          6.61         0.52 o                         
   0 -11   3          6.36          7.14         0.55 o                         
   1 -11   3         29.81         34.14         1.24 o                         
   2 -11   3         25.87         25.82         1.30 o                         
   3 -11   3          0.73          0.34         0.48 o                         
  -4 -10   3         13.42         14.31         1.26 o                         
  -3 -10   3         10.10         10.08         1.00 o                         
  -2 -10   3          3.51          4.02         0.51 o                         
  -1 -10   3         27.02         28.06         1.44 o                         
   0 -10   3         13.58         14.20         0.64 o                         
   1 -10   3         47.79         47.72         1.50 o                         
   2 -10   3         43.62         42.34         1.93 o                         
   3 -10   3         10.24         10.42         1.04 o                         
   4 -10   3          1.40          2.07         0.97 o                         
  -4  -9   3          0.12         -0.37         0.37 o                         
  -3  -9   3         39.49         40.00         1.47 o                         
  -2  -9   3         36.73         43.46         1.46 o                         
  -1  -9   3         94.13         99.26         2.74 o                         
   0  -9   3         58.62         59.89         2.13 o                         
   1  -9   3         22.33         21.74         0.78 o                         
   2  -9   3        100.59         96.90         5.01 o                         
   3  -9   3         10.81         11.50         1.71 o                         
   4  -9   3          1.78          1.66         0.65 o                         
  -5  -8   3          1.08          1.05         0.50 o                         
  -4  -8   3         29.57         29.31         1.45 o                         
  -3  -8   3          6.77          8.34         0.71 o                         
  -2  -8   3         92.50         99.86         2.45 o                         
  -1  -8   3        117.09        129.11         2.64 o                         
   0  -8   3         99.20        103.90         2.32 o                         
   1  -8   3         80.56         80.79         2.05 o                         
   2  -8   3         84.63         82.06         2.55 o                         
   3  -8   3          7.02          7.15         0.64 o                         
   4  -8   3         39.27         39.98         2.44 o                         
   5  -8   3          2.87          1.23         0.68 o                         
  -6  -7   3          6.16          5.89         0.89 o                         
  -5  -7   3         29.95         28.52         1.93 o                         
  -4  -7   3          0.58          1.24         0.28 o                         
  -3  -7   3         64.33         59.82         1.84 o                         
  -2  -7   3          9.13         11.00         0.55 o                         
  -1  -7   3          7.00         10.42         0.45 o                         
   0  -7   3         38.42         42.41         0.99 o                         
   1  -7   3        461.01        453.00         8.60 o                         
   2  -7   3        263.23        254.82         6.86 o                         
   3  -7   3        437.52        405.34        23.57 o                         
   4  -7   3         16.54         18.42         1.57 o                         
   5  -7   3          3.33          3.81         0.92 o                         
   6  -7   3         31.98         33.08         2.39 o                         
  -6  -6   3         33.25         33.62         2.51 o                         
  -5  -6   3         26.69         26.53         1.17 o                         
  -4  -6   3        187.41        187.56         5.65 o                         
  -3  -6   3         42.33         43.62         1.26 o                         
  -2  -6   3         55.59         57.83         1.62 o                         
  -1  -6   3         29.36         31.02         0.68 o                         
   0  -6   3        741.03        737.12        12.19 o                         
   1  -6   3        157.51        154.77         2.65 o                         
   2  -6   3        324.18        295.95         8.93 o                         
   3  -6   3         22.31         21.19         1.31 o                         
   4  -6   3        249.00        245.41         8.39 o                         
   5  -6   3         25.34         25.35         1.87 o                         
   6  -6   3          7.48          5.86         1.08 o                         
  -6  -5   3         18.19         18.28         1.27 o                         
  -5  -5   3         16.27         15.22         1.03 o                         
  -4  -5   3        112.88        104.14         3.28 o                         
  -3  -5   3        115.84        111.44         2.81 o                         
  -2  -5   3        299.32        334.44         6.69 o                         
  -1  -5   3          9.73         12.32         0.38 o                         
   0  -5   3        177.52        184.31         3.06 o                         
   1  -5   3        225.55        217.47         4.02 o                         
   2  -5   3        251.14        247.08         4.84 o                         
   3  -5   3         24.35         20.57         0.93 o                         
   4  -5   3         21.47         23.35         1.65 o                         
   5  -5   3         52.40         49.65         2.82 o                         
   6  -5   3        131.31        130.34         6.13 o                         
  -7  -4   3          3.43          4.61         1.13 o                         
  -6  -4   3          1.42          0.85         0.32 o                         
  -5  -4   3         94.91         93.64         6.69 o                         
  -4  -4   3        121.40        119.91         3.71 o                         
  -3  -4   3        126.41        127.95         2.68 o                         
  -2  -4   3         95.08         91.23         1.98 o                         
  -1  -4   3       1458.09       1518.41        29.29 o                         
   0  -4   3        102.99        113.17         1.91 o                         
   1  -4   3        513.23        483.50         8.31 o                         
   2  -4   3        312.18        308.85         6.55 o                         
   3  -4   3        144.28        132.31         4.54 o                         
   4  -4   3         75.71         69.01         2.87 o                         
   5  -4   3         76.01         66.39         3.52 o                         
   6  -4   3         34.23         33.14         2.26 o                         
  -7  -3   3         17.53         15.78         2.01 o                         
  -6  -3   3          9.11          8.25         0.77 o                         
  -5  -3   3         14.27         15.66         0.82 o                         
  -4  -3   3        177.28        162.16         4.86 o                         
  -3  -3   3         60.30         65.35         1.79 o                         
  -2  -3   3        930.15        950.31        22.06 o                         
  -1  -3   3        159.91        165.68         3.84 o                         
   0  -3   3       3106.02       4066.03       255.81 o                         
   1  -3   3          7.99          7.79         0.33 o                         
   2  -3   3          5.47          4.35         0.29 o                         
   3  -3   3         41.89         46.42         1.49 o                         
   4  -3   3         75.73         73.02         5.15 o                         
   5  -3   3         95.75         95.99         4.22 o                         
   6  -3   3         90.36         89.57         4.42 o                         
   7  -3   3         10.67         12.89         1.67 o                         
  -7  -2   3         29.33         28.91         2.19 o                         
  -6  -2   3         14.81         13.34         1.02 o                         
  -5  -2   3         76.19         69.79         2.06 o                         
  -4  -2   3        121.92        122.89         2.96 o                         
  -3  -2   3        197.65        223.51         4.81 o                         
  -2  -2   3         51.32         47.84         1.25 o                         
  -1  -2   3       1910.54       2059.01        97.24 o                         
   0  -2   3        224.62        224.56         4.69 o                         
   1  -2   3        233.34        220.87         4.89 o                         
   2  -2   3        165.02        162.82         4.01 o                         
   3  -2   3         29.47         27.43         0.97 o                         
   4  -2   3        514.61        492.73        14.00 o                         
   5  -2   3        196.34        188.93         6.56 o                         
   6  -2   3          9.49         10.58         1.36 o                         
   7  -2   3         38.07         39.44         2.62 o                         
  -7  -1   3          8.29          9.31         0.97 o                         
  -6  -1   3         52.71         53.94         2.42 o                         
  -5  -1   3          1.30          1.56         0.46 o                         
  -4  -1   3         28.46         33.09         0.98 o                         
  -3  -1   3         27.52         31.22         0.89 o                         
  -2  -1   3       1723.20       1741.82        61.55 o                         
  -1  -1   3         82.24         78.50         2.13 o                         
   0  -1   3        939.20       1460.67        68.56 o                         
   1  -1   3        783.43        747.07        20.48 o                         
   2  -1   3        541.18        477.08        18.84 o                         
   3  -1   3        400.90        378.82        11.91 o                         
   4  -1   3        120.94        119.13         3.75 o                         
   5  -1   3        292.36        285.68         8.39 o                         
   6  -1   3         33.62         35.40         2.22 o                         
   7  -1   3         50.00         49.45         2.42 o                         
  -7   0   3         48.31         49.63         2.29 o                         
  -6   0   3         21.37         20.75         1.25 o                         
  -5   0   3         53.64         58.47         2.07 o                         
  -4   0   3         11.88         14.04         0.57 o                         
  -3   0   3       1698.15       1748.96        47.81 o                         
  -2   0   3        127.13        122.05         3.00 o                         
  -1   0   3        310.79        318.67         7.47 o                         
   0   0   3         61.63         72.77         2.04 o                         
   1   0   3       6863.37       6906.93       339.54 o                         
   2   0   3          0.47          0.23         0.12 o                         
   3   0   3         27.14         28.08         0.89 o                         
   4   0   3         29.03         27.34         1.10 o                         
   5   0   3          9.31         12.69         0.73 o                         
   6   0   3         15.63         15.75         1.00 o                         
   7   0   3         13.72         14.92         1.24 o                         
  -7   1   3          8.29          7.12         0.80 o                         
  -6   1   3         52.72         57.07         2.17 o                         
  -5   1   3          1.30          1.56         0.38 o                         
  -4   1   3         28.48         33.63         1.18 o                         
  -3   1   3         27.51         29.15         0.81 o                         
  -2   1   3       1723.25       1875.86       114.84 o                         
  -1   1   3         82.23         74.90         1.87 o                         
   0   1   3        939.13       1511.30        70.62 o                         
   1   1   3        783.38        699.69        51.91 o                         
   2   1   3        541.24        530.41        14.59 o                         
   3   1   3        400.95        370.43         8.20 o                         
   4   1   3        120.95        122.16         3.19 o                         
   5   1   3        292.36        288.97         8.29 o                         
   6   1   3         33.62         33.29         1.50 o                         
   7   1   3         50.00         52.80         2.17 o                         
  -7   2   3         29.32         29.94         1.77 o                         
  -6   2   3         14.81         13.47         0.91 o                         
  -5   2   3         76.18         72.68         2.46 o                         
  -4   2   3        121.92        123.40         3.21 o                         
  -3   2   3        197.66        220.68         5.77 o                         
  -2   2   3         51.33         46.19         1.22 o                         
  -1   2   3       1910.60       1879.65        88.26 o                         
   0   2   3        224.63        209.86         4.96 o                         
   1   2   3        233.33        216.36         5.54 o                         
   2   2   3        165.02        163.70         4.63 o                         
   3   2   3         29.45         27.82         1.28 o                         
   4   2   3        514.62        519.59        13.24 o                         
   5   2   3        196.36        195.53         5.20 o                         
   6   2   3          9.49          8.82         0.77 o                         
   7   2   3         38.07         38.79         2.76 o                         
  -7   3   3         17.54         18.43         1.09 o                         
  -6   3   3          9.11          9.33         1.27 o                         
  -5   3   3         14.27         15.10         0.83 o                         
  -4   3   3        177.28        165.77         4.86 o                         
  -3   3   3         60.33         65.95         1.68 o                         
  -2   3   3        930.22        918.85        21.24 o                         
  -1   3   3        159.91        144.08         3.27 o                         
   0   3   3       3106.01       4554.20       284.88 o                         
   1   3   3          7.99          7.07         0.30 o                         
   2   3   3          5.46          4.85         0.44 o                         
   3   3   3         41.90         46.08         1.80 o                         
   4   3   3         75.73         76.35         3.33 o                         
   5   3   3         95.73         98.09         6.32 o                         
   6   3   3         90.35        102.45         4.95 o                         
   7   3   3         10.67          9.34         2.07 o                         
  -7   4   3          3.43          2.57         0.68 o                         
  -6   4   3          1.42          1.47         0.38 o                         
  -5   4   3         94.92         94.47         2.88 o                         
  -4   4   3        121.38        122.15         3.11 o                         
  -3   4   3        126.41        128.21         2.85 o                         
  -2   4   3         95.11         86.75         2.38 o                         
  -1   4   3       1458.07       1387.30        42.45 o                         
   0   4   3        102.96        109.72         2.71 o                         
   1   4   3        513.17        473.32        11.07 o                         
   2   4   3        312.18        303.02         7.77 o                         
   3   4   3        144.22        140.02         5.35 o                         
   4   4   3         75.69         76.35         3.11 o                         
   5   4   3         76.01         74.79         3.39 o                         
   6   4   3         34.22         32.42         2.22 o                         
  -6   5   3         18.19         20.53         1.03 o                         
  -5   5   3         16.27         15.68         0.81 o                         
  -4   5   3        112.87        104.82         2.98 o                         
  -3   5   3        115.84        107.68         3.02 o                         
  -2   5   3        299.31        311.47         8.78 o                         
  -1   5   3          9.73         10.11         0.62 o                         
   0   5   3        177.48        176.27         4.72 o                         
   1   5   3        225.54        211.47         5.57 o                         
   2   5   3        251.15        238.89         5.75 o                         
   3   5   3         24.35         21.00         0.88 o                         
   4   5   3         21.47         22.26         1.03 o                         
   5   5   3         52.39         55.00         2.72 o                         
   6   5   3        131.32        143.98         5.86 o                         
  -6   6   3         33.26         34.65         1.66 o                         
  -5   6   3         26.70         27.78         1.25 o                         
  -4   6   3        187.38        173.81         5.22 o                         
  -3   6   3         42.31         41.35         1.37 o                         
  -2   6   3         55.60         52.07         1.62 o                         
  -1   6   3         29.36         27.66         1.00 o                         
   0   6   3        741.04        706.19        17.85 o                         
   1   6   3        157.53        149.05         4.03 o                         
   2   6   3        324.20        290.95         6.98 o                         
   3   6   3         22.30         22.02         0.95 o                         
   4   6   3        248.98        251.34         9.45 o                         
   5   6   3         25.35         24.19         1.53 o                         
   6   6   3          7.48          4.72         0.80 o                         
  -6   7   3          6.16          5.12         0.70 o                         
  -5   7   3         29.96         30.45         1.39 o                         
  -4   7   3          0.58          0.50         0.42 o                         
  -3   7   3         64.33         55.29         1.76 o                         
  -2   7   3          9.12         10.05         0.67 o                         
  -1   7   3          7.00          9.10         0.61 o                         
   0   7   3         38.43         37.98         1.29 o                         
   1   7   3        461.01        437.46        12.32 o                         
   2   7   3        263.25        248.08         6.54 o                         
   3   7   3        437.52        387.55        10.94 o                         
   4   7   3         16.55         17.67         1.23 o                         
   5   7   3          3.33          1.96         0.58 o                         
   6   7   3         31.98         32.79         1.99 o                         
  -5   8   3          1.08          1.14         0.40 o                         
  -4   8   3         29.57         26.23         1.29 o                         
  -3   8   3          6.77          7.62         1.39 o                         
  -2   8   3         92.48         89.16         2.88 o                         
  -1   8   3        117.09        111.28         3.52 o                         
   0   8   3         99.19         95.43         2.78 o                         
   1   8   3         80.57         74.68         2.49 o                         
   2   8   3         84.66         74.65         2.47 o                         
   3   8   3          7.03          7.11         0.76 o                         
   4   8   3         39.27         35.46         1.93 o                         
   5   8   3          2.87          2.97         0.74 o                         
  -4   9   3          0.12          0.32         0.36 o                         
  -3   9   3         39.47         38.21         1.56 o                         
  -2   9   3         36.71         38.35         1.53 o                         
  -1   9   3         94.11         85.83         3.41 o                         
   0   9   3         58.63         53.28         2.46 o                         
   1   9   3         22.35         19.56         1.09 o                         
   2   9   3        100.61         88.21         3.37 o                         
   3   9   3         10.82         10.85         0.93 o                         
   4   9   3          1.78          2.59         0.68 o                         
  -4  10   3         13.41         11.99         1.10 o                         
  -3  10   3         10.09          9.84         0.85 o                         
  -2  10   3          3.51          4.10         0.76 o                         
  -1  10   3         27.01         25.65         1.42 o                         
   0  10   3         13.58         13.52         1.16 o                         
   1  10   3         47.80         42.29         1.68 o                         
   2  10   3         43.63         37.40         1.73 o                         
   3  10   3         10.24         10.34         1.12 o                         
   4  10   3          1.40          1.83         0.98 o                         
  -3  11   3         26.14         26.65         1.48 o                         
  -2  11   3         15.45         18.13         1.59 o                         
  -1  11   3          6.10          5.79         0.85 o                         
   0  11   3          6.36          7.25         1.09 o                         
   1  11   3         29.80         28.34         1.56 o                         
   2  11   3         25.86         24.16         1.61 o                         
   3  11   3          0.73          0.74         0.62 o                         
   0  12   3          5.73          5.04         0.99 o                         
  -2 -11   4         26.14         28.27         1.75 o                         
  -1 -11   4          6.89          8.25         0.79 o                         
   0 -11   4          0.73          0.92         0.37 o                         
   1 -11   4        101.34        114.31         3.98 o                         
   2 -11   4         55.19         57.82         2.63 o                         
  -4 -10   4         14.96         14.67         2.21 o                         
  -3 -10   4         54.17         57.81         3.83 o                         
  -2 -10   4         60.53         66.40         2.85 o                         
  -1 -10   4         25.28         27.05         0.86 o                         
   0 -10   4         33.50         37.48         1.17 o                         
   1 -10   4          8.27          8.96         0.45 o                         
   2 -10   4         24.94         28.16         1.54 o                         
   3 -10   4         13.43         16.66         1.25 o                         
  -4  -9   4         20.25         19.34         2.25 o                         
  -3  -9   4          0.81          1.19         0.42 o                         
  -2  -9   4         12.06         12.54         0.75 o                         
  -1  -9   4          9.39          9.79         0.43 o                         
   0  -9   4         45.65         50.32         1.31 o                         
   1  -9   4         44.23         44.83         1.36 o                         
   2  -9   4         11.66         12.57         1.20 o                         
   3  -9   4          9.04          7.92         0.75 o                         
   4  -9   4         30.00         32.63         1.89 o                         
  -5  -8   4         73.07         76.00         4.82 o                         
  -4  -8   4         35.83         36.68         2.07 o                         
  -3  -8   4         18.52         22.75         1.00 o                         
  -2  -8   4          7.98          8.37         0.56 o                         
  -1  -8   4          7.25          8.28         0.35 o                         
   0  -8   4         96.65        104.04         3.09 o                         
   1  -8   4         71.36         78.84         1.91 o                         
   2  -8   4          2.01          2.16         0.35 o                         
   3  -8   4         43.04         43.15         1.78 o                         
   4  -8   4         21.50         22.30         1.47 o                         
   5  -8   4         18.33         16.70         1.68 o                         
  -5  -7   4         41.21         43.46         2.28 o                         
  -4  -7   4         24.36         27.12         1.74 o                         
  -3  -7   4         72.36         80.89         3.01 o                         
  -2  -7   4        110.25        121.32         4.62 o                         
  -1  -7   4        203.19        216.14         4.67 o                         
   0  -7   4         18.44         19.78         0.60 o                         
   1  -7   4        246.44        246.87         5.06 o                         
   2  -7   4         60.14         60.68         1.93 o                         
   3  -7   4          1.19          1.17         0.30 o                         
   4  -7   4         16.58         15.44         1.01 o                         
   5  -7   4          1.53          2.39         0.92 o                         
  -6  -6   4         27.50         30.55         1.89 o                         
  -5  -6   4         25.66         25.79         1.59 o                         
  -4  -6   4         32.79         28.76         1.52 o                         
  -3  -6   4         88.92         82.59         2.40 o                         
  -2  -6   4         17.07         17.59         0.66 o                         
  -1  -6   4          2.44          2.85         0.24 o                         
   0  -6   4        494.06        496.86         9.82 o                         
   1  -6   4         47.66         48.68         1.12 o                         
   2  -6   4        183.70        177.05         4.51 o                         
   3  -6   4        191.73        178.74        12.88 o                         
   4  -6   4         29.12         25.79         1.15 o                         
   5  -6   4         64.44         67.87         3.63 o                         
   6  -6   4          8.18          8.62         2.68 o                         
  -6  -5   4          9.46          9.06         0.75 o                         
  -5  -5   4         28.51         27.73         1.72 o                         
  -4  -5   4         18.24         19.44         0.90 o                         
  -3  -5   4          4.79          5.65         0.75 o                         
  -2  -5   4        652.45        688.15        13.50 o                         
  -1  -5   4        161.93        173.29         3.13 o                         
   0  -5   4        116.66        110.99         2.40 o                         
   1  -5   4        176.50        174.45         3.17 o                         
   2  -5   4        308.06        283.83         7.55 o                         
   3  -5   4          8.48          9.93         0.61 o                         
   4  -5   4         67.73         68.42         3.90 o                         
   5  -5   4         25.38         24.87         1.82 o                         
   6  -5   4         29.27         29.02         2.48 o                         
  -6  -4   4         63.43         68.24         2.57 o                         
  -5  -4   4          3.95          2.79         0.67 o                         
  -4  -4   4         32.08         33.31         1.33 o                         
  -3  -4   4        119.95        112.28         2.94 o                         
  -2  -4   4        375.41        397.09         8.79 o                         
  -1  -4   4        138.51        151.82         3.27 o                         
   0  -4   4        179.18        179.73         3.64 o                         
   1  -4   4        181.36        182.14         4.16 o                         
   2  -4   4        159.58        162.16         3.60 o                         
   3  -4   4        422.19        393.77        15.02 o                         
   4  -4   4         31.14         29.35         1.70 o                         
   5  -4   4         34.14         35.22         2.33 o                         
   6  -4   4         15.75         19.69         1.77 o                         
  -7  -3   4         10.33          8.22         1.32 o                         
  -6  -3   4          5.88          5.83         0.86 o                         
  -5  -3   4          3.95          6.37         0.77 o                         
  -4  -3   4        507.96        512.04        14.35 o                         
  -3  -3   4         60.00         64.53         1.56 o                         
  -2  -3   4         19.27         22.08         0.70 o                         
  -1  -3   4        115.64        130.81         3.72 o                         
   0  -3   4        140.58        145.06         3.12 o                         
   1  -3   4        615.80        629.68        13.71 o                         
   2  -3   4         41.95         41.45         1.18 o                         
   3  -3   4        172.30        169.28         4.68 o                         
   4  -3   4         15.19         14.18         0.87 o                         
   5  -3   4         12.09         12.04         1.06 o                         
   6  -3   4          2.44          2.24         0.72 o                         
   7  -3   4         48.22         43.59         2.79 o                         
  -7  -2   4         61.34         61.46         3.28 o                         
  -6  -2   4         19.68         21.19         1.28 o                         
  -5  -2   4        373.18        368.18        11.49 o                         
  -4  -2   4         32.97         38.83         1.22 o                         
  -3  -2   4        126.21        134.26         3.00 o                         
  -2  -2   4        276.01        287.50         7.40 o                         
  -1  -2   4        737.17        766.44        19.14 o                         
   0  -2   4       3712.37       5328.50       371.48 o                         
   1  -2   4        445.44        431.80        10.89 o                         
   2  -2   4        276.85        291.40         6.53 o                         
   3  -2   4          2.36          2.22         0.51 o                         
   4  -2   4        118.96        119.25         3.83 o                         
   5  -2   4        120.01        109.00         4.07 o                         
   6  -2   4         61.24         60.94         3.23 o                         
   7  -2   4          5.04          3.61         0.81 o                         
  -7  -1   4         15.17         13.99         1.49 o                         
  -6  -1   4         18.78         18.60         1.23 o                         
  -5  -1   4          4.39          4.93         0.45 o                         
  -4  -1   4        466.12        460.63        11.79 o                         
  -3  -1   4        332.24        344.19         7.70 o                         
  -2  -1   4        299.32        306.14         7.84 o                         
  -1  -1   4       1550.17       1524.70        53.71 o                         
   0  -1   4        154.09        190.38         6.29 o                         
   1  -1   4       1707.62       1525.78        93.00 o                         
   2  -1   4        675.07        693.98        15.13 o                         
   3  -1   4        261.52        246.25         7.23 o                         
   4  -1   4        175.35        170.53         4.69 o                         
   5  -1   4         51.32         51.37         1.91 o                         
   6  -1   4         26.60         23.06         1.42 o                         
   7  -1   4         16.54         15.74         1.37 o                         
  -7   0   4         43.30         42.05         2.05 o                         
  -6   0   4         21.73         21.41         1.55 o                         
  -5   0   4         40.92         41.09         1.72 o                         
  -4   0   4        150.16        157.32         4.73 o                         
  -3   0   4        557.93        599.22        14.22 o                         
  -2   0   4        214.23        214.37         4.80 o                         
  -1   0   4        546.11        594.51        14.86 o                         
   0   0   4        146.93        171.96         4.84 o                         
   1   0   4        153.32        138.86         3.33 o                         
   2   0   4        269.39        272.25         7.55 o                         
   3   0   4        111.32        113.40         2.93 o                         
   4   0   4        128.04        125.80         4.42 o                         
   5   0   4        477.07        443.13        11.50 o                         
   6   0   4         15.06         14.54         1.11 o                         
   7   0   4          0.08          0.52         0.53 o                         
  -7   1   4         15.17         17.04         1.32 o                         
  -6   1   4         18.77         17.64         0.93 o                         
  -5   1   4          4.39          5.42         0.58 o                         
  -4   1   4        466.12        444.33        10.58 o                         
  -3   1   4        332.24        330.51         6.95 o                         
  -2   1   4        299.31        300.33         7.62 o                         
   0   1   4        154.06        158.29         3.84 o                         
   2   1   4        675.06        673.77        21.21 o                         
   3   1   4        261.54        254.11         6.55 o                         
   4   1   4        175.35        178.69         6.00 o                         
   5   1   4         51.33         52.92         2.10 o                         
   6   1   4         26.59         25.33         1.15 o                         
   7   1   4         16.53         16.67         1.68 o                         
  -7   2   4         61.32         60.85         2.90 o                         
  -6   2   4         19.70         20.29         1.08 o                         
  -5   2   4        373.14        369.50        11.76 o                         
  -4   2   4         32.96         34.91         1.49 o                         
  -3   2   4        126.20        133.91         3.96 o                         
  -2   2   4        276.02        271.47         6.61 o                         
  -1   2   4        737.12        733.11        15.87 o                         
   0   2   4       3712.42       5608.30       248.57 o                         
   1   2   4        445.47        458.69        11.23 o                         
   2   2   4        276.86        292.56         9.09 o                         
   3   2   4          2.36          1.67         0.16 o                         
   4   2   4        118.97        125.78         4.32 o                         
   5   2   4        119.99        114.04         3.50 o                         
   6   2   4         61.23         60.97         2.64 o                         
   7   2   4          5.04          5.31         0.95 o                         
  -7   3   4         10.33          9.61         0.84 o                         
  -6   3   4          5.88          5.13         0.48 o                         
  -5   3   4          3.95          4.24         0.50 o                         
  -4   3   4        507.96        491.86        15.41 o                         
  -3   3   4         60.00         62.30         1.71 o                         
  -2   3   4         19.27         21.41         0.65 o                         
  -1   3   4        115.65        109.12         2.38 o                         
   0   3   4        140.55        131.01         3.17 o                         
   1   3   4        615.78        625.22        14.53 o                         
   2   3   4         41.94         42.28         1.20 o                         
   3   3   4        172.33        170.90         4.44 o                         
   4   3   4         15.19         15.46         1.27 o                         
   5   3   4         12.08         13.12         0.86 o                         
   6   3   4          2.44          2.25         0.45 o                         
   7   3   4         48.22         47.55         3.94 o                         
  -6   4   4         63.44         73.44         2.29 o                         
  -5   4   4          3.96          4.80         0.65 o                         
  -4   4   4         32.09         29.61         0.95 o                         
  -3   4   4        119.97        105.16         2.49 o                         
  -2   4   4        375.38        376.37         9.58 o                         
  -1   4   4        138.47        129.69         3.24 o                         
   0   4   4        179.17        170.96         4.13 o                         
   1   4   4        181.35        175.70         4.25 o                         
   2   4   4        159.64        153.45         3.76 o                         
   3   4   4        422.23        391.49        10.94 o                         
   4   4   4         31.14         33.00         1.26 o                         
   5   4   4         34.14         32.14         1.41 o                         
   6   4   4         15.75         10.02         1.76 o                         
  -6   5   4          9.46          8.56         0.70 o                         
  -5   5   4         28.52         28.71         1.22 o                         
  -4   5   4         18.25         18.78         0.80 o                         
  -3   5   4          4.79          5.03         0.36 o                         
  -2   5   4        652.44        603.03        14.19 o                         
  -1   5   4        161.94        146.12         3.91 o                         
   0   5   4        116.68        104.79         2.65 o                         
   1   5   4        176.51        161.78         4.31 o                         
   2   5   4        308.07        287.81         6.89 o                         
   3   5   4          8.48          8.79         0.56 o                         
   4   5   4         67.73         66.83         2.45 o                         
   5   5   4         25.37         29.65         1.73 o                         
   6   5   4         29.29         28.28         1.79 o                         
  -6   6   4         27.51         29.63         1.69 o                         
  -5   6   4         25.68         25.20         1.20 o                         
  -4   6   4         32.80         32.32         1.31 o                         
  -3   6   4         88.92         79.50         2.58 o                         
  -2   6   4         17.06         14.56         0.61 o                         
  -1   6   4          2.44          2.81         0.42 o                         
   0   6   4        494.04        467.72        11.94 o                         
   1   6   4         47.65         46.86         1.66 o                         
   2   6   4        183.73        171.58         4.25 o                         
   3   6   4        191.72        181.89         5.32 o                         
   4   6   4         29.11         27.57         1.66 o                         
   5   6   4         64.44         63.41         2.97 o                         
   6   6   4          8.17          8.55         1.39 o                         
  -5   7   4         41.21         42.16         1.92 o                         
  -4   7   4         24.37         26.90         1.18 o                         
  -3   7   4         72.35         72.20         2.58 o                         
  -2   7   4        110.23        104.32         3.24 o                         
  -1   7   4        203.20        186.29         6.28 o                         
   0   7   4         18.45         19.34         0.82 o                         
   1   7   4        246.43        231.57         6.14 o                         
   2   7   4         60.12         55.65         1.76 o                         
   3   7   4          1.19          1.12         0.32 o                         
   4   7   4         16.57         15.25         0.97 o                         
   5   7   4          1.53          0.83         0.57 o                         
  -5   8   4         73.10         74.35         2.98 o                         
  -4   8   4         35.81         31.40         1.35 o                         
  -3   8   4         18.52         19.01         0.96 o                         
  -2   8   4          7.99          6.31         0.61 o                         
  -1   8   4          7.25          6.18         0.74 o                         
   0   8   4         96.63         93.41         3.02 o                         
   1   8   4         71.35         70.76         2.40 o                         
   2   8   4          2.01          1.86         0.38 o                         
   3   8   4         43.02         41.74         2.13 o                         
   4   8   4         21.50         18.57         1.36 o                         
   5   8   4         18.32         19.16         1.62 o                         
  -4   9   4         20.26         18.17         1.19 o                         
  -3   9   4          0.82          1.21         0.38 o                         
  -2   9   4         12.05         11.51         0.86 o                         
  -1   9   4          9.41         10.97         1.12 o                         
   0   9   4         45.65         43.35         2.02 o                         
   1   9   4         44.21         40.71         1.63 o                         
   2   9   4         11.66         11.77         0.77 o                         
   3   9   4          9.03          8.90         0.82 o                         
   4   9   4         30.01         29.48         1.81 o                         
  -3  10   4         54.18         54.44         2.39 o                         
  -2  10   4         60.55         52.27         2.65 o                         
  -1  10   4         25.29         23.31         1.35 o                         
   0  10   4         33.50         35.48         1.75 o                         
   1  10   4          8.27          8.26         0.75 o                         
   2  10   4         24.93         23.25         1.54 o                         
   3  10   4         13.45         13.40         0.99 o                         
  -2  11   4         26.15         25.26         1.72 o                         
  -1  11   4          6.89          7.32         1.08 o                         
   0  11   4          0.73         -0.55         0.55 o                         
   1  11   4        101.35         99.53         3.63 o                         
   2  11   4         55.19         48.42         2.33 o                         
  -2 -11   5         25.14         28.84         3.68 o                         
  -1 -11   5        101.08        127.04         4.90 o                         
   0 -11   5         72.02         77.68         3.62 o                         
   1 -11   5         12.07         11.84         1.01 o                         
   2 -11   5          2.52          3.48         1.18 o                         
  -3 -10   5         17.00         20.43         1.52 o                         
  -2 -10   5         10.49         14.85         1.61 o                         
  -1 -10   5          8.06          9.40         1.00 o                         
   0 -10   5          3.42          3.14         0.44 o                         
   1 -10   5         29.27         32.05         1.32 o                         
   2 -10   5         53.15         55.30         2.44 o                         
   3 -10   5         22.08         23.86         2.47 o                         
  -4  -9   5         36.03         36.23         2.11 o                         
  -3  -9   5         13.77         15.28         2.72 o                         
  -2  -9   5          1.35          0.68         0.45 o                         
  -1  -9   5         39.31         44.06         1.57 o                         
   0  -9   5         62.03         62.89         1.95 o                         
   1  -9   5         23.89         24.43         0.90 o                         
   2  -9   5         31.68         36.42         1.63 o                         
   3  -9   5         30.28         32.42         1.78 o                         
   4  -9   5          1.70          0.74         0.55 o                         
  -5  -8   5          6.22          5.41         1.07 o                         
  -4  -8   5          1.86          0.70         0.60 o                         
  -3  -8   5          0.70          0.35         0.40 o                         
  -2  -8   5         48.03         52.95         1.90 o                         
  -1  -8   5        123.91        128.36         5.00 o                         
   0  -8   5         52.75         57.64         1.62 o                         
   1  -8   5        310.05        307.70         7.50 o                         
   2  -8   5         15.92         17.81         0.85 o                         
   3  -8   5         41.11         40.95         1.77 o                         
   4  -8   5         11.60         11.54         1.48 o                         
   5  -8   5          4.40          4.45         0.78 o                         
  -5  -7   5         38.88         38.51         3.32 o                         
  -4  -7   5          7.16          7.74         0.97 o                         
  -3  -7   5         29.02         32.13         1.34 o                         
  -2  -7   5        128.89        135.25         4.11 o                         
  -1  -7   5          5.35          6.07         0.49 o                         
   0  -7   5        434.20        447.99        10.68 o                         
   1  -7   5        538.49        556.64        11.67 o                         
   2  -7   5         94.06         99.88         2.94 o                         
   3  -7   5          5.12          5.18         0.56 o                         
   4  -7   5         41.92         38.72         1.64 o                         
   5  -7   5          0.37          0.31         0.57 o                         
  -6  -6   5         11.57         11.71         1.33 o                         
  -5  -6   5          2.24          2.17         0.83 o                         
  -4  -6   5          8.27          8.31         0.77 o                         
  -3  -6   5        123.85        128.27         3.92 o                         
  -2  -6   5        351.57        376.91        10.65 o                         
  -1  -6   5         52.03         51.67         1.54 o                         
   0  -6   5        277.47        284.45         6.45 o                         
   1  -6   5        321.50        331.98         7.54 o                         
   2  -6   5        131.78        127.78         3.68 o                         
   3  -6   5         17.34         16.21         0.78 o                         
   4  -6   5         71.80         65.81         2.68 o                         
   5  -6   5          6.39          7.47         1.37 o                         
   6  -6   5         26.13         29.18         2.23 o                         
  -6  -5   5          5.86          5.03         0.61 o                         
  -5  -5   5         34.12         32.93         1.97 o                         
  -4  -5   5         79.02         78.84         3.00 o                         
  -3  -5   5         43.28         50.25         1.75 o                         
  -2  -5   5        132.72        146.40         4.36 o                         
  -1  -5   5         51.97         58.23         1.64 o                         
   0  -5   5         77.05         82.52         1.76 o                         
   1  -5   5        247.90        265.20         5.27 o                         
   2  -5   5        159.03        167.48         4.88 o                         
   3  -5   5         77.26         75.41         2.42 o                         
   4  -5   5          4.68          5.40         0.66 o                         
   5  -5   5         17.74         18.52         1.59 o                         
   6  -5   5          2.20          4.04         1.87 o                         
  -6  -4   5          9.42          8.79         0.77 o                         
  -5  -4   5         21.66         22.67         1.31 o                         
  -4  -4   5         17.79         17.64         0.82 o                         
  -3  -4   5        375.28        390.36        12.36 o                         
  -2  -4   5        350.65        388.39         7.73 o                         
  -1  -4   5        372.20        396.61        11.05 o                         
   0  -4   5          3.49          3.98         0.22 o                         
   1  -4   5        171.81        177.92         4.80 o                         
   2  -4   5        117.65        114.66         2.51 o                         
   3  -4   5        208.90        205.81         5.61 o                         
   4  -4   5         59.16         53.53         2.83 o                         
   5  -4   5        100.92         94.35         4.55 o                         
   6  -4   5         52.53         51.67         3.07 o                         
  -6  -3   5          8.30          9.62         0.85 o                         
  -5  -3   5         22.52         24.89         1.35 o                         
  -4  -3   5        254.80        258.13         6.79 o                         
  -3  -3   5        187.39        190.50         5.63 o                         
  -2  -3   5        143.45        147.11         3.44 o                         
  -1  -3   5         32.81         40.25         1.64 o                         
   0  -3   5        934.66       1050.00        26.30 o                         
   1  -3   5        539.39        545.48        13.86 o                         
   2  -3   5        892.42        896.26        17.46 o                         
   3  -3   5        329.91        319.76        12.18 o                         
   4  -3   5        134.68        127.59         4.63 o                         
   5  -3   5        125.86        127.73         5.63 o                         
   6  -3   5         22.68         22.96         1.42 o                         
  -7  -2   5         13.75         15.87         1.35 o                         
  -6  -2   5         21.93         22.12         1.20 o                         
  -5  -2   5         80.54         78.95         2.39 o                         
  -4  -2   5        158.43        160.29         4.07 o                         
  -3  -2   5         63.35         68.20         1.88 o                         
  -2  -2   5         43.80         42.54         1.12 o                         
  -1  -2   5        308.25        343.07         8.75 o                         
   0  -2   5        533.28        650.78        19.73 o                         
   1  -2   5       1195.65       1254.40        28.94 o                         
   2  -2   5        396.86        420.63        10.93 o                         
   3  -2   5        114.05        108.16         2.84 o                         
   4  -2   5         64.92         58.29         2.07 o                         
   5  -2   5        101.38         92.52         4.16 o                         
   6  -2   5         21.59         21.41         1.13 o                         
   7  -2   5         10.27          8.16         1.04 o                         
  -7  -1   5         18.06         19.67         1.59 o                         
  -6  -1   5         18.27         17.73         1.31 o                         
  -5  -1   5          6.27          7.88         0.64 o                         
  -4  -1   5         43.49         44.08         1.63 o                         
  -3  -1   5        329.55        318.73         7.15 o                         
  -2  -1   5        207.40        212.41         5.15 o                         
  -1  -1   5        573.06        635.17        14.76 o                         
   0  -1   5       5139.15       7673.21       597.42 o                         
   1  -1   5        211.07        210.74         5.76 o                         
   2  -1   5        340.84        368.54         8.20 o                         
   3  -1   5        231.89        211.86         6.22 o                         
   4  -1   5         93.48         94.84         3.51 o                         
   5  -1   5         27.23         26.35         1.23 o                         
   6  -1   5          8.69          7.31         0.85 o                         
   7  -1   5          0.85          0.53         0.54 o                         
  -7   0   5          1.37          0.72         0.49 o                         
  -6   0   5         16.18         19.19         1.11 o                         
  -5   0   5         66.17         62.00         2.09 o                         
  -4   0   5         56.16         57.14         1.72 o                         
  -3   0   5        262.70        280.73         6.78 o                         
  -2   0   5        117.16        114.33         2.97 o                         
  -1   0   5        135.85        133.27         3.71 o                         
   0   0   5       2629.39       4130.24       255.00 o                         
   1   0   5         30.72         24.85         0.93 o                         
   2   0   5        101.94         88.57         3.40 o                         
   3   0   5       1028.29        934.83        25.12 o                         
   4   0   5        184.50        191.98         8.44 o                         
   5   0   5         10.14         15.83         0.94 o                         
   6   0   5          4.00          4.65         0.88 o                         
   7   0   5          6.44          6.62         0.87 o                         
  -7   1   5         18.07         19.53         1.42 o                         
  -6   1   5         18.27         16.57         0.98 o                         
  -5   1   5          6.27          7.31         0.61 o                         
  -4   1   5         43.48         41.96         1.27 o                         
  -3   1   5        329.58        317.16         7.63 o                         
  -2   1   5        207.38        206.64         4.93 o                         
  -1   1   5        573.09        591.70        18.17 o                         
   0   1   5       5139.21       7972.57       531.17 o                         
   1   1   5        211.06        229.50        10.18 o                         
   2   1   5        340.84        370.51        16.08 o                         
   3   1   5        231.87        207.59         6.17 o                         
   4   1   5         93.46         94.87         3.52 o                         
   5   1   5         27.22         27.26         1.18 o                         
   6   1   5          8.68          7.32         0.85 o                         
   7   1   5          0.85          1.15         0.59 o                         
  -7   2   5         13.76         15.08         1.80 o                         
  -6   2   5         21.94         24.37         1.75 o                         
  -5   2   5         80.55         78.51         2.92 o                         
  -4   2   5        158.43        152.68         5.10 o                         
  -3   2   5         63.35         68.06         1.98 o                         
  -2   2   5         43.79         41.06         1.25 o                         
  -1   2   5        308.25        316.86         7.50 o                         
   0   2   5        533.29        506.31        12.57 o                         
   1   2   5       1195.57       1225.70        30.58 o                         
   2   2   5        396.86        444.47        29.38 o                         
   3   2   5        114.06        106.80         3.48 o                         
   4   2   5         64.93         55.49         1.81 o                         
   5   2   5        101.38         93.62         5.08 o                         
   6   2   5         21.60         23.72         2.35 o                         
   7   2   5         10.26          8.57         1.05 o                         
  -6   3   5          8.31          7.96         0.68 o                         
  -5   3   5         22.52         23.68         1.11 o                         
  -4   3   5        254.76        251.96         7.71 o                         
  -3   3   5        187.38        183.06         4.87 o                         
  -2   3   5        143.44        135.32         3.16 o                         
  -1   3   5         32.81         34.99         1.18 o                         
   0   3   5        934.55        883.28        19.08 o                         
   1   3   5        539.42        512.48        11.15 o                         
   2   3   5        892.36        867.86        21.78 o                         
   3   3   5        329.93        324.36         7.71 o                         
   4   3   5        134.67        119.87         3.88 o                         
   5   3   5        125.86        120.51         5.37 o                         
   6   3   5         22.67         19.68         2.18 o                         
  -6   4   5          9.41         10.15         1.00 o                         
  -5   4   5         21.67         21.10         0.74 o                         
  -4   4   5         17.79         18.71         0.77 o                         
  -3   4   5        375.27        357.29         9.19 o                         
  -2   4   5        350.74        343.92         7.64 o                         
  -1   4   5        372.21        342.52         8.87 o                         
   0   4   5          3.49          3.19         0.32 o                         
   1   4   5        171.78        167.63         4.41 o                         
   2   4   5        117.62        111.15         2.80 o                         
   3   4   5        208.87        203.66         5.32 o                         
   4   4   5         59.17         56.84         2.57 o                         
   5   4   5        100.91         98.75         3.93 o                         
   6   4   5         52.56         53.21         3.28 o                         
  -6   5   5          5.85          6.56         0.65 o                         
  -5   5   5         34.13         35.23         1.26 o                         
  -4   5   5         79.01         78.88         2.30 o                         
  -3   5   5         43.28         46.79         1.85 o                         
  -2   5   5        132.70        126.71         3.26 o                         
  -1   5   5         51.98         46.84         2.05 o                         
   0   5   5         77.01         77.99         2.42 o                         
   1   5   5        247.94        236.67         6.76 o                         
   2   5   5        159.01        156.16         3.93 o                         
   3   5   5         77.25         73.08         2.10 o                         
   4   5   5          4.69          5.51         0.59 o                         
   5   5   5         17.72         17.93         1.59 o                         
   6   5   5          2.20          1.22         0.64 o                         
  -6   6   5         11.57         11.77         1.09 o                         
  -5   6   5          2.24          1.69         0.48 o                         
  -4   6   5          8.27          7.29         0.54 o                         
  -3   6   5        123.85        118.23         4.09 o                         
  -2   6   5        351.56        335.26         9.61 o                         
  -1   6   5         52.04         43.05         1.66 o                         
   0   6   5        277.47        252.44         7.27 o                         
   1   6   5        321.48        292.23         8.34 o                         
   2   6   5        131.78        121.25         3.10 o                         
   3   6   5         17.35         14.92         0.65 o                         
   4   6   5         71.79         64.63         2.47 o                         
   5   6   5          6.39          6.08         0.86 o                         
   6   6   5         26.15         26.73         2.47 o                         
  -5   7   5         38.88         36.78         1.81 o                         
  -4   7   5          7.15          6.41         0.61 o                         
  -3   7   5         29.02         29.10         1.45 o                         
  -2   7   5        128.90        116.18         3.67 o                         
  -1   7   5          5.35          5.28         0.58 o                         
   0   7   5        434.22        393.82        11.17 o                         
   1   7   5        538.50        501.74        12.87 o                         
   2   7   5         94.08         87.64         2.60 o                         
   3   7   5          5.12          5.24         0.45 o                         
   4   7   5         41.93         39.06         1.70 o                         
   5   7   5          0.37         -0.12         0.50 o                         
  -5   8   5          6.22          6.43         0.95 o                         
  -4   8   5          1.86          1.29         0.44 o                         
  -3   8   5          0.70          0.42         0.57 o                         
  -2   8   5         48.01         46.15         2.39 o                         
  -1   8   5        123.93        112.45         4.10 o                         
   0   8   5         52.74         51.22         1.88 o                         
   1   8   5        310.06        287.37         8.33 o                         
   2   8   5         15.92         15.59         0.92 o                         
   3   8   5         41.13         35.53         1.63 o                         
   4   8   5         11.60         11.75         1.18 o                         
   5   8   5          4.40          4.18         1.06 o                         
  -4   9   5         36.03         33.58         1.66 o                         
  -3   9   5         13.78         12.89         0.90 o                         
  -2   9   5          1.35          0.24         0.47 o                         
  -1   9   5         39.30         34.31         1.69 o                         
   0   9   5         62.07         57.22         2.37 o                         
   1   9   5         23.88         21.40         1.08 o                         
   2   9   5         31.70         29.20         1.29 o                         
   3   9   5         30.29         27.51         1.42 o                         
   4   9   5          1.70          1.94         0.66 o                         
  -3  10   5         17.01         16.90         1.16 o                         
  -2  10   5         10.49         10.08         1.08 o                         
  -1  10   5          8.06          7.20         0.79 o                         
   0  10   5          3.42          3.17         0.74 o                         
   1  10   5         29.27         27.76         1.46 o                         
   2  10   5         53.16         46.26         1.92 o                         
   3  10   5         22.09         20.04         1.34 o                         
  -2  11   5         25.15         23.66         2.13 o                         
  -1  11   5        101.09         99.99         3.92 o                         
   0  11   5         72.01         64.25         3.34 o                         
   1  11   5         12.08          9.32         1.76 o                         
   2  11   5          2.52          2.04         0.60 o                         
  -1 -11   6         44.75         52.49         2.64 o                         
   0 -11   6         20.56         24.78         1.70 o                         
   1 -11   6         12.35         12.69         1.22 o                         
  -3 -10   6          9.73         12.72         1.40 o                         
  -2 -10   6         41.65         52.45         2.60 o                         
  -1 -10   6         24.58         29.16         1.77 o                         
   0 -10   6         22.83         25.66         1.73 o                         
   1 -10   6         19.74         21.98         1.30 o                         
   2 -10   6         25.03         28.46         2.16 o                         
   3 -10   6         17.48         17.12         2.69 o                         
  -4  -9   6        103.49        108.09         6.16 o                         
  -3  -9   6         54.23         59.62         3.06 o                         
  -2  -9   6         16.29         20.08         1.38 o                         
  -1  -9   6        105.24        125.91         6.60 o                         
   0  -9   6          0.10          0.62         0.27 o                         
   1  -9   6          1.59          0.98         0.39 o                         
   2  -9   6          8.37         11.24         1.53 o                         
   3  -9   6          2.43          2.74         0.52 o                         
   4  -9   6          2.73          2.56         0.58 o                         
  -5  -8   6         44.31         52.83         4.79 o                         
  -4  -8   6         43.35         43.05         2.48 o                         
  -3  -8   6         55.68         52.67         3.10 o                         
  -2  -8   6        101.09        117.74         7.24 o                         
  -1  -8   6         15.00         17.80         1.19 o                         
   0  -8   6        101.15        109.43         3.19 o                         
   1  -8   6         29.18         30.68         1.53 o                         
   2  -8   6         33.09         33.18         1.72 o                         
   3  -8   6          4.66          5.59         0.52 o                         
   4  -8   6         13.38         14.06         1.33 o                         
  -5  -7   6         76.25         83.19         3.99 o                         
  -4  -7   6          4.73          5.43         0.64 o                         
  -3  -7   6         99.55        114.03         3.59 o                         
  -2  -7   6        242.04        260.23         8.80 o                         
  -1  -7   6         18.28         21.58         1.11 o                         
   0  -7   6        421.71        463.13        11.92 o                         
   1  -7   6         10.79         12.10         0.94 o                         
   2  -7   6         39.12         39.23         1.82 o                         
   3  -7   6         57.57         58.05         1.96 o                         
   4  -7   6          5.99          6.47         0.61 o                         
   5  -7   6         92.27         95.53         5.17 o                         
  -5  -6   6         15.34         13.58         1.35 o                         
  -4  -6   6         25.73         22.48         0.98 o                         
  -3  -6   6        454.29        475.45        15.07 o                         
  -2  -6   6        114.48        120.70         3.69 o                         
  -1  -6   6        463.92        529.59        16.76 o                         
   0  -6   6         34.43         40.11         1.27 o                         
   1  -6   6        312.65        330.85         8.07 o                         
   2  -6   6         25.49         23.88         1.31 o                         
   3  -6   6          6.11          6.99         0.51 o                         
   4  -6   6         60.15         56.07         2.11 o                         
   5  -6   6         21.92         20.16         1.42 o                         
  -6  -5   6         19.32         17.44         2.67 o                         
  -5  -5   6         21.48         21.73         1.55 o                         
  -4  -5   6         27.16         28.78         1.08 o                         
  -3  -5   6        156.21        157.27         6.27 o                         
  -2  -5   6        109.99        116.22         3.30 o                         
  -1  -5   6        661.21        764.19        34.28 o                         
   0  -5   6        370.58        391.66         9.05 o                         
   1  -5   6        223.97        227.56         6.65 o                         
   2  -5   6        109.90        118.55         4.53 o                         
   3  -5   6         53.19         49.31         1.67 o                         
   4  -5   6          3.16          2.53         0.34 o                         
   5  -5   6         82.19         81.48         4.00 o                         
   6  -5   6          5.47          6.64         0.90 o                         
  -6  -4   6         15.26         16.37         1.15 o                         
  -5  -4   6        239.28        232.40        10.46 o                         
  -4  -4   6        341.13        355.03        10.13 o                         
  -3  -4   6         43.18         44.25         1.81 o                         
  -2  -4   6        522.07        551.34        12.19 o                         
  -1  -4   6         12.82         14.25         0.58 o                         
   0  -4   6        193.17        197.95         4.65 o                         
   1  -4   6        211.67        216.92         5.33 o                         
   2  -4   6         45.63         50.41         1.78 o                         
   3  -4   6        203.99        200.06         6.00 o                         
   4  -4   6         55.62         51.64         1.95 o                         
   5  -4   6         25.17         23.51         1.99 o                         
   6  -4   6          2.43          2.68         0.65 o                         
  -6  -3   6         16.58         17.22         1.15 o                         
  -5  -3   6         69.95         66.61         2.64 o                         
  -4  -3   6         23.32         20.52         0.97 o                         
  -3  -3   6        287.30        301.92         7.91 o                         
  -2  -3   6        104.89        112.69         2.77 o                         
  -1  -3   6        368.67        407.60         9.64 o                         
   0  -3   6         94.44         97.70         2.56 o                         
   1  -3   6         49.36         52.16         1.57 o                         
   2  -3   6        145.84        155.27         4.04 o                         
   3  -3   6        192.97        193.39         4.91 o                         
   4  -3   6         45.61         44.44         1.60 o                         
   5  -3   6         23.86         24.26         1.82 o                         
   6  -3   6          9.07          9.01         0.92 o                         
  -6  -2   6         10.08          9.71         0.92 o                         
  -5  -2   6         95.33         97.44         3.62 o                         
  -4  -2   6        388.28        389.13        11.12 o                         
  -3  -2   6         73.16         73.02         2.05 o                         
  -2  -2   6        255.27        260.75         5.92 o                         
  -1  -2   6        117.44        140.57         3.53 o                         
   0  -2   6         33.75         39.74         1.22 o                         
   1  -2   6        277.12        312.31         7.46 o                         
   2  -2   6        425.29        448.33        12.92 o                         
   3  -2   6         15.36         15.79         0.76 o                         
   4  -2   6         18.13         16.25         0.82 o                         
   5  -2   6        132.21        120.83         3.92 o                         
   6  -2   6         32.78         31.81         1.73 o                         
  -7  -1   6         12.02         12.25         1.30 o                         
  -6  -1   6          3.86          4.52         0.58 o                         
  -5  -1   6        165.73        165.84         5.04 o                         
  -4  -1   6         60.47         61.73         2.20 o                         
  -3  -1   6        237.20        241.33         6.39 o                         
  -2  -1   6        250.64        264.45         5.97 o                         
  -1  -1   6         38.38         43.98         1.17 o                         
   0  -1   6        318.66        357.82         8.85 o                         
   1  -1   6        258.26        304.97         9.33 o                         
   2  -1   6         90.47         90.86         2.39 o                         
   3  -1   6         75.97         74.08         2.25 o                         
   4  -1   6        133.20        130.30         4.10 o                         
   5  -1   6         34.93         28.11         1.44 o                         
   6  -1   6          3.17          2.79         0.73 o                         
  -7   0   6          1.55          0.20         0.68 o                         
  -6   0   6         81.85         85.63         3.21 o                         
  -5   0   6        268.82        271.26         7.25 o                         
  -4   0   6        108.45        111.97         3.29 o                         
  -3   0   6         21.47         24.10         0.88 o                         
  -2   0   6        237.17        240.95         5.85 o                         
  -1   0   6        661.93        739.74        25.61 o                         
   0   0   6         11.65          4.73         0.24 o                         
   1   0   6          0.52          2.35         0.22 o                         
   2   0   6        120.94        131.74         4.89 o                         
   3   0   6          0.86          0.77         0.21 o                         
   4   0   6        168.69        158.59         4.66 o                         
   5   0   6         71.58         63.88         2.95 o                         
   6   0   6         17.42         22.78         1.65 o                         
  -7   1   6         12.02         15.73         1.56 o                         
  -6   1   6          3.86          4.76         0.65 o                         
  -5   1   6        165.76        163.47         5.00 o                         
  -4   1   6         60.47         58.83         1.90 o                         
  -3   1   6        237.22        228.44         7.59 o                         
  -2   1   6        250.64        260.01         6.18 o                         
  -1   1   6         38.41         40.49         1.29 o                         
   0   1   6        318.65        310.71         8.00 o                         
   1   1   6        258.26        300.77         8.33 o                         
   2   1   6         90.46         91.35         5.97 o                         
   3   1   6         76.00         72.58         2.47 o                         
   4   1   6        133.22        133.66         3.95 o                         
   5   1   6         34.93         28.74         1.34 o                         
   6   1   6          3.17          3.29         0.65 o                         
  -6   2   6         10.08         10.17         0.87 o                         
  -5   2   6         95.31         94.06         3.06 o                         
  -4   2   6        388.30        373.02         9.63 o                         
  -3   2   6         73.16         65.07         1.90 o                         
  -2   2   6        255.34        249.62         6.46 o                         
  -1   2   6        117.44        120.50         3.03 o                         
   0   2   6         33.75         32.60         0.92 o                         
   1   2   6        277.14        294.84         6.99 o                         
   2   2   6        425.33        510.85        52.32 o                         
   3   2   6         15.36         17.00         0.82 o                         
   4   2   6         18.12         15.68         0.63 o                         
   5   2   6        132.20        116.53         3.90 o                         
   6   2   6         32.77         31.56         1.64 o                         
  -6   3   6         16.57         16.99         1.08 o                         
  -5   3   6         69.94         66.51         2.17 o                         
  -4   3   6         23.32         22.23         0.91 o                         
  -3   3   6        287.29        265.43         6.96 o                         
  -2   3   6        104.87        105.28         2.69 o                         
  -1   3   6        368.65        346.10         7.70 o                         
   0   3   6         94.43         74.95         1.99 o                         
   1   3   6         49.37         49.69         1.40 o                         
   2   3   6        145.82        146.49         3.93 o                         
   3   3   6        193.03        195.35         4.72 o                         
   4   3   6         45.62         47.80         2.14 o                         
   5   3   6         23.86         24.92         1.75 o                         
   6   3   6          9.06         10.04         1.07 o                         
  -6   4   6         15.26         14.07         1.42 o                         
  -5   4   6        239.23        239.04         5.72 o                         
  -4   4   6        341.13        329.05         8.53 o                         
  -3   4   6         43.18         38.67         1.41 o                         
  -2   4   6        522.09        478.44        11.31 o                         
  -1   4   6         12.83         11.72         0.62 o                         
   0   4   6        193.15        164.35         4.08 o                         
   1   4   6        211.65        204.10         4.93 o                         
   2   4   6         45.64         46.15         1.35 o                         
   3   4   6        204.00        187.49         5.41 o                         
   4   4   6         55.61         55.75         2.85 o                         
   5   4   6         25.15         23.93         1.84 o                         
   6   4   6          2.43          3.16         0.76 o                         
  -6   5   6         19.33         18.16         1.02 o                         
  -5   5   6         21.49         23.39         0.85 o                         
  -4   5   6         27.16         26.78         1.17 o                         
  -3   5   6        156.19        145.34         3.95 o                         
  -2   5   6        109.98         97.93         2.83 o                         
  -1   5   6        661.18        619.52        19.35 o                         
   0   5   6        370.62        334.74         8.62 o                         
   1   5   6        223.96        205.26         5.95 o                         
   2   5   6        109.88        107.17         2.76 o                         
   3   5   6         53.17         45.93         1.44 o                         
   4   5   6          3.17          2.47         1.19 o                         
   5   5   6         82.18         78.66         2.94 o                         
   6   5   6          5.47          5.57         0.94 o                         
  -5   6   6         15.34         14.08         1.25 o                         
  -4   6   6         25.74         24.21         2.15 o                         
  -3   6   6        454.27        441.61        13.97 o                         
  -2   6   6        114.48        103.71         3.27 o                         
  -1   6   6        463.91        429.62        13.65 o                         
   0   6   6         34.44         38.89         1.66 o                         
   1   6   6        312.66        282.27         7.40 o                         
   2   6   6         25.49         22.36         0.92 o                         
   3   6   6          6.11          6.58         0.53 o                         
   4   6   6         60.14         54.29         2.29 o                         
   5   6   6         21.91         20.71         1.48 o                         
  -5   7   6         76.25         76.83         3.02 o                         
  -4   7   6          4.73          4.52         0.59 o                         
  -3   7   6         99.56        101.69         3.64 o                         
  -2   7   6        242.03        225.25         6.67 o                         
  -1   7   6         18.27         19.87         1.67 o                         
   0   7   6        421.71        400.85        11.37 o                         
   1   7   6         10.78         10.62         0.69 o                         
   2   7   6         39.11         34.13         1.38 o                         
   3   7   6         57.58         52.12         1.65 o                         
   4   7   6          6.00          5.92         1.00 o                         
   5   7   6         92.27         87.81         4.70 o                         
  -4   8   6         43.34         43.53         1.93 o                         
  -3   8   6         55.68         51.32         2.11 o                         
  -2   8   6        101.07         94.83         3.65 o                         
  -1   8   6         15.01         14.07         1.54 o                         
   0   8   6        101.16         92.33         6.99 o                         
   1   8   6         29.17         25.46         1.25 o                         
   2   8   6         33.09         29.78         1.29 o                         
   3   8   6          4.66          4.72         0.53 o                         
   4   8   6         13.38         12.98         1.54 o                         
  -4   9   6        103.47        101.54         4.63 o                         
  -3   9   6         54.23         51.25         2.15 o                         
  -2   9   6         16.29         16.35         1.31 o                         
  -1   9   6        105.23         97.00         3.69 o                         
   0   9   6          0.10          0.56         0.36 o                         
   1   9   6          1.59          1.10         0.58 o                         
   2   9   6          8.37          7.11         0.67 o                         
   3   9   6          2.43          2.83         0.57 o                         
   4   9   6          2.73          2.39         0.97 o                         
  -3  10   6          9.72         10.45         1.21 o                         
  -2  10   6         41.65         40.18         2.22 o                         
  -1  10   6         24.61         23.81         1.42 o                         
   0  10   6         22.83         19.99         1.62 o                         
   1  10   6         19.75         20.31         1.84 o                         
   2  10   6         25.01         22.83         1.33 o                         
   3  10   6         17.48         14.58         1.29 o                         
  -1  11   6         44.77         43.84         2.99 o                         
   0  11   6         20.56         16.28         1.96 o                         
   1  11   6         12.34         12.61         1.41 o                         
  -2 -10   7         31.00         40.73         2.89 o                         
  -1 -10   7          2.26          2.17         0.67 o                         
   0 -10   7         21.35         26.52         1.76 o                         
   1 -10   7         46.72         49.20         2.43 o                         
   2 -10   7         19.84         19.25         2.13 o                         
  -3  -9   7         23.10         26.93         1.87 o                         
  -2  -9   7          7.18          7.58         1.17 o                         
  -1  -9   7         58.68         66.33         3.07 o                         
   0  -9   7         93.75        103.28         2.91 o                         
   1  -9   7        140.60        172.34         9.63 o                         
   2  -9   7         42.20         49.48         2.97 o                         
   3  -9   7        135.84        159.61         7.31 o                         
  -4  -8   7          8.71          9.77         1.50 o                         
  -3  -8   7          0.91          1.23         0.56 o                         
  -2  -8   7        105.40        126.50         5.94 o                         
  -1  -8   7         26.50         33.47         1.84 o                         
   0  -8   7        207.02        227.49         6.70 o                         
   1  -8   7         10.90         12.91         0.84 o                         
   2  -8   7        432.95        485.37        15.79 o                         
   3  -8   7         47.93         50.68         3.14 o                         
   4  -8   7         88.90         97.45         5.36 o                         
  -5  -7   7          4.32          2.92         0.94 o                         
  -4  -7   7         12.59         12.55         0.83 o                         
  -3  -7   7         73.43         81.47         2.71 o                         
  -2  -7   7        185.97        194.64         6.69 o                         
  -1  -7   7        146.14        164.00         6.92 o                         
   0  -7   7         22.50         31.93         1.82 o                         
   1  -7   7        128.41        145.67         5.12 o                         
   2  -7   7          4.22          5.01         0.64 o                         
   3  -7   7         51.47         55.88         2.80 o                         
   4  -7   7          8.37          8.14         1.18 o                         
   5  -7   7         24.53         26.88         2.32 o                         
  -5  -6   7          9.07          9.13         1.75 o                         
  -4  -6   7         36.25         38.63         1.33 o                         
  -3  -6   7         24.69         23.11         1.15 o                         
  -2  -6   7        116.08        134.30         5.66 o                         
  -1  -6   7         34.71         40.84         1.86 o                         
   0  -6   7         66.43         76.41         3.85 o                         
   1  -6   7         41.52         43.71         2.25 o                         
   2  -6   7         46.66         50.05         2.19 o                         
   3  -6   7         53.47         49.89         2.97 o                         
   4  -6   7         55.01         52.41         2.47 o                         
   5  -6   7         34.40         35.62         2.29 o                         
  -6  -5   7          1.89          2.20         0.82 o                         
  -5  -5   7         17.03         16.66         1.41 o                         
  -4  -5   7          9.72         10.30         0.76 o                         
  -3  -5   7        164.84        174.56         5.89 o                         
  -2  -5   7         79.78         82.45         3.24 o                         
  -1  -5   7         64.11         70.39         3.22 o                         
   0  -5   7        318.44        372.75        11.91 o                         
   1  -5   7        378.34        410.32        10.81 o                         
   2  -5   7          8.95         14.07         1.57 o                         
   3  -5   7        696.27        707.10        26.24 o                         
   4  -5   7         71.79         70.28         3.14 o                         
   5  -5   7         60.92         59.42         2.27 o                         
  -6  -4   7         15.11         14.68         1.51 o                         
  -5  -4   7          6.60          6.10         0.89 o                         
  -4  -4   7         41.02         39.59         1.60 o                         
  -3  -4   7        122.54        137.06         4.71 o                         
  -2  -4   7        112.20        120.45         3.90 o                         
  -1  -4   7        393.11        441.40        11.26 o                         
   0  -4   7        185.99        200.70         5.41 o                         
   1  -4   7         59.34         59.01         1.80 o                         
   2  -4   7          9.82         11.63         0.89 o                         
   3  -4   7         21.10         21.26         1.69 o                         
   4  -4   7        469.67        429.52        12.41 o                         
   5  -4   7         38.78         40.06         1.70 o                         
   6  -4   7         28.01         25.54         1.84 o                         
  -6  -3   7         40.61         41.66         1.99 o                         
  -5  -3   7         42.50         43.60         1.93 o                         
  -4  -3   7          9.99         11.49         1.39 o                         
  -3  -3   7        497.34        524.59        14.76 o                         
  -2  -3   7        217.77        232.82         5.75 o                         
  -1  -3   7        395.24        452.90        10.73 o                         
   0  -3   7        197.69        228.67         7.36 o                         
   1  -3   7          0.67          0.79         0.17 o                         
   2  -3   7         26.65         26.18         1.30 o                         
   3  -3   7        139.96        130.65         5.91 o                         
   4  -3   7        108.26        105.84         3.98 o                         
   5  -3   7         51.16         48.68         2.33 o                         
   6  -3   7         24.92         24.25         1.51 o                         
  -6  -2   7          8.05          7.57         0.77 o                         
  -5  -2   7         37.19         38.68         1.78 o                         
  -4  -2   7        321.97        329.81        10.64 o                         
  -3  -2   7        199.60        210.19         5.58 o                         
  -2  -2   7        178.85        177.39         4.22 o                         
  -1  -2   7        269.44        303.48         6.49 o                         
   0  -2   7        202.94        255.90         7.75 o                         
   1  -2   7        827.49        853.82        20.03 o                         
   2  -2   7        604.75        628.52        19.41 o                         
   3  -2   7         39.42         39.05         1.49 o                         
   4  -2   7        222.25        203.11         6.42 o                         
   5  -2   7          6.59          7.02         1.12 o                         
   6  -2   7         17.05         15.12         1.21 o                         
  -6  -1   7         96.16        103.22         3.43 o                         
  -5  -1   7         38.73         37.79         1.58 o                         
  -4  -1   7         31.28         33.67         1.40 o                         
  -3  -1   7        321.46        321.34         9.21 o                         
  -2  -1   7        582.95        618.96        14.58 o                         
  -1  -1   7        562.68        627.09        16.79 o                         
   0  -1   7        526.16        569.13        17.95 o                         
   1  -1   7         58.98         61.53         2.34 o                         
   2  -1   7        209.66        209.76         6.98 o                         
   3  -1   7         53.72         55.34         1.75 o                         
   4  -1   7        155.75        144.65         4.34 o                         
   5  -1   7         12.50         12.03         0.78 o                         
   6  -1   7         16.83         16.76         1.57 o                         
  -6   0   7          1.93          1.55         0.50 o                         
  -5   0   7          0.01          0.30         0.31 o                         
  -4   0   7        102.74         99.19         3.18 o                         
  -3   0   7        328.54        336.74         8.70 o                         
  -2   0   7          5.18          4.69         0.34 o                         
  -1   0   7         45.48         41.64         1.55 o                         
   0   0   7          7.64         13.92         0.46 o                         
   1   0   7          0.59          1.58         0.20 o                         
   2   0   7        222.27        227.57         7.23 o                         
   3   0   7         67.87         71.47         2.23 o                         
   4   0   7        320.07        294.91         8.37 o                         
   5   0   7         19.22         20.22         1.00 o                         
   6   0   7          7.48          7.51         0.75 o                         
  -6   1   7         96.18        101.16         3.74 o                         
  -5   1   7         38.71         36.74         1.39 o                         
  -4   1   7         31.29         29.44         1.13 o                         
  -3   1   7        321.42        320.20         9.07 o                         
  -2   1   7        582.92        590.30        16.35 o                         
  -1   1   7        562.71        607.99        18.04 o                         
   0   1   7        526.19        507.27        11.18 o                         
   1   1   7         58.98         63.88         2.17 o                         
   2   1   7        209.66        194.06         9.57 o                         
   3   1   7         53.77         53.05         1.88 o                         
   4   1   7        155.74        135.11         4.41 o                         
   5   1   7         12.51         12.72         0.75 o                         
   6   1   7         16.83         18.21         1.13 o                         
  -6   2   7          8.06          7.29         0.79 o                         
  -5   2   7         37.21         38.68         1.54 o                         
  -4   2   7        321.93        303.58         8.71 o                         
  -3   2   7        199.65        202.36         6.28 o                         
  -2   2   7        178.78        169.94         4.31 o                         
  -1   2   7        269.44        263.37         6.90 o                         
   0   2   7        202.94        205.88         5.38 o                         
   1   2   7        827.47        787.12        18.33 o                         
   2   2   7        604.76        703.77        28.36 o                         
   3   2   7         39.41         41.06         3.03 o                         
   4   2   7        222.27        198.71         6.30 o                         
   5   2   7          6.59          6.67         0.54 o                         
   6   2   7         17.07         16.29         1.48 o                         
  -6   3   7         40.61         38.84         2.15 o                         
  -5   3   7         42.48         44.41         1.60 o                         
  -4   3   7          9.99         10.96         0.71 o                         
  -3   3   7        497.33        470.81        11.15 o                         
  -2   3   7        217.77        209.46         5.16 o                         
  -1   3   7        395.29        373.11         8.90 o                         
   0   3   7        197.68        180.88         3.88 o                         
   1   3   7          0.67          0.72         0.16 o                         
   2   3   7         26.65         25.39         0.83 o                         
   3   3   7        140.00        137.21         5.01 o                         
   4   3   7        108.28        111.47         3.60 o                         
   5   3   7         51.17         52.25         2.00 o                         
   6   3   7         24.92         26.38         1.73 o                         
  -6   4   7         15.12         16.45         0.98 o                         
  -5   4   7          6.60          7.01         0.64 o                         
  -4   4   7         41.02         36.35         1.89 o                         
  -3   4   7        122.53        123.26         3.76 o                         
  -2   4   7        112.20        102.87         2.74 o                         
  -1   4   7        393.12        356.75        10.39 o                         
   0   4   7        185.99        162.60         4.01 o                         
   1   4   7         59.34         54.57         1.38 o                         
   2   4   7          9.81          8.00         0.50 o                         
   3   4   7         21.09         17.74         0.76 o                         
   4   4   7        469.66        458.45        22.63 o                         
   5   4   7         38.80         39.73         2.12 o                         
   6   4   7         28.01         30.05         3.64 o                         
  -6   5   7          1.89          1.13         0.44 o                         
  -5   5   7         17.05         15.86         1.06 o                         
  -4   5   7          9.72         10.62         0.99 o                         
  -3   5   7        164.85        161.51         5.39 o                         
  -2   5   7         79.77         64.05         2.31 o                         
  -1   5   7         64.11         61.16         2.35 o                         
   0   5   7        318.43        308.56         7.99 o                         
   1   5   7        378.33        357.29         9.23 o                         
   2   5   7          8.95          8.15         0.58 o                         
   3   5   7        696.27        630.87        15.99 o                         
   4   5   7         71.80         66.64         2.58 o                         
   5   5   7         60.92         58.55         2.55 o                         
  -5   6   7          9.06          6.66         0.83 o                         
  -4   6   7         36.26         35.30         2.42 o                         
  -3   6   7         24.70         21.13         0.98 o                         
  -2   6   7        116.08        109.44         3.99 o                         
  -1   6   7         34.72         32.32         1.52 o                         
   0   6   7         66.44         65.20         1.95 o                         
   1   6   7         41.51         38.96         1.37 o                         
   2   6   7         46.65         43.92         1.43 o                         
   3   6   7         53.47         45.98         1.49 o                         
   4   6   7         55.00         48.56         2.04 o                         
   5   6   7         34.41         31.81         1.88 o                         
  -5   7   7          4.32          3.52         0.65 o                         
  -4   7   7         12.60         13.07         1.48 o                         
  -3   7   7         73.42         70.33         2.66 o                         
  -2   7   7        185.96        164.81         6.01 o                         
  -1   7   7        146.14        129.37         4.58 o                         
   0   7   7         22.50         24.70         1.08 o                         
   1   7   7        128.43        116.69         3.35 o                         
   2   7   7          4.22          4.61         1.10 o                         
   3   7   7         51.46         48.35         1.58 o                         
   4   7   7          8.37          7.48         0.77 o                         
   5   7   7         24.54         26.23         1.77 o                         
  -4   8   7          8.71          7.98         1.10 o                         
  -3   8   7          0.91          1.56         0.42 o                         
  -2   8   7        105.38         95.35         3.70 o                         
  -1   8   7         26.50         24.75         1.34 o                         
   0   8   7        207.03        195.42         5.88 o                         
   1   8   7         10.89         11.76         0.88 o                         
   2   8   7        433.00        398.65        11.41 o                         
   3   8   7         47.92         40.56         1.60 o                         
   4   8   7         88.89         80.06         3.36 o                         
  -3   9   7         23.10         22.64         1.64 o                         
  -2   9   7          7.18          7.47         0.88 o                         
  -1   9   7         58.68         55.49         2.40 o                         
   0   9   7         93.75         83.82         3.98 o                         
   1   9   7        140.59        127.94         4.65 o                         
   2   9   7         42.20         38.68         1.73 o                         
   3   9   7        135.82        123.34         4.48 o                         
  -2  10   7         31.01         33.53         2.08 o                         
  -1  10   7          2.26          3.03         0.64 o                         
   0  10   7         21.34         18.16         2.60 o                         
   1  10   7         46.71         42.66         2.07 o                         
   2  10   7         19.83         19.32         1.82 o                         
  -2 -10   8          6.42          6.86         0.95 o                         
  -1 -10   8          4.85          4.87         1.01 o                         
   0 -10   8          7.25          7.54         1.04 o                         
   1 -10   8          9.27         11.09         4.42 o                         
  -3  -9   8         17.68         19.58         2.49 o                         
  -2  -9   8         56.69         68.09         3.83 o                         
  -1  -9   8         11.18         14.18         1.30 o                         
   0  -9   8          7.56          7.76         1.11 o                         
   1  -9   8         19.70         22.44         1.67 o                         
   2  -9   8         11.14         10.03         1.39 o                         
   3  -9   8         22.85         26.46         2.25 o                         
  -4  -8   8         13.35         13.14         2.36 o                         
  -3  -8   8         13.92         16.19         1.49 o                         
  -2  -8   8         40.78         49.54         3.77 o                         
  -1  -8   8         76.51         93.66         5.79 o                         
   0  -8   8          4.74          6.24         0.70 o                         
   1  -8   8          0.38         -0.08         0.43 o                         
   2  -8   8        123.48        149.58         6.68 o                         
   3  -8   8         34.56         38.31         2.85 o                         
   4  -8   8          2.10          2.19         1.02 o                         
  -4  -7   8         13.07         16.09         1.05 o                         
  -3  -7   8         49.29         49.46         2.77 o                         
  -2  -7   8         21.88         24.30         1.49 o                         
  -1  -7   8         19.63         23.90         1.73 o                         
   0  -7   8         52.82         56.06         2.90 o                         
   1  -7   8         32.94         39.46         1.71 o                         
   2  -7   8         30.32         32.50         1.63 o                         
   3  -7   8         19.56         25.30         2.08 o                         
   4  -7   8         10.42         10.43         2.19 o                         
  -5  -6   8         19.04         18.90         4.02 o                         
  -4  -6   8         32.82         33.92         1.65 o                         
  -3  -6   8          1.09          0.47         0.48 o                         
  -2  -6   8         83.66        100.62         7.34 o                         
  -1  -6   8         55.82         64.97         3.39 o                         
   0  -6   8         96.95        117.69         4.24 o                         
   1  -6   8         47.85         47.65         2.19 o                         
   2  -6   8         74.35         74.07         5.94 o                         
   3  -6   8         18.29         19.76         1.80 o                         
   4  -6   8          6.85          5.88         1.20 o                         
   5  -6   8         17.61         15.87         3.02 o                         
  -5  -5   8         11.91         12.97         1.35 o                         
  -4  -5   8         97.32        106.54         3.44 o                         
  -3  -5   8         23.93         29.59         1.44 o                         
  -2  -5   8        145.73        159.02         5.62 o                         
  -1  -5   8        215.71        269.53        12.31 o                         
   0  -5   8          8.70         10.16         0.68 o                         
   1  -5   8        159.02        176.91         8.37 o                         
   2  -5   8        212.21        225.68         9.18 o                         
   3  -5   8          8.65          9.34         1.80 o                         
   4  -5   8          1.82          2.45         0.93 o                         
   5  -5   8         79.81         84.20         4.50 o                         
  -6  -4   8          8.85         10.68         1.31 o                         
  -5  -4   8         20.89         22.51         1.28 o                         
  -4  -4   8         42.87         43.42         1.79 o                         
  -3  -4   8         11.67         13.94         1.11 o                         
  -2  -4   8        467.46        503.86        16.05 o                         
  -1  -4   8        149.07        167.28         6.39 o                         
   0  -4   8        107.62        121.27         5.86 o                         
   1  -4   8         31.88         29.64         1.99 o                         
   2  -4   8         35.36         34.93         2.09 o                         
   3  -4   8         25.34         32.03         2.14 o                         
   4  -4   8          0.71          0.79         0.70 o                         
   5  -4   8         93.65        100.30         5.03 o                         
  -6  -3   8         22.26         23.73         1.71 o                         
  -5  -3   8         30.51         32.57         1.63 o                         
  -4  -3   8         69.43         79.01         4.32 o                         
  -3  -3   8         31.23         31.93         1.45 o                         
  -2  -3   8        241.80        257.51         6.86 o                         
  -1  -3   8        640.13        721.21        17.87 o                         
   0  -3   8        137.03        147.19         5.14 o                         
   1  -3   8          8.59         10.13         0.63 o                         
   2  -3   8          4.52          4.48         0.44 o                         
   3  -3   8          3.20          3.39         0.83 o                         
   4  -3   8         35.56         36.99         3.02 o                         
   5  -3   8          6.11          6.40         0.65 o                         
   6  -3   8        120.95        122.75         5.96 o                         
  -6  -2   8         35.50         35.09         1.81 o                         
  -5  -2   8         29.03         29.19         1.52 o                         
  -4  -2   8         10.83         12.19         0.93 o                         
  -3  -2   8         83.29         88.17         2.39 o                         
  -2  -2   8        351.72        366.08         9.47 o                         
  -1  -2   8         46.35         51.34         1.46 o                         
   0  -2   8        223.17        239.09         6.26 o                         
   1  -2   8        101.98        105.55         3.22 o                         
   2  -2   8        122.47        121.57         6.27 o                         
   3  -2   8        138.37        158.15         5.55 o                         
   4  -2   8         51.65         53.55         1.98 o                         
   5  -2   8         80.17         82.14         2.90 o                         
   6  -2   8         91.49         90.74         5.74 o                         
  -6  -1   8         75.84         78.53         2.78 o                         
  -5  -1   8         26.21         25.42         1.39 o                         
  -4  -1   8        183.25        193.92         5.82 o                         
  -3  -1   8        528.48        534.00        12.62 o                         
  -2  -1   8         19.74         19.72         0.86 o                         
  -1  -1   8         95.45        105.53         3.17 o                         
   0  -1   8          5.47          4.25         0.53 o                         
   1  -1   8        784.80        777.46        21.48 o                         
   2  -1   8        494.84        495.05        24.38 o                         
   3  -1   8        372.78        376.11        10.54 o                         
   4  -1   8        210.81        221.28         6.58 o                         
   5  -1   8         91.90         95.83         3.66 o                         
   6  -1   8         17.72         17.78         1.83 o                         
  -6   0   8         45.91         46.86         1.94 o                         
  -5   0   8         15.36         15.07         0.89 o                         
  -4   0   8        136.88        138.99         4.29 o                         
  -3   0   8         54.68         53.81         1.58 o                         
  -2   0   8        204.77        211.11        10.47 o                         
  -1   0   8        123.98        121.61         3.40 o                         
   0   0   8       1028.03       1043.21        22.75 o                         
   1   0   8        966.77        955.14        53.23 o                         
   2   0   8        736.31        825.89        44.86 o                         
   3   0   8         92.04         93.27         3.57 o                         
   4   0   8        289.70        283.17         8.94 o                         
   5   0   8         75.95         76.57         2.50 o                         
   6   0   8         33.88         32.30         1.60 o                         
  -6   1   8         75.87         81.09         3.15 o                         
  -5   1   8         26.20         25.44         1.10 o                         
  -4   1   8        183.26        187.97         5.11 o                         
  -3   1   8        528.45        528.98        16.25 o                         
  -2   1   8         19.73         18.78         0.89 o                         
  -1   1   8         95.46         98.39         2.77 o                         
   0   1   8          5.47          4.73         0.30 o                         
   1   1   8        784.80        779.80        27.03 o                         
   2   1   8        494.88        549.47        19.62 o                         
   3   1   8        372.78        394.25        17.91 o                         
   4   1   8        210.79        216.94         8.00 o                         
   5   1   8         91.92         87.54         4.01 o                         
   6   1   8         17.72         16.99         1.41 o                         
  -6   2   8         35.49         38.24         2.86 o                         
  -5   2   8         29.04         31.61         1.31 o                         
  -4   2   8         10.84         11.83         0.61 o                         
  -3   2   8         83.30         79.43         2.58 o                         
  -2   2   8        351.78        345.64         8.33 o                         
  -1   2   8         46.33         46.18         1.49 o                         
   0   2   8        223.14        198.50         5.78 o                         
   1   2   8        101.98         95.15         2.70 o                         
   2   2   8        122.47        125.81         3.79 o                         
   3   2   8        138.38        162.84         6.90 o                         
   4   2   8         51.65         51.41         2.10 o                         
   5   2   8         80.18         78.13         4.23 o                         
   6   2   8         91.48         90.50         5.09 o                         
  -6   3   8         22.27         23.86         1.33 o                         
  -5   3   8         30.51         30.44         1.35 o                         
  -4   3   8         69.40         70.13         2.44 o                         
  -3   3   8         31.23         30.00         0.97 o                         
  -2   3   8        241.82        229.20         5.26 o                         
  -1   3   8        640.13        583.51        14.89 o                         
   0   3   8        137.03        127.35         3.15 o                         
   1   3   8          8.59          9.25         0.53 o                         
   2   3   8          4.53          4.59         0.41 o                         
   3   3   8          3.19          3.58         0.33 o                         
   4   3   8         35.57         32.40         1.85 o                         
   5   3   8          6.11          6.61         0.77 o                         
   6   3   8        120.93        120.42         5.45 o                         
  -6   4   8          8.85          9.33         1.11 o                         
  -5   4   8         20.88         19.53         1.07 o                         
  -4   4   8         42.87         38.97         1.54 o                         
  -3   4   8         11.68         12.11         0.63 o                         
  -2   4   8        467.51        414.91        10.84 o                         
  -1   4   8        149.06        140.13         3.57 o                         
   0   4   8        107.65         92.94         2.65 o                         
   1   4   8         31.87         25.80         0.83 o                         
   2   4   8         35.38         29.71         1.04 o                         
   3   4   8         25.35         27.37         1.13 o                         
   4   4   8          0.71          1.08         0.48 o                         
   5   4   8         93.64         92.80         4.14 o                         
  -5   5   8         11.91         12.62         0.79 o                         
  -4   5   8         97.30         97.76         3.26 o                         
  -3   5   8         23.94         23.40         1.08 o                         
  -2   5   8        145.71        133.12         4.35 o                         
  -1   5   8        215.72        204.93         6.80 o                         
   0   5   8          8.70          8.94         0.66 o                         
   1   5   8        159.03        148.47         4.51 o                         
   2   5   8        212.24        181.19         4.94 o                         
   3   5   8          8.64          7.68         0.58 o                         
   4   5   8          1.82          1.82         0.53 o                         
   5   5   8         79.82         72.26         3.25 o                         
  -5   6   8         19.05         18.38         2.39 o                         
  -4   6   8         32.82         30.90         1.43 o                         
  -3   6   8          1.09          0.92         0.46 o                         
  -2   6   8         83.66         78.64         3.27 o                         
  -1   6   8         55.81         50.23         2.09 o                         
   0   6   8         96.94         89.09         2.57 o                         
   1   6   8         47.85         40.45         1.58 o                         
   2   6   8         74.36         61.76         2.18 o                         
   3   6   8         18.27         15.73         0.73 o                         
   4   6   8          6.85          5.30         0.66 o                         
   5   6   8         17.60         19.04         2.05 o                         
  -4   7   8         13.07         15.47         1.42 o                         
  -3   7   8         49.29         44.32         2.60 o                         
  -2   7   8         21.87         19.41         1.20 o                         
  -1   7   8         19.62         20.15         1.14 o                         
   0   7   8         52.83         47.91         2.55 o                         
   1   7   8         32.93         30.62         1.37 o                         
   2   7   8         30.32         26.35         1.22 o                         
   3   7   8         19.56         17.97         0.80 o                         
   4   7   8         10.43         10.34         0.91 o                         
  -4   8   8         13.35         15.90         1.47 o                         
  -3   8   8         13.92         14.28         1.94 o                         
  -2   8   8         40.78         36.20         1.81 o                         
  -1   8   8         76.52         73.13         2.92 o                         
   0   8   8          4.74          5.99         0.95 o                         
   1   8   8          0.38          0.46         0.33 o                         
   2   8   8        123.47        112.31         3.64 o                         
   3   8   8         34.57         29.36         1.54 o                         
   4   8   8          2.10          0.89         0.58 o                         
  -3   9   8         17.69         16.33         1.98 o                         
  -2   9   8         56.68         50.27         2.33 o                         
  -1   9   8         11.19         11.82         1.31 o                         
   0   9   8          7.56          7.00         1.09 o                         
   1   9   8         19.69         17.03         1.70 o                         
   2   9   8         11.15         10.17         0.86 o                         
   3   9   8         22.85         17.47         1.32 o                         
  -2  10   8          6.41          9.94         2.25 o                         
  -1  10   8          4.85          4.77         0.69 o                         
   0  10   8          7.25          8.21         1.46 o                         
   1  10   8          9.27          7.64         0.96 o                         
  -2  -9   9         36.54         42.62         2.70 o                         
  -1  -9   9         13.43         13.27         1.34 o                         
   0  -9   9         51.05         67.16         4.03 o                         
   1  -9   9         21.90         25.47         2.10 o                         
   2  -9   9          6.96          9.39         1.38 o                         
  -3  -8   9         93.44        112.43         5.23 o                         
  -2  -8   9         22.60         27.33         1.72 o                         
  -1  -8   9         91.13        114.68         8.06 o                         
   0  -8   9         90.19        108.95         6.57 o                         
   1  -8   9        103.50        126.50         7.56 o                         
   2  -8   9         16.42         18.99         1.74 o                         
   3  -8   9         16.57         20.38         3.01 o                         
  -4  -7   9         28.86         29.06         1.94 o                         
  -3  -7   9         27.13         32.47         2.08 o                         
  -2  -7   9         17.35         19.65         1.54 o                         
  -1  -7   9         14.21         15.16         1.71 o                         
   0  -7   9         15.06         17.96         1.16 o                         
   1  -7   9         38.42         46.31         3.64 o                         
   2  -7   9         15.77         19.32         1.43 o                         
   3  -7   9         39.88         44.53         3.83 o                         
   4  -7   9         19.45         23.75         2.54 o                         
  -4  -6   9          5.93          6.90         0.77 o                         
  -3  -6   9         12.94         13.27         1.87 o                         
  -2  -6   9         35.05         39.01         1.98 o                         
  -1  -6   9        119.05        142.17        10.39 o                         
   0  -6   9         84.98         91.17         3.53 o                         
   1  -6   9        142.34        127.14         5.94 o                         
   2  -6   9         16.02         16.30         1.00 o                         
   3  -6   9         70.47         82.80         4.27 o                         
   4  -6   9         13.31         13.33         1.71 o                         
  -5  -5   9          0.96          0.06         0.53 o                         
  -4  -5   9          6.50          6.50         0.72 o                         
  -3  -5   9         60.04         67.53         3.23 o                         
  -2  -5   9        270.91        292.62         9.98 o                         
  -1  -5   9          1.22          7.65         0.92 o                         
   0  -5   9        179.77        192.18         7.69 o                         
   1  -5   9        157.64        190.11         9.87 o                         
   2  -5   9        224.39        256.53         8.96 o                         
   3  -5   9         36.32         44.96         2.73 o                         
   4  -5   9         35.25         41.35         2.75 o                         
   5  -5   9         21.38         25.80         2.34 o                         
  -5  -4   9         11.07         15.11         1.48 o                         
  -4  -4   9        100.48        104.55         3.41 o                         
  -3  -4   9         25.85         28.92         2.27 o                         
  -2  -4   9         89.66         95.34         3.68 o                         
  -1  -4   9         20.38         19.82         1.10 o                         
   0  -4   9        206.77        246.95        11.83 o                         
   1  -4   9        287.97        324.40        15.55 o                         
   2  -4   9        154.43        180.92         6.25 o                         
   3  -4   9         57.82         69.73         2.89 o                         
   4  -4   9         23.00         29.55         2.19 o                         
   5  -4   9         58.61         66.88         3.82 o                         
  -5  -3   9         26.26         29.68         1.57 o                         
  -4  -3   9         55.24         57.26         2.41 o                         
  -3  -3   9         94.93         97.93         4.22 o                         
  -2  -3   9         40.32         40.33         1.97 o                         
  -1  -3   9        139.61        157.30         4.36 o                         
   0  -3   9        129.84        142.47         4.12 o                         
   1  -3   9         65.26         56.70         2.37 o                         
   2  -3   9        100.75        111.71         6.99 o                         
   3  -3   9        155.86        187.34         6.68 o                         
   4  -3   9         14.37         16.00         1.20 o                         
   5  -3   9         35.67         39.55         2.10 o                         
  -6  -2   9          1.20          1.09         0.56 o                         
  -5  -2   9          1.89          2.69         0.55 o                         
  -4  -2   9          9.95         10.88         1.03 o                         
  -3  -2   9         53.69         58.35         2.38 o                         
  -2  -2   9         92.70        101.60         3.19 o                         
  -1  -2   9        305.56        326.14         7.81 o                         
   0  -2   9        316.82        324.34         9.05 o                         
   1  -2   9        500.86        483.01        21.88 o                         
   2  -2   9         45.12         45.05         2.64 o                         
   3  -2   9         65.66         73.30         3.53 o                         
   4  -2   9         12.67         12.87         1.03 o                         
   5  -2   9         38.13         39.31         1.63 o                         
  -6  -1   9          6.81          6.54         0.89 o                         
  -5  -1   9         35.83         37.22         1.82 o                         
  -4  -1   9        257.93        271.19         7.95 o                         
  -3  -1   9          0.33          0.21         0.25 o                         
  -2  -1   9         53.83         54.87         1.85 o                         
  -1  -1   9        104.05        111.47         3.16 o                         
   0  -1   9        446.85        434.85        11.04 o                         
   1  -1   9        769.98        821.32        29.13 o                         
   2  -1   9         50.25         50.53         2.22 o                         
   3  -1   9         20.42         22.27         1.37 o                         
   4  -1   9         34.70         36.93         2.85 o                         
   5  -1   9         30.59         32.24         1.51 o                         
   6  -1   9         31.69         31.60         3.16 o                         
  -6   0   9          0.02         -0.39         0.39 o                         
  -5   0   9         11.37         11.05         0.77 o                         
  -4   0   9         12.49         13.88         0.85 o                         
  -3   0   9          0.06         -0.01         0.23 o                         
  -2   0   9          5.37          6.45         0.51 o                         
  -1   0   9          8.09          7.45         0.49 o                         
   0   0   9        300.01        304.57         7.32 o                         
   1   0   9       1985.53       1912.88        78.95 o                         
   2   0   9        614.09        613.03        43.34 o                         
   3   0   9         89.13        111.30         5.16 o                         
   4   0   9         39.19         43.23         1.93 o                         
   5   0   9         24.38         24.40         1.28 o                         
   6   0   9          6.68          7.08         0.80 o                         
  -6   1   9          6.81          8.62         1.06 o                         
  -5   1   9         35.83         36.05         1.40 o                         
  -4   1   9        257.92        268.62         7.92 o                         
  -3   1   9          0.33          0.31         0.30 o                         
  -2   1   9         53.83         51.48         1.61 o                         
  -1   1   9        104.07        106.56         3.17 o                         
   0   1   9        446.82        417.59         9.32 o                         
   1   1   9        770.01        738.59        21.83 o                         
   2   1   9         50.25         54.04         2.98 o                         
   3   1   9         20.41         23.19         1.73 o                         
   4   1   9         34.71         37.13         1.47 o                         
   5   1   9         30.60         31.67         1.57 o                         
   6   1   9         31.69         32.06         2.63 o                         
  -6   2   9          1.20          0.85         0.48 o                         
  -5   2   9          1.89          1.19         0.40 o                         
  -4   2   9          9.95          8.72         0.69 o                         
  -3   2   9         53.69         54.61         1.83 o                         
  -2   2   9         92.70         90.73         2.89 o                         
  -1   2   9        305.56        292.79         8.32 o                         
   0   2   9        316.86        301.49         7.73 o                         
   1   2   9        500.79        445.47        11.45 o                         
   2   2   9         45.12         46.37         1.58 o                         
   3   2   9         65.64         74.82         2.49 o                         
   4   2   9         12.68         14.80         0.77 o                         
   5   2   9         38.14         38.73         2.31 o                         
  -5   3   9         26.25         27.53         1.36 o                         
  -4   3   9         55.24         55.00         1.76 o                         
  -3   3   9         94.92         95.36         2.26 o                         
  -2   3   9         40.30         36.24         1.12 o                         
  -1   3   9        139.65        127.60         3.83 o                         
   0   3   9        129.79        126.33         2.92 o                         
   1   3   9         65.27         57.13         1.92 o                         
   2   3   9        100.77         97.95         2.95 o                         
   3   3   9        155.85        163.38         5.34 o                         
   4   3   9         14.37         14.32         0.58 o                         
   5   3   9         35.66         38.36         2.33 o                         
  -5   4   9         11.07         12.56         1.12 o                         
  -4   4   9        100.49        101.31         3.57 o                         
  -3   4   9         25.86         24.55         1.53 o                         
  -2   4   9         89.65         85.06         2.51 o                         
  -1   4   9         20.39         15.06         0.66 o                         
   0   4   9        206.79        185.93         5.00 o                         
   1   4   9        287.98        244.95         5.52 o                         
   2   4   9        154.38        145.11         4.22 o                         
   3   4   9         57.84         58.22         2.83 o                         
   4   4   9         22.99         22.89         1.84 o                         
   5   4   9         58.61         58.24         2.51 o                         
  -5   5   9          0.96          1.58         0.49 o                         
  -4   5   9          6.51          6.74         0.68 o                         
  -3   5   9         60.04         60.17         2.86 o                         
  -2   5   9        270.93        237.79         9.25 o                         
  -1   5   9          1.22         15.74         2.81 o                         
   0   5   9        179.77        158.61         4.79 o                         
   1   5   9        157.64        136.30         4.21 o                         
   2   5   9        224.36        206.45         5.95 o                         
   3   5   9         36.33         34.22         1.22 o                         
   4   5   9         35.25         33.73         2.25 o                         
   5   5   9         21.38         20.31         1.45 o                         
  -4   6   9          5.93          7.51         0.99 o                         
  -3   6   9         12.93         13.56         1.20 o                         
  -2   6   9         35.06         30.79         2.37 o                         
  -1   6   9        119.05        103.91         3.77 o                         
   0   6   9         84.98         76.58         2.61 o                         
   1   6   9        142.39        124.53         3.93 o                         
   2   6   9         16.01         14.53         0.88 o                         
   3   6   9         70.46         65.29         2.64 o                         
   4   6   9         13.32         12.96         1.01 o                         
  -4   7   9         28.87         34.88         2.58 o                         
  -3   7   9         27.14         28.56         1.77 o                         
  -2   7   9         17.35         16.52         1.14 o                         
  -1   7   9         14.21         13.50         0.95 o                         
   0   7   9         15.05         12.35         0.99 o                         
   1   7   9         38.42         32.49         1.41 o                         
   2   7   9         15.77         15.86         1.06 o                         
   3   7   9         39.87         37.04         1.53 o                         
   4   7   9         19.46         16.82         1.19 o                         
  -3   8   9         93.46         83.66         5.13 o                         
  -2   8   9         22.62         21.48         1.34 o                         
  -1   8   9         91.13         85.35         3.33 o                         
   0   8   9         90.19         79.97         3.85 o                         
   1   8   9        103.47         89.50         3.50 o                         
   2   8   9         16.42         13.85         0.94 o                         
   3   8   9         16.57         14.86         1.31 o                         
  -2   9   9         36.53         37.96         2.29 o                         
  -1   9   9         13.43         12.77         1.45 o                         
   0   9   9         51.04         48.70         2.80 o                         
   1   9   9         21.90         20.34         1.36 o                         
   2   9   9          6.96          7.32         0.87 o                         
  -1  -9  10         30.35         36.40         2.92 o                         
   0  -9  10         55.91         68.40         4.02 o                         
   1  -9  10          4.15          3.75         0.97 o                         
  -3  -8  10         26.42         25.49         2.09 o                         
  -2  -8  10         16.35         20.25         1.55 o                         
  -1  -8  10         56.34         71.33         6.09 o                         
   0  -8  10          9.84         11.73         1.37 o                         
   1  -8  10        265.20        341.59        18.12 o                         
   2  -8  10          1.99          3.98         1.90 o                         
  -3  -7  10         50.12         51.62         2.88 o                         
  -2  -7  10         31.87         35.57         2.01 o                         
  -1  -7  10         71.70         85.17         3.80 o                         
   0  -7  10         98.21        109.28         4.61 o                         
   1  -7  10          9.33         13.77         2.06 o                         
   2  -7  10        163.12        212.16        11.45 o                         
   3  -7  10         22.48         28.95         2.33 o                         
  -4  -6  10         22.84         25.21         1.73 o                         
  -3  -6  10          1.49          1.78         0.71 o                         
  -2  -6  10         12.93         15.09         1.26 o                         
  -1  -6  10          0.79          0.51         0.54 o                         
   0  -6  10         37.32         50.59         3.30 o                         
   1  -6  10         27.38         27.49         2.93 o                         
   2  -6  10          8.20          9.11         0.53 o                         
   3  -6  10         13.00         17.76         1.26 o                         
   4  -6  10         14.99         15.62         1.87 o                         
  -4  -5  10         25.78         27.93         1.54 o                         
  -3  -5  10         89.32         91.43         4.19 o                         
  -2  -5  10        197.36        201.06         8.05 o                         
  -1  -5  10         55.75         67.55         3.32 o                         
   0  -5  10        203.02        197.48         9.20 o                         
   1  -5  10         11.77          9.50         1.00 o                         
   2  -5  10        117.09        139.80         5.86 o                         
   3  -5  10         68.97         79.68         3.33 o                         
   4  -5  10         10.79         12.53         1.13 o                         
  -5  -4  10          0.87          0.21         0.54 o                         
  -4  -4  10         12.73         12.70         1.05 o                         
  -3  -4  10         72.24         73.91         3.49 o                         
  -2  -4  10          6.57          9.11         1.15 o                         
  -1  -4  10        118.46        120.58         5.22 o                         
   0  -4  10        140.84        157.30         6.00 o                         
   1  -4  10        250.15        308.38        17.87 o                         
   2  -4  10         69.41         82.79         3.75 o                         
   3  -4  10         24.49         28.36         1.81 o                         
   4  -4  10         17.70         21.83         1.61 o                         
   5  -4  10         90.93        106.63         4.51 o                         
  -5  -3  10          0.27         -0.24         0.42 o                         
  -4  -3  10         58.76         62.17         2.63 o                         
  -3  -3  10        137.38        132.89         5.83 o                         
  -2  -3  10        189.99        183.13         6.35 o                         
  -1  -3  10          2.16          1.25         0.50 o                         
   0  -3  10         58.68         55.77         2.45 o                         
   1  -3  10        159.90        196.17         9.91 o                         
   2  -3  10         16.20         18.76         1.30 o                         
   3  -3  10          8.32          9.69         0.94 o                         
   4  -3  10         12.62         14.21         1.10 o                         
   5  -3  10         14.68         17.08         1.39 o                         
  -5  -2  10         46.53         51.35         2.33 o                         
  -4  -2  10         15.28         16.65         1.13 o                         
  -3  -2  10         27.76         25.61         1.23 o                         
  -2  -2  10          5.46          6.45         0.68 o                         
  -1  -2  10         16.62         12.94         0.79 o                         
   0  -2  10         31.91         37.81         1.21 o                         
   1  -2  10         59.94         68.79         3.72 o                         
   2  -2  10          0.31          0.49         0.27 o                         
   3  -2  10        141.82        172.15         7.03 o                         
   4  -2  10         37.12         43.63         2.37 o                         
   5  -2  10         76.08         84.00         5.40 o                         
  -5  -1  10         17.59         19.07         1.36 o                         
  -4  -1  10         82.58         89.44         3.40 o                         
  -3  -1  10         36.73         39.16         1.41 o                         
  -2  -1  10         55.53         51.19         2.00 o                         
  -1  -1  10         92.18         81.59         2.37 o                         
   0  -1  10         18.24         15.96         0.69 o                         
   1  -1  10          1.96          3.02         0.31 o                         
   2  -1  10         10.91         10.66         1.45 o                         
   3  -1  10         63.03         71.77         3.60 o                         
   4  -1  10        127.13        151.30         6.76 o                         
   5  -1  10         33.90         36.66         2.82 o                         
  -5   0  10         29.39         28.48         1.40 o                         
  -4   0  10         88.92        100.94         3.28 o                         
  -3   0  10         50.98         49.82         1.66 o                         
  -2   0  10          0.02         -0.06         0.21 o                         
  -1   0  10         65.59         56.52         1.72 o                         
   0   0  10        358.36        341.75         9.80 o                         
   1   0  10          0.00         -0.01         0.16 o                         
   2   0  10         65.94         70.42         3.35 o                         
   3   0  10        144.82        169.21         7.72 o                         
   4   0  10          1.52          1.71         0.52 o                         
   5   0  10         79.56         78.18         3.20 o                         
  -5   1  10         17.58         19.11         1.10 o                         
  -4   1  10         82.58         84.38         2.78 o                         
  -3   1  10         36.73         39.26         1.52 o                         
  -2   1  10         55.54         50.34         1.59 o                         
  -1   1  10         92.19         79.66         2.94 o                         
   0   1  10         18.26         14.79         0.67 o                         
   1   1  10          1.96          2.90         0.27 o                         
   2   1  10         10.90         11.65         0.79 o                         
   3   1  10         63.05         76.74         3.59 o                         
   4   1  10        127.13        143.18         7.54 o                         
   5   1  10         33.90         36.53         1.67 o                         
  -5   2  10         46.53         48.07         2.19 o                         
  -4   2  10         15.27         15.65         0.77 o                         
  -3   2  10         27.75         25.19         1.27 o                         
  -2   2  10          5.46          6.47         0.58 o                         
  -1   2  10         16.62         12.63         0.72 o                         
   0   2  10         31.90         34.39         1.06 o                         
   1   2  10         59.94         56.47         1.79 o                         
   2   2  10          0.31          0.80         0.47 o                         
   3   2  10        141.81        164.14         5.56 o                         
   4   2  10         37.13         39.84         1.41 o                         
   5   2  10         76.07         77.40         3.18 o                         
  -5   3  10          0.27          0.89         0.50 o                         
  -4   3  10         58.77         59.39         1.85 o                         
  -3   3  10        137.36        130.22         4.39 o                         
  -2   3  10        190.01        172.65         4.71 o                         
  -1   3  10          2.17          1.35         0.26 o                         
   0   3  10         58.68         46.26         1.47 o                         
   1   3  10        159.91        133.89         3.74 o                         
   2   3  10         16.21         14.88         0.78 o                         
   3   3  10          8.32          9.30         0.57 o                         
   4   3  10         12.62         13.25         0.83 o                         
   5   3  10         14.68         15.00         1.23 o                         
  -5   4  10          0.87          0.35         0.40 o                         
  -4   4  10         12.73         12.07         1.07 o                         
  -3   4  10         72.23         64.18         2.53 o                         
  -2   4  10          6.57          6.90         0.61 o                         
  -1   4  10        118.44         98.74         2.85 o                         
   0   4  10        140.82        136.51         3.79 o                         
   1   4  10        250.13        217.09         4.95 o                         
   2   4  10         69.41         60.23         2.08 o                         
   3   4  10         24.49         21.94         0.94 o                         
   4   4  10         17.70         19.28         1.44 o                         
   5   4  10         90.92         96.48         5.26 o                         
  -4   5  10         25.78         23.68         2.00 o                         
  -3   5  10         89.29         84.48         3.77 o                         
  -2   5  10        197.37        181.54         6.24 o                         
  -1   5  10         55.78         50.75         2.13 o                         
   0   5  10        203.03        176.39         5.90 o                         
   1   5  10         11.76         11.72         0.81 o                         
   2   5  10        117.06        103.60         3.26 o                         
   3   5  10         68.97         59.87         2.31 o                         
   4   5  10         10.79         11.82         0.96 o                         
  -4   6  10         22.84         24.38         2.04 o                         
  -3   6  10          1.50          1.88         0.63 o                         
  -2   6  10         12.94         11.87         0.94 o                         
  -1   6  10          0.79          0.96         0.32 o                         
   0   6  10         37.31         38.74         2.21 o                         
   1   6  10         27.36         23.43         1.31 o                         
   2   6  10          8.21          7.28         0.81 o                         
   3   6  10         13.00         12.88         0.87 o                         
   4   6  10         14.98         15.09         1.98 o                         
  -3   7  10         50.11         45.86         2.45 o                         
  -2   7  10         31.85         28.11         1.52 o                         
  -1   7  10         71.73         64.49         2.60 o                         
   0   7  10         98.19         86.75         4.07 o                         
   1   7  10          9.33          9.39         1.08 o                         
   2   7  10        163.15        145.74         5.18 o                         
   3   7  10         22.47         22.88         1.38 o                         
  -3   8  10         26.41         21.40         2.01 o                         
  -2   8  10         16.35         17.08         1.30 o                         
  -1   8  10         56.33         51.13         6.70 o                         
   0   8  10          9.83         11.97         1.40 o                         
   1   8  10        265.24        229.45         7.82 o                         
   2   8  10          1.99          2.19         0.57 o                         
  -1   9  10         30.36         27.02         2.14 o                         
   0   9  10         55.90         49.99         4.44 o                         
   1   9  10          4.15          3.87         0.85 o                         
  -1  -8  11         21.78         25.30         1.84 o                         
   0  -8  11          9.07         13.84         2.52 o                         
   1  -8  11          1.90          0.58         0.77 o                         
  -3  -7  11         86.24         89.77         4.35 o                         
  -2  -7  11        121.69        135.86         5.29 o                         
  -1  -7  11          5.10          5.05         0.91 o                         
   0  -7  11         38.89         52.80         3.01 o                         
   1  -7  11         81.32        118.00        11.26 o                         
   2  -7  11          6.00          7.06         1.66 o                         
  -3  -6  11        136.19        136.91         5.96 o                         
  -2  -6  11         78.48         92.16         4.29 o                         
  -1  -6  11         88.35        114.51         4.56 o                         
   0  -6  11         20.80         22.72         1.82 o                         
   1  -6  11         27.36         35.29         3.75 o                         
   2  -6  11          4.90          9.14         1.88 o                         
   3  -6  11          5.19          4.59         1.38 o                         
  -4  -5  11         39.02         44.59         2.63 o                         
  -3  -5  11         79.38         84.73         4.01 o                         
  -2  -5  11         58.04         61.55         2.78 o                         
  -1  -5  11         14.64         16.90         1.47 o                         
   0  -5  11         41.64         47.21         2.79 o                         
   1  -5  11          4.42          2.71         0.91 o                         
   2  -5  11          1.91          1.40         0.93 o                         
   3  -5  11         15.65         17.38         1.54 o                         
   4  -5  11         19.01         23.48         1.69 o                         
  -4  -4  11         82.51         90.15         3.56 o                         
  -3  -4  11         58.62         61.43         3.11 o                         
  -2  -4  11          4.47          3.71         0.68 o                         
  -1  -4  11         26.77         27.10         1.89 o                         
   0  -4  11         58.63         60.21         4.23 o                         
   1  -4  11         27.42         21.49         1.88 o                         
   2  -4  11         51.54         56.75         3.44 o                         
   3  -4  11          4.72          6.38         0.81 o                         
   4  -4  11         41.66         49.39         2.73 o                         
  -5  -3  11         33.75         34.97         2.00 o                         
  -4  -3  11         76.77         80.31         3.23 o                         
  -3  -3  11         31.26         33.59         2.00 o                         
  -2  -3  11         58.13         57.57         2.52 o                         
  -1  -3  11         13.46         11.56         1.26 o                         
   0  -3  11        195.07        207.78        10.94 o                         
   1  -3  11          4.98          4.86         0.59 o                         
   2  -3  11          7.89          9.52         2.65 o                         
   3  -3  11         35.44         43.53         2.33 o                         
   4  -3  11          8.88          9.40         1.52 o                         
  -5  -2  11         15.14         13.05         1.13 o                         
  -4  -2  11         41.59         43.66         2.05 o                         
  -3  -2  11         33.70         37.61         2.11 o                         
  -2  -2  11         31.28         28.73         1.28 o                         
  -1  -2  11         43.34         47.19         1.68 o                         
   0  -2  11          8.34          9.10         0.98 o                         
   1  -2  11         15.12         14.22         0.82 o                         
   2  -2  11          9.03          9.86         0.92 o                         
   3  -2  11         55.34         61.78         4.08 o                         
   4  -2  11         30.55         36.22         3.56 o                         
   5  -2  11         61.14         73.09         5.76 o                         
  -5  -1  11         20.59         23.13         1.57 o                         
  -4  -1  11         27.28         27.21         1.55 o                         
  -3  -1  11         46.41         44.22         1.71 o                         
  -2  -1  11        321.74        312.68        10.13 o                         
  -1  -1  11         92.98         93.50         2.71 o                         
   0  -1  11         58.06         58.72         2.12 o                         
   1  -1  11         31.14         31.96         1.54 o                         
   2  -1  11         50.33         52.72         2.87 o                         
   3  -1  11         18.85         20.02         1.51 o                         
   4  -1  11          9.68         11.53         1.13 o                         
   5  -1  11         12.23         13.73         1.27 o                         
  -5   0  11        141.28        145.33         5.17 o                         
  -4   0  11         23.88         22.78         1.61 o                         
  -3   0  11        127.01        122.92         3.83 o                         
  -2   0  11        202.88        192.44         6.33 o                         
  -1   0  11        156.28        136.30         3.75 o                         
   0   0  11          0.00          0.39         0.25 o                         
   1   0  11        121.88        120.71         3.74 o                         
   2   0  11         19.62         20.96         1.19 o                         
   3   0  11         36.90         40.76         1.97 o                         
   4   0  11        143.43        167.59        11.25 o                         
   5   0  11         27.60         31.47         2.00 o                         
  -5   1  11         20.58         20.35         1.32 o                         
  -4   1  11         27.27         25.97         1.42 o                         
  -3   1  11         46.41         45.71         1.68 o                         
  -2   1  11        321.73        300.25         7.86 o                         
  -1   1  11         92.99         93.17         2.89 o                         
   0   1  11         58.05         55.51         1.92 o                         
   1   1  11         31.15         31.21         1.26 o                         
   2   1  11         50.34         52.91         2.34 o                         
   3   1  11         18.86         20.29         1.16 o                         
   4   1  11          9.69         11.87         0.98 o                         
   5   1  11         12.22         13.23         1.09 o                         
  -5   2  11         15.13         15.54         1.23 o                         
  -4   2  11         41.59         41.58         1.68 o                         
  -3   2  11         33.72         32.61         1.52 o                         
  -2   2  11         31.29         26.49         1.21 o                         
  -1   2  11         43.35         43.94         1.43 o                         
   0   2  11          8.34          8.19         0.92 o                         
   1   2  11         15.12         13.94         0.76 o                         
   2   2  11          9.02          9.21         0.67 o                         
   3   2  11         55.36         57.27         2.94 o                         
   4   2  11         30.54         33.65         1.67 o                         
   5   2  11         61.17         65.69         2.81 o                         
  -5   3  11         33.74         35.18         2.05 o                         
  -4   3  11         76.79         75.87         3.02 o                         
  -3   3  11         31.26         28.82         1.05 o                         
  -2   3  11         58.14         53.50         1.59 o                         
  -1   3  11         13.46         11.19         0.66 o                         
   0   3  11        195.08        173.71         5.65 o                         
   1   3  11          4.98          4.47         0.38 o                         
   2   3  11          7.89          7.91         0.62 o                         
   3   3  11         35.45         33.25         1.79 o                         
   4   3  11          8.87          9.27         1.16 o                         
  -4   4  11         82.49         83.82         4.39 o                         
  -3   4  11         58.63         55.44         2.29 o                         
  -2   4  11          4.47          3.41         0.34 o                         
  -1   4  11         26.77         23.79         0.95 o                         
   0   4  11         58.63         51.22         1.91 o                         
   1   4  11         27.44         24.66         0.99 o                         
   2   4  11         51.54         43.54         1.44 o                         
   3   4  11          4.72          3.58         0.61 o                         
   4   4  11         41.65         42.41         3.33 o                         
  -4   5  11         39.03         40.51         2.49 o                         
  -3   5  11         79.38         77.88         3.58 o                         
  -2   5  11         58.03         53.75         2.31 o                         
  -1   5  11         14.63         12.53         0.73 o                         
   0   5  11         41.64         36.22         2.13 o                         
   1   5  11          4.42          3.75         0.61 o                         
   2   5  11          1.91          2.56         0.52 o                         
   3   5  11         15.66         15.31         1.16 o                         
   4   5  11         19.00         17.62         1.43 o                         
  -3   6  11        136.20        127.12         5.38 o                         
  -2   6  11         78.50         74.17         3.00 o                         
  -1   6  11         88.33         80.06         4.83 o                         
   0   6  11         20.81         19.61         1.56 o                         
   1   6  11         27.35         22.05         1.20 o                         
   2   6  11          4.89          3.93         0.75 o                         
   3   6  11          5.19          3.79         0.93 o                         
  -3   7  11         86.23         77.72         4.28 o                         
  -2   7  11        121.68        112.89         5.20 o                         
  -1   7  11          5.09          4.52         1.20 o                         
   0   7  11         38.89         37.12         2.28 o                         
   1   7  11         81.33         69.28         2.89 o                         
   2   7  11          6.01          4.94         0.73 o                         
  -1   8  11         21.79         18.78         4.24 o                         
   0   8  11          9.07          8.05         1.25 o                         
   1   8  11          1.90          1.54         0.57 o                         
  -2  -7  12          4.39          3.75         1.02 o                         
  -1  -7  12          6.33          6.74         1.64 o                         
   0  -7  12          5.45          7.59         1.99 o                         
   1  -7  12         25.86         36.80         2.62 o                         
  -3  -6  12         26.36         24.97         2.22 o                         
  -2  -6  12          4.94          4.13         0.79 o                         
  -1  -6  12         20.62         22.60         2.05 o                         
   0  -6  12         10.12         18.35         1.67 o                         
   1  -6  12         49.95         61.97         3.55 o                         
   2  -6  12         63.67         92.96         6.48 o                         
  -3  -5  12          7.62          8.87         1.22 o                         
  -2  -5  12         21.04         23.54         1.55 o                         
  -1  -5  12         64.44         72.65         3.63 o                         
   0  -5  12         48.74         63.60         4.42 o                         
   1  -5  12         40.50         57.85         5.08 o                         
   2  -5  12          7.41         10.62         1.84 o                         
   3  -5  12          1.10          3.40         1.24 o                         
  -4  -4  12          5.02          3.92         0.78 o                         
  -3  -4  12         45.40         46.37         2.61 o                         
  -2  -4  12          9.32          9.83         1.02 o                         
  -1  -4  12         16.52         18.48         1.44 o                         
   0  -4  12         37.60         41.46         1.97 o                         
   1  -4  12         45.57         53.92         2.94 o                         
   2  -4  12          6.83          9.61         1.69 o                         
   3  -4  12         49.96         51.18         5.20 o                         
  -4  -3  12         43.72         45.54         2.37 o                         
  -3  -3  12         33.69         34.92         2.11 o                         
  -2  -3  12         47.13         51.27         2.36 o                         
  -1  -3  12         11.97         11.97         1.22 o                         
   0  -3  12         98.20        106.15         6.88 o                         
   1  -3  12        111.20        132.00         9.32 o                         
   2  -3  12          8.15          7.08         0.68 o                         
   3  -3  12         21.70         25.68         1.75 o                         
   4  -3  12         28.42         34.60         2.11 o                         
  -4  -2  12         11.59          9.90         1.71 o                         
  -3  -2  12         41.69         44.47         2.14 o                         
  -2  -2  12         32.89         32.95         1.90 o                         
  -1  -2  12         46.21         47.28         1.98 o                         
   0  -2  12         93.78         95.62         3.17 o                         
   1  -2  12         83.21         82.76         4.79 o                         
   2  -2  12         25.68         27.58         1.54 o                         
   3  -2  12          0.14          0.29         0.38 o                         
   4  -2  12        100.06        115.12         5.66 o                         
  -4  -1  12         61.68         60.44         3.83 o                         
  -3  -1  12         39.15         44.73         1.95 o                         
  -2  -1  12         24.12         22.99         1.20 o                         
  -1  -1  12         23.27         23.78         1.14 o                         
   0  -1  12         55.91         54.55         1.97 o                         
   1  -1  12         43.43         45.75         3.24 o                         
   2  -1  12        111.42        135.56         5.84 o                         
   3  -1  12         31.99         36.42         1.77 o                         
   4  -1  12         13.16         14.41         2.11 o                         
  -4   0  12          9.63          7.76         0.97 o                         
  -3   0  12         11.85         11.64         0.74 o                         
  -2   0  12        100.71        101.45         3.22 o                         
  -1   0  12         31.15         31.97         1.48 o                         
   0   0  12          0.37          0.28         0.28 o                         
   1   0  12         43.00         41.57         1.55 o                         
   2   0  12         29.83         31.87         1.54 o                         
   3   0  12         78.40         93.62         4.38 o                         
   4   0  12          3.18          4.08         0.65 o                         
  -4   1  12         61.67         62.07         3.09 o                         
  -3   1  12         39.15         40.99         1.86 o                         
  -2   1  12         24.10         22.28         1.24 o                         
  -1   1  12         23.27         24.66         1.22 o                         
   0   1  12         55.90         50.83         1.82 o                         
   1   1  12         43.41         44.75         1.94 o                         
   2   1  12        111.43        116.70         4.29 o                         
   3   1  12         31.98         33.66         1.67 o                         
   4   1  12         13.17         14.55         1.14 o                         
  -4   2  12         11.58         12.97         1.11 o                         
  -3   2  12         41.68         40.79         1.83 o                         
  -2   2  12         32.90         30.84         1.35 o                         
  -1   2  12         46.21         42.41         1.42 o                         
   0   2  12         93.79         88.36         2.70 o                         
   1   2  12         83.22         77.09         2.59 o                         
   2   2  12         25.67         26.37         1.40 o                         
   3   2  12          0.14          0.46         0.50 o                         
   4   2  12        100.06        102.35         4.75 o                         
  -4   3  12         43.73         41.91         2.27 o                         
  -3   3  12         33.69         31.25         1.57 o                         
  -2   3  12         47.13         47.21         1.47 o                         
  -1   3  12         11.96          9.96         0.55 o                         
   0   3  12         98.23         88.32         2.57 o                         
   1   3  12        111.18        104.82         4.07 o                         
   2   3  12          8.15          6.83         0.74 o                         
   3   3  12         21.70         22.71         2.52 o                         
   4   3  12         28.43         28.36         2.37 o                         
  -4   4  12          5.02          4.78         1.76 o                         
  -3   4  12         45.41         43.05         2.47 o                         
  -2   4  12          9.32          9.72         0.82 o                         
  -1   4  12         16.53         15.47         0.66 o                         
   0   4  12         37.59         36.74         1.78 o                         
   1   4  12         45.57         40.30         1.91 o                         
   2   4  12          6.83          6.42         0.64 o                         
   3   4  12         49.96         45.96         2.31 o                         
  -3   5  12          7.62          8.62         1.53 o                         
  -2   5  12         21.04         20.60         1.40 o                         
  -1   5  12         64.45         56.94         2.51 o                         
   0   5  12         48.76         43.53         1.83 o                         
   1   5  12         40.48         39.26         1.85 o                         
   2   5  12          7.41          5.30         0.80 o                         
   3   5  12          1.10          0.69         0.66 o                         
  -3   6  12         26.37         24.49         1.89 o                         
  -2   6  12          4.94          4.96         1.26 o                         
  -1   6  12         20.62         17.09         1.85 o                         
   0   6  12         10.12         10.85         1.29 o                         
   1   6  12         49.96         43.94         2.08 o                         
   2   6  12         63.69         57.33         2.61 o                         
  -1   7  12          6.32          4.99         1.51 o                         
   0   7  12          5.45          4.37         0.96 o                         
   1   7  12         25.85         21.90         1.57 o                         
  -1  -6  13          3.17          4.04         0.94 o                         
   0  -6  13          5.22          5.22         1.23 o                         
   1  -6  13         46.79         59.41         4.27 o                         
  -2  -5  13         53.48         54.93         2.92 o                         
  -1  -5  13         42.35         44.31         2.63 o                         
   0  -5  13          1.74          2.51         0.77 o                         
   1  -5  13         37.69         46.84         2.80 o                         
   2  -5  13         43.19         53.50         3.10 o                         
  -3  -4  13         14.96         12.85         1.36 o                         
  -2  -4  13         95.50         88.33         3.67 o                         
  -1  -4  13        159.16        166.50         7.03 o                         
   0  -4  13         19.31         20.88         1.64 o                         
   1  -4  13         43.51         55.13         3.36 o                         
   2  -4  13         27.31         31.03         2.38 o                         
   3  -4  13         21.08         29.22         2.92 o                         
  -3  -3  13         25.63         29.89         2.09 o                         
  -2  -3  13         11.67         10.46         1.06 o                         
  -1  -3  13         40.10         40.23         2.30 o                         
   0  -3  13          3.78          3.14         0.62 o                         
   1  -3  13         14.85         15.83         1.57 o                         
   2  -3  13         43.97         49.85         2.83 o                         
   3  -3  13         18.28         23.08         3.52 o                         
  -3  -2  13         97.45         96.16         3.71 o                         
  -2  -2  13         13.73         13.17         1.18 o                         
  -1  -2  13         31.87         30.08         1.93 o                         
   0  -2  13         35.55         34.08         1.79 o                         
   1  -2  13         92.49        100.90         5.17 o                         
   2  -2  13          9.94         11.11         1.23 o                         
   3  -2  13         83.74         94.66         3.95 o                         
  -4  -1  13         10.12          9.11         1.02 o                         
  -3  -1  13         45.34         45.14         2.36 o                         
  -2  -1  13         66.77         64.79         3.14 o                         
  -1  -1  13         24.41         25.89         1.44 o                         
   0  -1  13        111.60        105.48         3.45 o                         
   1  -1  13        198.49        197.70         6.04 o                         
   2  -1  13         43.98         48.49         2.72 o                         
   3  -1  13          0.62          0.43         0.43 o                         
  -4   0  13         46.36         45.90         2.18 o                         
  -3   0  13         15.56         15.39         1.92 o                         
  -2   0  13          0.02          0.23         0.29 o                         
  -1   0  13         15.05         14.77         1.09 o                         
   0   0  13        181.40        169.24         5.22 o                         
   1   0  13         59.93         53.00         1.94 o                         
   2   0  13        121.96        128.00         4.70 o                         
   3   0  13          0.47          0.04         0.37 o                         
  -4   1  13         10.12          9.24         0.95 o                         
  -3   1  13         45.34         43.80         2.80 o                         
  -2   1  13         66.79         64.20         2.59 o                         
  -1   1  13         24.41         25.78         1.23 o                         
   0   1  13        111.58        104.36         3.34 o                         
   1   1  13        198.47        194.76         5.88 o                         
   2   1  13         43.97         43.97         2.01 o                         
   3   1  13          0.62          0.69         0.45 o                         
  -3   2  13         97.45         96.67         4.22 o                         
  -2   2  13         13.73         12.26         0.83 o                         
  -1   2  13         31.87         29.65         1.22 o                         
   0   2  13         35.53         36.02         1.86 o                         
   1   2  13         92.51         83.03         2.57 o                         
   2   2  13          9.94          9.96         0.88 o                         
   3   2  13         83.74         82.91         4.05 o                         
  -3   3  13         25.64         26.52         2.10 o                         
  -2   3  13         11.67         10.56         1.15 o                         
  -1   3  13         40.09         34.54         2.19 o                         
   0   3  13          3.77          2.91         0.38 o                         
   1   3  13         14.86         12.99         0.84 o                         
   2   3  13         43.94         40.58         2.08 o                         
   3   3  13         18.29         17.72         1.56 o                         
  -3   4  13         14.98         16.14         1.29 o                         
  -2   4  13         95.50         88.92         3.59 o                         
  -1   4  13        159.13        142.41         9.55 o                         
   0   4  13         19.31         17.07         1.21 o                         
   1   4  13         43.50         40.34         1.65 o                         
   2   4  13         27.32         24.53         1.38 o                         
   3   4  13         21.07         18.91         1.45 o                         
  -2   5  13         53.48         50.21         3.76 o                         
  -1   5  13         42.35         38.49         2.36 o                         
   0   5  13          1.73          1.40         0.55 o                         
   1   5  13         37.69         31.56         1.66 o                         
   2   5  13         43.18         40.32         1.95 o                         
  -1   6  13          3.16          1.52         0.79 o                         
   0   6  13          5.22          3.79         1.00 o                         
   1   6  13         46.80         44.19         2.52 o                         
  -1  -4  14          1.04         -0.52         0.65 o                         
   0  -4  14          9.19          9.25         1.71 o                         
   1  -4  14          0.87          0.68         0.68 o                         
  -2  -3  14         75.15         75.81         3.83 o                         
  -1  -3  14         51.13         51.99         2.84 o                         
   0  -3  14          9.73          7.53         1.02 o                         
   1  -3  14        142.23        156.20         9.02 o                         
   2  -3  14         28.59         33.89         2.36 o                         
  -2  -2  14         42.91         41.38         2.34 o                         
  -1  -2  14         17.70         12.06         2.28 o                         
   0  -2  14         46.84         47.81         2.67 o                         
   1  -2  14         16.25         20.84         1.32 o                         
   2  -2  14         21.69         23.30         1.82 o                         
  -3  -1  14          7.44          9.63         1.00 o                         
  -2  -1  14         47.75         43.69         2.35 o                         
  -1  -1  14          3.76          3.78         0.61 o                         
   0  -1  14         62.56         58.20         2.62 o                         
   1  -1  14        250.96        257.11         8.75 o                         
   2  -1  14         45.42         48.07         3.69 o                         
  -3   0  14          5.88          5.37         1.08 o                         
  -2   0  14          5.72          6.08         0.75 o                         
  -1   0  14          0.52          0.90         0.46 o                         
   0   0  14         44.06         44.54         2.06 o                         
   1   0  14         52.34         51.65         2.31 o                         
   2   0  14          0.06         -0.21         0.42 o                         
  -3   1  14          7.43          3.59         1.39 o                         
  -2   1  14         47.75         44.69         2.03 o                         
  -1   1  14          3.76          3.34         0.60 o                         
   0   1  14         62.58         62.20         2.85 o                         
   1   1  14        250.95        238.92         8.14 o                         
   2   1  14         45.42         44.28         2.08 o                         
  -2   2  14         42.91         15.85         1.69 o                         
  -1   2  14         17.70         15.93         1.06 o                         
   0   2  14         46.83         42.81         2.48 o                         
   1   2  14         16.25         16.32         1.10 o                         
   2   2  14         21.68         18.48         1.02 o                         
  -2   3  14         75.14         66.28         3.13 o                         
  -1   3  14         51.14         43.61         2.99 o                         
   0   3  14          9.72          8.64         1.26 o                         
   1   3  14        142.24        130.79         5.50 o                         
  -1   4  14          1.04          0.73         0.56 o                         
   0   4  14          9.20          8.37         1.01 o                         
   1   4  14          0.86          1.88         0.77 o                         
   0  -2  15         45.69         38.74         2.38 o                         
  -1  -1  15         22.51         20.29         1.73 o                         
   0  -1  15         16.34         16.26         1.18 o                         
   1  -1  15          3.72          2.69         0.71 o                         
  -1   0  15         21.12         21.45         1.94 o                         
   0   0  15          5.39          7.64         1.12 o                         
   1   0  15         45.09         39.46         1.97 o                         
  -1   1  15         22.50         17.58         1.33 o                         
   0   1  15         16.34         15.04         1.29 o                         
   1   1  15          3.72          3.34         0.72 o                         
   0   2  15         45.67         40.36         2.36 o                         
                                                                                
