# Supplementary material for: 2,2,3,3,4,4,5,5-Octa­fluorohexa­ne-1,6-diol
Source: IUCrdata. 2020 Apr 7;5(Pt 4):x200445. doi: 10.1107/S2414314620004459 (PMC9462209; doi:10.1107/S2414314620004459)
Supplement: Supplementary file 3 [file x-05-x200445-Isup3.cml]

<?xml version="1.0" encoding="UTF-8"?>
<cml convention="cmlDict:cmllite" xmlns="http://www.xml-cml.org/schema" xmlns:cmlDict="http://www.xml-cml.org/dictionary/cml/" xmlns:nameDict="http://www.xml-cml.org/dictionary/cml/name/">
  <molecule id="m1">
    <name dictRef="nameDict:unknown">2,2,3,3,4,4,5,5-Octafluoro-1,6-hexanediol</name>
    <atomArray>
      <atom id="a1" elementType="F" hydrogenCount="0">
        <label value="F" dictRef="cmlDict:locant"/>
      </atom>
      <atom id="a2" elementType="C">
        <label value="1" dictRef="cmlDict:locant"/>
      </atom>
      <atom id="a3" elementType="C" hydrogenCount="0">
        <label value="2" dictRef="cmlDict:locant"/>
      </atom>
      <atom id="a4" elementType="C" hydrogenCount="0">
        <label value="3" dictRef="cmlDict:locant"/>
      </atom>
      <atom id="a5" elementType="C" hydrogenCount="0">
        <label value="4" dictRef="cmlDict:locant"/>
      </atom>
      <atom id="a6" elementType="C" hydrogenCount="0">
        <label value="5" dictRef="cmlDict:locant"/>
      </atom>
      <atom id="a7" elementType="C">
        <label value="6" dictRef="cmlDict:locant"/>
      </atom>
      <atom id="a9" elementType="O">
        <label value="O" dictRef="cmlDict:locant"/>
      </atom>
      <atom id="a11" elementType="O">
        <label value="O'" dictRef="cmlDict:locant"/>
      </atom>
      <atom id="a19" elementType="H"/>
      <atom id="a20" elementType="H"/>
      <atom id="a21" elementType="H"/>
      <atom id="a22" elementType="H"/>
      <atom id="a23" elementType="H"/>
      <atom id="a24" elementType="H"/>
      <atom id="a12" elementType="F" hydrogenCount="0">
        <label value="F'''''''" dictRef="cmlDict:locant"/>
      </atom>
      <atom id="a13" elementType="F" hydrogenCount="0">
        <label value="F''''''" dictRef="cmlDict:locant"/>
      </atom>
      <atom id="a14" elementType="F" hydrogenCount="0">
        <label value="F'''''" dictRef="cmlDict:locant"/>
      </atom>
      <atom id="a15" elementType="F" hydrogenCount="0">
        <label value="F''''" dictRef="cmlDict:locant"/>
      </atom>
      <atom id="a16" elementType="F" hydrogenCount="0">
        <label value="F'''" dictRef="cmlDict:locant"/>
      </atom>
      <atom id="a17" elementType="F" hydrogenCount="0">
        <label value="F''" dictRef="cmlDict:locant"/>
      </atom>
      <atom id="a18" elementType="F" hydrogenCount="0">
        <label value="F'" dictRef="cmlDict:locant"/>
      </atom>
    </atomArray>
    <bondArray>
      <bond id="a2_a3" atomRefs2="a2 a3" order="S"/>
      <bond id="a3_a4" atomRefs2="a3 a4" order="S"/>
      <bond id="a4_a5" atomRefs2="a4 a5" order="S"/>
      <bond id="a5_a6" atomRefs2="a5 a6" order="S"/>
      <bond id="a6_a7" atomRefs2="a6 a7" order="S"/>
      <bond id="a2_a9" atomRefs2="a2 a9" order="S"/>
      <bond id="a7_a11" atomRefs2="a7 a11" order="S"/>
      <bond id="a2_a19" atomRefs2="a2 a19" order="S"/>
      <bond id="a2_a20" atomRefs2="a2 a20" order="S"/>
      <bond id="a7_a21" atomRefs2="a7 a21" order="S"/>
      <bond id="a7_a22" atomRefs2="a7 a22" order="S"/>
      <bond id="a9_a23" atomRefs2="a9 a23" order="S"/>
      <bond id="a11_a24" atomRefs2="a11 a24" order="S"/>
      <bond id="a1_a3" atomRefs2="a1 a3" order="S"/>
      <bond id="a12_a6" atomRefs2="a12 a6" order="S"/>
      <bond id="a13_a6" atomRefs2="a13 a6" order="S"/>
      <bond id="a14_a5" atomRefs2="a14 a5" order="S"/>
      <bond id="a15_a5" atomRefs2="a15 a5" order="S"/>
      <bond id="a16_a4" atomRefs2="a16 a4" order="S"/>
      <bond id="a17_a4" atomRefs2="a17 a4" order="S"/>
      <bond id="a18_a3" atomRefs2="a18 a3" order="S"/>
    </bondArray>
  </molecule>
</cml>
